# Supplementary material for: Insights of Molecular Mechanism of Xylem Development in Five Black Poplar Cultivars
Source: Front Plant Sci. 2020 May 28;11:620. doi: 10.3389/fpls.2020.00620 (PMC7271880; doi:10.3389/fpls.2020.00620)
Supplement: DATA SHEET S1 — Summary of all differentially expressed genes (DEGs) TPM, cluster, modules and other information. [file Table_2.XLSX]

## Sheet: key
样品名称	诺禾编号	物种拉丁名	样品描述	图表中的名称	SampleGroups		Comparable groups (S2/S1)	Sample1	Sample2
Pe1-1	TRO180900830	Populus euraericana cv 'Zhonglin46'	杨树形成层	Pe1-1	A		c01	A	B
Pe1-2	TRO180900831	Populus euraericana cv 'Zhonglin46'	杨树形成层	Pe1-2			c02	A	C
Pe1-3	TRO180900832	Populus euraericana cv 'Zhonglin46'	杨树形成层	Pe1-3			c03	A	D
Pe1-4	TRO180900833	Populus euraericana cv 'Zhonglin46'	杨树形成层	Pe1-4			c04	A	E
Pe2-1	TRO180900834	Populus euraericana cv 'Guariento'	杨树形成层	Pe2-1	B		c05	B	C
Pe2-2	TRO180900835	Populus euraericana cv 'Guariento'	杨树形成层	Pe2-2			c06	B	D
Pe2-3	TRO180900836	Populus euraericana cv 'Guariento'	杨树形成层	Pe2-3			c07	B	E
Pe2-4	TRO180900837	Populus euraericana cv 'Guariento'	杨树形成层	Pe2-4			c08	C	D
Pn1-1	TRO180900838	Populus nigra CL.'N179'	杨树形成层	Pn1-1	C		c09	C	E
Pn1-2	TRO180900839	Populus nigra CL.'N179'	杨树形成层	Pn1-2			c10	D	E
Pn1-3	TRO180900840	Populus nigra CL.'N179'	杨树形成层	Pn1-3
Pn1-4	TRO180900841	Populus nigra CL.'N179'	杨树形成层	Pn1-4
Pd1-1	TRO180900842	Populus deltoides CL.'Danhong'	杨树形成层	Pd1-1	D
Pd1-2	TRO180900843	Populus deltoides CL.'Danhong'	杨树形成层	Pd1-2
Pd1-3	TRO180900844	Populus deltoides CL.'Danhong'	杨树形成层	Pd1-3
Pd1-4	TRO180900845	Populus deltoides CL.'Danhong'	杨树形成层	Pd1-4
Pd2-1	TRO180900846	Populus deltoides CL.'Nanyang'	杨树形成层	Pd2-1	E
Pd2-2	TRO180900847	Populus deltoides CL.'Nanyang'	杨树形成层	Pd2-2
Pd2-3	TRO180900848	Populus deltoides CL.'Nanyang'	杨树形成层	Pd2-3
Pd2-4	TRO180900849	Populus deltoides CL.'Nanyang'	杨树形成层	Pd2-4

## Sheet: Sumpplementary Data Sheet1
GeneID	AtGeneID	AtGeneName	Annotation	BriefDescription	TF_family	PlnTFDB_family	Pe1_1	Pe1_2	Pe1_3	Pe1_4	Pe2_1	Pe2_2	Pe2_3	Pe2_4	Pn1_1	Pn1_2	Pn1_3	Pn1_4	Pd1_1	Pd1_2	Pd1_3	Pd1_4	Pd2_1	Pd2_2	Pd2_3	Pd2_4	Cluster	ModuleColors
Potri.001G000300	_	_	_	hypothetical protein POPTR_0001s03750g [Populus trichocarpa]	_	_	20.4572	22.8818	24.2512	14.3592	21.6436	27.8754	16.0796	20.5987	26.4128	36.24	32.16	65.9727	15.4065	12.748	20.5586	9.9145	20.3134	31.3435	12.739	12.3483	4	salmon
Potri.001G000400	AT2G30942	_	Protein of unknown function (DUF3317)	unknown	_	_	17.7321	20.1883	17.0898	18.7399	17.7486	31.4612	20.3932	24.3887	26.2973	37.6688	33.175	58.9282	9.1932	11.3991	13.3089	12.2431	17.7119	28.1199	10.0557	12.2386	12	blue
Potri.001G002200	AT4G26330	ATSBT3.18,UNE17	Subtilisin-like serine endopeptidase family protein	subtilisin-like protease	_	_	1.7408	1.1557	1.8069	1.2945	2.3593	2.2552	2.0735	1.5517	3.0277	3.1303	2.4253	3.1279	4.5117	1.7745	1.2775	0.7567	2.3739	3.4594	3.2895	2.2877	19	turquoise
Potri.001G002400	AT5G64810	ATWRKY51,WRKY51	WRKY DNA-binding protein 51	WRKY transcription factor 44-like isoform X1	WRKY	WRKY	0.1038	0	0.0425	0.1072	0	0.7841	0.0483	0.2668	0.4834	0.535	1.2414	0.7877	0	0	0	0	0	0.2021	0	0	9	blue
Potri.001G002800	AT5G36110	CYP716A1	cytochrome P450, family 716, subfamily A, polypeptide 1	beta-amyrin 28-oxidase-like	_	_	0.1436	0	0.1883	0.0297	0.0263	0.0207	0.1069	0.0739	0.0487	0	0.0687	0	0.6029	0.1898	0.0944	0.556	0.0507	0.0839	0.1189	0.2178	19	turquoise
Potri.001G003200	AT4G04220	AtRLP46,RLP46	receptor like protein 46	LRR receptor-like serine threonine- kinase GSO1	_	_	2.1217	3.2166	1.4418	6.1641	0.3317	3.0417	0.2408	4.465	4.5148	8.0601	8.3104	6.7937	1.5269	2.6376	1.1478	2.4953	0.6388	4.2848	2.5875	0.0915	4	magenta
Potri.001G004000	AT1G55340	_	Protein of unknown function (DUF1639)	At1g55340 [Arabidopsis thaliana]	_	_	2.2708	3.303	3.285	2.3214	2.2917	3.0353	3.1913	2.5819	1.5702	1.5809	1.6819	0.8796	3.5949	3.8713	2.5698	2.9744	1.5323	1.7607	2.469	1.7744	18	darkgrey
Potri.001G004100	AT5G56540	AGP14,ATAGP14	arabinogalactan protein 14	arabinogalactan 13 [Populus trichocarpa]	_	_	71.6	104.972	179.632	72.2745	293.886	306.867	312.012	299.107	357.414	242.467	272.436	338.66	784.102	494.952	144.862	199.471	272.947	239.72	217.419	486.654	7	black
Potri.001G004400	_	_	_	hypothetical protein POPTR_0001s04160g [Populus trichocarpa]	_	_	1.9861	0.7144	0.514	1.8354	2.3931	1.8809	3.3074	1.6128	0.974	0.7464	0.5003	0.0992	1.1448	3.2561	2.3186	5.7506	3.4101	2.8513	1.7303	3.5666	18	midnightblue
Potri.001G005200	_	_	_	---NA---	_	_	6.3507	6.0329	5.7669	8.1546	4.7154	5.4357	5.5903	8.8271	9.5956	2.451	3.1489	8.9593	0.4699	0.162	1.8331	1.3989	2.4213	1.1704	0	0.2603	17	cyan
Potri.001G005500	AT4G08810	SUB1	calcium ion binding	Calcium ion binding [Theobroma cacao]	_	_	8.979	9.1974	8.1041	9.8434	9.4729	8.1502	8.6893	8.7483	9.0426	7.747	7.7562	22.7239	100.306	30.3858	12.022	8.9366	7.4424	7.4704	7.277	9.0981	8	turquoise
Potri.001G005700	AT4G25650	ACD1-LIKE,PTC52,TIC55-IV	ACD1-like	protochlorophyllide-dependent translocon component chloroplastic-like	_	_	14.6257	16.2297	11.6516	18.2543	5.8483	11.6333	11.7637	7.8506	11.0418	5.9422	6.7502	8.9169	0.8395	2.1954	10.18	3.5342	5.2253	4.3907	1.7129	0.7771	5	cyan
Potri.001G005900	AT4G25650	ACD1-LIKE,PTC52,TIC55-IV	ACD1-like	protochlorophyllide-dependent translocon component chloroplastic-like	_	_	0.6098	1.1964	1.1374	1.6255	1.0423	1.8726	1.8969	1.7671	2.0906	2.1377	1.4684	0.9425	0.6943	0.6194	0.7395	0.5384	0.8039	0.6393	0.7149	0.3787	12	green
Potri.001G006000	AT2G42820	HVA22F	HVA22-like protein F	HVA22 f	_	_	5.5736	6.4695	10.2767	3.5178	9.5841	17.1827	14.0037	12.6332	16.4188	9.8013	14.9426	12.4305	10.1163	8.6804	10.9127	11.4823	10.6746	13.091	12.9412	20.9416	7	darkred
Potri.001G006200	AT3G13600	_	calmodulin-binding family protein	calmodulin binding [Ricinus communis]	_	_	2.6315	2.2737	3.7214	3.4876	4.0519	3.2517	1.2569	2.2755	3.5901	3.2885	3.1579	2.8732	6.6945	2.8576	2.6401	3.1554	3.6754	5.1043	6.5047	4.0081	3	greenyellow
Potri.001G006500	AT3G13560	_	O-Glycosyl hydrolases family 17 protein	glucan endo-1,3-beta-glucosidase 4-like [Populus euphratica]	_	_	1.9982	1.9372	2.8252	2.1946	4.42	4.8615	5.5522	5.1502	5.5664	3.5835	4.0408	3.5123	4.4304	2.1384	2.393	2.6091	3.7469	3.1391	2.7805	5.26	16	darkturquoise
Potri.001G007000	AT1G15670	_	Galactose oxidase/kelch repeat superfamily protein	F-box kelch-repeat At2g44130-like	_	_	170.773	180.855	98.3567	126.452	68.3307	85.4026	80.3553	90.7179	79.4738	56.0404	78.5891	91.5229	47.854	128.384	166.7	114.742	62.4595	56.5616	34.2109	63.613	2	brown
Potri.001G007200	AT3G13620	_	Amino acid permease family protein	probable polyamine transporter At3g13620	_	_	1.9819	2.0794	2.012	1.9858	2.3025	1.5968	2.1471	1.3438	1.7539	1.3376	1.3213	1.6002	3.3204	2.8759	3.3049	2.441	2.4516	2.9969	1.4995	1.256	18	turquoise
Potri.001G007500	_	_	_	hypothetical protein POPTR_0001s04470g [Populus trichocarpa]	_	_	64.3143	84.4485	94.8852	199.713	7.289	32.3112	25.3814	51.76	48.3642	121.409	64.6755	57.915	0.678	1.6028	35.8336	9.5145	19.1825	17.7823	1.2077	0.0805	17	green
Potri.001G007600	AT5G17230	PSY	PHYTOENE SYNTHASE	phytoene synthase chloroplastic-like	_	_	2.4459	5.1531	5.3801	16.0876	0	0.6486	0	1.1034	2.617	9.1913	2.0536	2.0769	0	0.3645	1.269	1.1803	1.135	0.627	0.1332	0	13	green
Potri.001G007700	AT5G17230	PSY	PHYTOENE SYNTHASE	phytoene synthase chloroplastic-like	_	_	0.1452	0.6734	0	0.7123	0.0332	0	0	0.0311	0.0307	0.288	0.3185	0.0345	0	0.0343	0.1789	0.037	0	0.0707	0.0376	0	19	royalblue
Potri.001G008300	AT1G55265	_	Protein of unknown function, DUF538	tRNA (cytosine-5-)-methyltransferase	_	_	18.6524	21.4148	15.9221	20.5131	25.6212	13.9843	10.8483	22.3529	13.3125	13.4958	15.4291	12.1291	26.8728	27.3054	23.1266	29.7348	26.1912	14.0482	22.7801	20.4277	18	red
Potri.001G008500	AT2G44290	_	Bifunctional inhibitor/lipid-transfer protein/seed storage 2S albumin superfamily protein	YLS3-like [Malus domestica]	_	_	16.6835	18.9236	10.5219	8.9534	17.6369	11.7724	6.1644	6.9747	11.5686	9.9266	11.0244	15.6394	24.7411	27.9441	20.7265	33.7011	19	25.2148	20.9395	24.5859	3	purple
Potri.001G008700	AT3G32940	_	RNA-binding KH domain-containing protein	RNA-binding KH domain-containing isoform 1 [Theobroma cacao]	_	_	18.3597	16.365	12.4554	15.7437	18.6826	16.5689	26.1644	16.0258	17.048	8.156	10.1195	7.5915	15.6855	22.8519	21.9968	24.4653	13.4322	12.6094	15.4573	12.7693	18	darkgrey
Potri.001G009000	AT1G55230	_	Family of unknown function (DUF716)	transmembrane 45B-like	_	_	0.044	0.043	0.5048	0.2272	0.3223	1.2667	1.1054	1.3576	0.8944	1.082	1.0528	0.8351	0.1606	0	0	0.0448	0.1552	0.1714	0.1821	0.0334	12	lightcyan
Potri.001G009100	AT1G58170	_	Disease resistance-responsive (dirigent-like protein) family protein	dirigent 22-like	_	_	16.6084	23.1857	27.1589	20.4909	35.373	39.8639	38.8129	47.0224	50.0975	44.1779	40.5821	56.4869	67.9651	47.3134	16.0517	24.1165	26.6365	31.9919	20.4468	24.7292	9	turquoise
Potri.001G009200	AT5G19875	_	_	transmembrane [Medicago truncatula]	_	_	0	1.8251	0.8617	0.2413	0.107	2.9431	2.3918	2.5035	3.4637	2.4098	2.7957	2.6611	0.3199	0	0.096	1.0712	0.7211	1.5934	0.6043	0	12	blue
Potri.001G010600	AT2G31945	_	_	transmembrane [Medicago truncatula]	_	_	23.7443	15.4041	22.6584	16.6179	11.158	7.0833	5.8147	5.2219	6.7483	23.4223	11.7127	12.1568	17.3922	8.8469	20.2762	16.7099	16.5278	25.8696	29.4118	2.6057	3	greenyellow
Potri.001G010700	AT3G45240	ATSNAK2,GRIK1	geminivirus rep interacting kinase 1	serine threonine- kinase GRIK1-like isoform X1 [Populus euphratica]	_	_	0.1293	0.2999	0.3179	0.0334	0.3849	0.0349	0	0.0831	0.0137	0.0898	0.0387	0.0767	0.4426	0.061	0.093	0.0329	0.2281	0.6142	0.2676	0.0368	19	greenyellow
Potri.001G011000	AT4G08780	_	Peroxidase superfamily protein	class III peroxidase	_	_	0.8319	0.6399	2.1691	0.5468	1.5467	6.4593	1.2316	1.156	5.1569	1.3299	1.2367	6.3042	2.3121	1.6656	1.46	1.8363	2.2338	5.2062	4.0814	4.033	9	darkorange
Potri.001G011200	AT3G49120	ATPCB,ATPERX34,PERX34,PRX34,PRXCB	peroxidase CB	class III peroxidase	_	_	0.8891	0.9076	1.2585	0.5009	1.1843	3.607	1.2787	2.1824	2.4648	1.026	1.7731	3.1069	1.5491	0.9156	1.2617	2.5939	1.0334	2.9528	4.4319	3.2482	7	darkred
Potri.001G011300	AT3G49120	ATPCB,ATPERX34,PERX34,PRX34,PRXCB	peroxidase CB	peroxidase	_	_	0.1617	0.0789	0.3643	0.167	0.4071	15.9407	0.1504	0.6928	11.8107	2.9818	2.1921	17.0685	0.7745	0.5341	0.5312	0.4941	0.5701	10.9056	1.7142	1.1032	14	tan
Potri.001G011700	AT1G51110	_	Plastid-lipid associated protein PAP / fibrillin family protein	probable plastid-lipid-associated chloroplastic	_	_	0.3736	0.0957	0.1154	0.0633	0.2524	0.0441	0.057	0.063	0.0467	0.0097	0.0195	0.0058	0.2068	0.2139	0.1157	0.2683	0.1566	0.0895	0.1647	0.1672	19	red
Potri.001G012000	AT3G07160	ATGSL10,CALS9,gsl10	glucan synthase-like 10	callose synthase 9 [Populus euphratica]	_	_	14.7233	16.4405	12.3839	21.6279	17.5553	15.9421	32.5449	16.2836	16.5309	6.2341	8.9199	14.3009	12.0967	19.8066	16.0326	24.8523	10.0501	7.1503	7.1467	6.3182	5	lightgreen
Potri.001G012100	_	_	_	hypothetical protein POPTR_0001s04960g [Populus trichocarpa]	_	_	1.1303	0.1104	0.2779	0.5837	0	0.2441	0.1052	1.0657	0	0	0.0902	0	0	0.5335	0.0929	0	1.0963	0	0	0	2	orange
Potri.001G013000	AT3G49110	ATPCA,ATPRX33,PRX33,PRXCA	peroxidase CA	class III peroxidase	_	_	0.2425	0.1184	0.0994	0	0.037	7.0395	0.188	0.1732	5.854	0.7054	0.5158	11.6219	0.3319	0.1526	0.4648	0.0823	0.1425	5.8268	0.4181	0.4903	14	tan
Potri.001G013100	AT2G38390	_	Peroxidase superfamily protein	class III peroxidase	_	_	0	0.1517	0	0	0	0.2236	0	0	0.1974	0.1232	0.3098	0.4423	0	0	0	0	0	0.3026	0	0	19	tan
Potri.001G014900	AT5G59600	_	Tetratricopeptide repeat (TPR)-like superfamily protein	pentatricopeptide repeat-containing At5g59600-like	_	_	0.3219	0.8149	0.4788	0.5295	0.6988	0.8153	0.9764	0.5825	0.6767	0.4257	0.6467	0.2037	0.4026	0.1351	0.2253	0.3037	0.4415	0.5575	0.4441	0.3255	19	cyan
Potri.001G015300	AT3G45140	ATLOX2,LOX2	lipoxygenase 2	[Ricinus communis]	_	_	0.0464	0.2265	0.0253	0.0319	0.1133	0.1002	0	0	0	0	0	0	0	0.3649	0.6479	0.772	0	0	0	0	18	midnightblue
Potri.001G015500	AT3G45140	ATLOX2,LOX2	lipoxygenase 2	linoleate 13S-lipoxygenase 2- chloroplastic-like	_	_	0.0942	0.1472	0.0103	0.0973	0	0	0	0	0	0	0.005	0.0179	0	0	0.0155	0.0192	0	0.0061	0	0	19	brown
Potri.001G015700	AT3G57880	_	Calcium-dependent lipid-binding (CaLB domain) plant phosphoribosyltransferase family protein	Calcium-dependent lipid-binding ( domain) plant phosphoribosyltransferase family isoform 1 [Theobroma cacao]	_	_	0.8273	0.7902	1.3412	0.4458	2.52	1.6181	0.8871	1.5879	2.8032	1.4982	1.5494	3.2432	2.1338	3.4972	1.2116	1.5758	1.4113	2.0674	1.6746	3.1637	7	darkred
Potri.001G015800	AT5G04690	_	Ankyrin repeat family protein	hypothetical protein POPTR_0001s05350g [Populus trichocarpa]	_	_	0.1095	0.4275	0	0	0.6015	0.1576	0.3056	0.563	0.4636	0.1737	0.5239	0.1039	0.999	2.0666	0.5396	1.0037	0.0965	0.5332	0.453	3.0711	7	yellow
Potri.001G016300	AT5G12890	_	UDP-Glycosyltransferase superfamily protein	UDP-glycosyltransferase 92A1-like	_	_	0.5097	0.7741	0.0928	0.6434	0.7779	1.3043	0.9749	1.8445	1.2712	0.2696	0.7679	3.601	0.0258	0.0267	0.2559	0.2596	0.5492	0.7448	0.1172	0.5797	12	green
Potri.001G016600	AT5G12900	_	_	DNA double-strand break repair rad50 ATPase [Theobroma cacao]	_	_	0.0239	0.0933	0.0392	0	0.0438	0.1375	0.0445	0.041	0.3035	0.3222	0.1143	0.2494	0.5668	0	0	0	0.0421	0.256	0.1236	0.1268	19	turquoise
Potri.001G016700	AT5G10400	_	Histone superfamily protein	histone -like [Glycine max]	_	_	1.6283	2.3235	3.2332	1.3583	5.7349	5.2286	8.392	7.5687	6.6839	2.8319	4.8954	7.6671	3.4863	2.7783	2.9325	4.785	6.2947	4.2095	1.814	3.1339	16	darkturquoise
Potri.001G016900	AT5G10400	_	Histone superfamily protein	histone -like [Glycine max]	_	_	10.8585	11.9886	10.0626	9.0138	19.2367	19.867	10.3879	20.18	23.3809	15.2965	20.7223	30.3378	11.8542	7.5672	8.837	14.7839	11.7212	15.9161	5.0392	9.3101	12	blue
Potri.001G017300	AT1G51140	_	basic helix-loop-helix (bHLH) DNA-binding superfamily protein	transcription factor bHLH122-like isoform X1 [Populus euphratica]	_	bHLH	7.631	10.9039	6.8574	9.0316	6.3283	8.7808	9.0213	8.6462	9.5016	8.5353	10.7239	11.5627	2.7796	6.3064	7.6546	7.0067	4.909	6.1895	2.6258	2.9302	4	green
Potri.001G017500	AT3G20820	_	Leucine-rich repeat (LRR) family protein	leucine-rich repeat receptor [Malus domestica]	_	_	0	0.0736	0.4631	0.6615	1.4146	1.6271	1.718	1.0657	1.4681	0.2989	0.9617	0.4648	0.1032	0	0.1548	0.2687	0.4319	0.2202	0.039	0.1428	16	pink
Potri.001G017600	AT4G31980	_	_	UPF0481 At3g47200-like [Populus euphratica]	_	_	7.5879	8.1777	7.9928	8.6337	4.4659	13.5166	5.5073	9.6306	18.4791	16.6121	16.3554	17.5823	3.3492	3.4641	5.4097	4.2665	3.8771	10.4622	6.5101	3.2338	12	magenta
Potri.001G018000	AT4G08470	MAPKKK10,MEKK3	MAPK/ERK kinase kinase 3	mitogen-activated kinase 1 [Populus trichocarpa]	_	_	0	0	1.913	2.9468	8.5035	10.5293	15.3031	11.5164	8.1732	0	5.2552	0	0	0	0	0.3171	5.9461	0	0	0	11	pink
Potri.001G018200	AT5G12950	_	Putative glycosyl hydrolase of unknown function (DUF1680)	Proline--tRNA ligase	_	_	25.5076	18.4884	18.0514	21.7644	26.0411	21.2945	16.8987	15.5235	18.5763	17.9118	14.4333	27.8944	132.15	47.9085	27.0178	25.7386	20.3065	24.4066	21.6996	15.7566	8	turquoise
Potri.001G018300	AT3G20830	_	AGC (cAMP-dependent, cGMP-dependent and protein kinase C) kinase family protein	serine threonine- kinase OXI1-like	_	_	69.2924	55.4424	34.3616	30.7837	54.3851	38.0157	33.3188	23.9965	45.8689	17.4761	17.0902	16.0865	44.8416	58.8433	61.4358	54.0352	44.6385	38.7133	38.124	45.1733	18	midnightblue
Potri.001G018700	AT3G20860	ATNEK5,NEK5	NIMA-related kinase 5	serine threonine- kinase Nek6-like	_	_	0.3267	0.1021	0.4015	0.108	1.0231	1.3825	0.6444	0.7224	2.3298	0.7619	0.9589	1.4757	1.8781	2.0535	0.9232	1.2912	0.72	0.9674	0.6894	1.8279	7	darkred
Potri.001G019100	AT1G63440	HMA5	heavy metal atpase 5	probable copper-transporting ATPase HMA5 [Vitis vinifera]	_	_	1.647	1.7402	1.9573	2.5257	1.5735	1.6318	1.9307	1.9983	1.8118	2.0249	2.3203	4.0599	0.7287	0.9422	1.5697	1.2348	1.2447	1.528	0.5311	0.6325	4	green
Potri.001G019500	AT2G22410	SLO1	SLOW GROWTH 1	pentatricopeptide repeat-containing mitochondrial	_	_	0.956	1.3594	0.9707	1.1805	0.7422	1.3013	1.3924	0.9975	1.2674	1.2035	0.9614	1.5581	0.4362	0.3923	0.4097	0.4446	0.4581	0.992	0.3225	0.5357	19	green
Potri.001G020200	AT4G35040	bZIP19	Basic-leucine zipper (bZIP) transcription factor family protein	Basic-leucine zipper transcription factor family isoform 1 [Theobroma cacao]	bZIP	bZIP	2.6952	2.7356	4.0018	2.508	5.5716	2.6505	1.7383	2.4931	3.0289	2.6674	3.0651	3.4949	7.3789	5.7428	4.0337	6.742	4.2115	5.563	6.4598	7.0207	18	yellow
Potri.001G020500	AT1G07740	_	Tetratricopeptide repeat (TPR)-like superfamily protein	pentatricopeptide repeat-containing mitochondrial	_	_	2.4597	2.8192	2.1034	1.6016	1.1752	1.8089	1.2938	2.6125	1.54	1.3151	1.9194	1.3195	2.4399	2.5236	2.6796	2.7238	3.5831	3.2296	3.5404	3.1624	18	red
Potri.001G020800	AT2G41540	GPDHC1	6-phosphogluconate dehydrogenase family protein	probable glycerol-3-phosphate dehydrogenase [NAD(+)] cytosolic [Vitis vinifera]	_	_	27.2122	41.9419	60.4991	82.1861	20.8282	30.2445	28.4918	53.0223	58.8556	106.603	53.5294	59.2124	58.3921	10.5278	14.8094	34.2473	17.244	50.4609	64.0596	11.4177	4	greenyellow
Potri.001G021000	AT5G13460	IQD11	IQ-domain 11	Iq-domain isoform 1 [Theobroma cacao]	_	_	0.0761	0.1338	0.287	0.1258	0.2231	0.559	0.085	0.2088	0.7868	0.2054	0.2186	1.055	0.3335	0.1869	0.1126	0.0931	0.0269	0.623	0.1418	0.3579	19	tan
Potri.001G021400	_	_	_	hypothetical protein POPTR_0001s05860g, partial [Populus trichocarpa]	_	_	0.3364	0	0.0919	0	0	0.6456	0	1.2493	0.9497	2.8463	1.3415	1.3833	0	0	0.2763	0	0	0.7646	0	0	9	blue
Potri.001G022400	AT1G22220	_	F-box family protein	hypothetical protein POPTR_0001s05970g [Populus trichocarpa]	_	_	2.414	1.7458	1.7584	3.7398	2.9066	4.955	6.3232	4.5981	2.7642	1.3831	2.2465	2.0365	1.2647	2.7427	3.0114	2.2771	3.232	2.221	2.1736	1.8981	16	pink
Potri.001G022700	AT3G08550	ABI8,ELD1,KOB1	elongation defective 1 protein / ELD1 protein	elongation defective 1 family [Populus trichocarpa]	_	_	4.9197	5.1575	5.3874	6.4002	8.5984	8.2517	8.8186	8.1973	9.8342	8.0246	8.0105	14.6407	28.3156	11.7531	5.4484	5.766	6.4361	8.1006	4.9844	5.8098	8	turquoise
Potri.001G022900	AT3G51930	_	Transducin/WD40 repeat-like superfamily protein	myosin heavy chain kinase B-like	_	_	15.1032	11.5557	9.5899	11.1223	9.3426	8.6867	8.47	6.3441	7.8227	3.412	4.0955	8.1952	5.8114	10.0074	13.6948	8.3895	8.9951	5.7487	5.4841	7.6089	2	white
Potri.001G023500	AT1G50420	SCL-3,SCL3	scarecrow-like 3	scarecrow 3 isoform X1 [Populus euphratica]	GRAS	GRAS	6.9295	6.1661	7.5356	4.6958	9.5587	6.5658	6.4892	6.7665	7.0584	4.2216	7.0549	11.7516	11.4737	8.0035	6.8096	7.1786	8.8294	11.7491	13.8534	16.4603	7	yellow
Potri.001G023800	AT3G13650	_	Disease resistance-responsive (dirigent-like protein) family protein	dirigent 22-like	_	_	2.1794	3.8887	2.2171	1.7852	0.8946	0.4868	0.2098	0.4509	0.0637	1.1924	0.2398	2.9242	10.2874	4.5398	2.4078	0	0.1325	0.9517	0	0	8	turquoise
Potri.001G023900	AT1G29050	TBL38	TRICHOME BIREFRINGENCE-LIKE 38	trichome birefringence-like 41 [Populus euphratica]	_	_	1.2707	1.4231	0.9494	1.7756	0.8898	0.4304	0.4521	0.4805	0.2849	0.5633	0.3577	0.2483	0.1364	0.5997	0.7676	0.533	1.0874	0.2913	0.232	0.1133	2	brown
Potri.001G024100	AT2G38800	_	Plant calmodulin-binding protein-related	Plant calmodulin-binding - isoform 1 [Theobroma cacao]	_	_	104.279	117.442	60.4551	123.763	105.695	80.5576	100.632	63.3504	66.2117	34.929	46.355	31.9073	48.7176	132.943	106.742	131.406	75.836	39.1586	47.6319	32.1213	2	white
Potri.001G024400	AT2G38770	EMB2765	P-loop containing nucleoside triphosphate hydrolases superfamily protein	intron-binding aquarius	_	_	2.0091	1.5692	3.1611	2.988	0.8095	2.4293	3.814	2.5486	1.7018	0.6375	1.1538	0.4576	0	0	1.7165	0.1637	1.984	0.2349	0	0	5	lightgreen
Potri.001G024600	AT1G76390	_	ARM repeat superfamily protein	U-box domain-containing 44-like [Populus euphratica]	_	_	0.3383	0.1266	0.1525	0.1689	0.6299	0.28	0.5876	0.4494	0.468	0.2102	0.1889	0.2194	0.3087	0.3086	0.2825	0.4423	0.4822	0.4668	0.3733	0.3548	19	black
Potri.001G024800	AT2G38760	ANN3,ANNAT3	annexin 3	annexin D3	_	_	0	0	0	0	0	0.0627	0.0406	0.1868	0.3323	0.2766	0.1738	1.8199	0	0	0	0.0444	0.2306	0.2972	0.0451	0	9	tan
Potri.001G025100	AT3G54500	_	_	hypothetical protein POPTR_0001s06240g [Populus trichocarpa]	_	_	3.9183	4.8355	2.9222	4.0469	2.1645	2.6916	3.093	2.2263	2.8063	1.9047	2.0279	1.4026	1.1661	1.335	2.7591	1.3102	1.86	1.2342	1.297	1.0906	5	brown
Potri.001G025300	AT2G47110	UBQ6	ubiquitin 6	ubiquitin ribosomal 27a [Populus trichocarpa]	_	_	46.1364	62.6821	65.0935	54.6014	48.4933	93.1182	83.6413	96.092	95.0364	107.275	113.369	247.839	34.0225	39.1179	40.8116	47.3625	56.9181	117.664	46.1712	57.1376	12	blue
Potri.001G025400	AT3G14470	_	NB-ARC domain-containing disease resistance protein	disease resistance RGA3	_	_	7.3461	7.5328	8.8579	13.5571	8.3711	9.8966	10.2956	13.2261	15.9607	13.0294	10.9678	8.4943	5.1239	3.0524	5.3028	5.3178	6.2301	6.1392	5.9665	3.0118	12	green
Potri.001G025500	AT3G54490	RPB5E	RNA polymerase II fifth largest subunit, E	DNA-directed RNA polymerase V subunit 5C	_	_	0.9506	0.4641	1.2659	0.0614	0.9793	0.2566	0.4423	0.3056	0.6039	0.3299	0.6161	0.733	1.6809	2.3554	1.269	1.2106	1.6763	1.6206	2.4586	1.4866	3	yellow
Potri.001G025800	AT5G20710	BGAL7	beta-galactosidase 7	beta-galactosidase 15-like	_	_	0.1687	0.0988	0	0.1046	0.1391	0.1336	0.0157	0.188	0.0572	1.5259	0.6998	1.3771	0.0154	0	0.0139	0.0172	0.0149	0.4109	0.1222	0	9	blue
Potri.001G025900	_	_	_	hypothetical protein POPTR_0001s06320g [Populus trichocarpa]	_	_	1.3675	0.2225	0.1868	0.7062	0.2087	0.164	0	0.1954	0.1931	0.9041	2.3634	2.163	0.208	0	0	0	0	0	0	0.1728	4	salmon
Potri.001G026200	AT3G61790	_	Protein with RING_U-box and TRAF-like domains	E3 ubiquitin-ligase SINAT5-like [Populus euphratica]	_	_	16.6089	23.2761	51.7663	57.9185	8.7583	23.606	14.5874	39.0289	42.5611	127.839	66.9472	55.7447	41.5545	9.4238	14.2959	19.7245	11.7233	43.7663	74.1819	13.1589	4	greenyellow
Potri.001G026400	AT3G07940	_	Calcium-dependent ARF-type GTPase activating protein family	probable ADP-ribosylation factor GTPase-activating AGD11 isoform X1 [Populus euphratica]	_	_	0.0174	0	0.3288	0.054	0.0319	0.0753	0.3084	0.3738	0.266	0.2214	0.3757	0.0662	0.0796	0.0494	0.0143	0.0178	0.0769	0	0	0.0132	19	green
Potri.001G026500	AT2G11890	_	adenylate cyclases	triphosphate tunel metalloenzyme 3-like	_	_	0	0	0	0	0.285	0	0	0.1779	0	0.2469	0	2.7571	10.51	5.778	0	0.2114	0	0.1011	0	0.1573	8	turquoise
Potri.001G027000	AT3G57040	ARR9,ATRR4	response regulator 9	two-component response regulator ARR9-like	_	Orphans	5.0493	18.3012	37.8639	77.7253	1.6469	18.3204	7.209	30.8291	32.3412	74.3536	34.4827	37.9425	8.5847	7.247	1.4774	4.6507	5.9766	15.2954	5.0089	4.3529	17	magenta
Potri.001G027200	AT2G40030	ATNRPD1B,DMS5,DRD3,NRPD1B,NRPE1	nuclear RNA polymerase D1B	DNA-directed RNA polymerase V subunit 1	_	_	2.5667	2.5756	1.9281	2.8718	2.7095	3.4895	5.0424	4.7667	4.2727	2.7715	2.5876	3.6539	1.4477	1.5983	2.255	2.179	1.9802	2.5351	1.4567	1.2568	12	lightyellow
Potri.001G027500	AT1G08590	_	Leucine-rich receptor-like protein kinase family protein	Disease resistance family LRR family [Theobroma cacao]	_	_	0	0.1219	0.0341	0.043	0.0762	0	0	0.0357	0.0353	0.066	0.1328	0.0395	0.3419	0.3929	0.3762	0.212	0.0367	0.0405	0.1292	0.1578	19	turquoise
Potri.001G027700	AT5G12330	LRP1	Lateral root primordium (LRP) protein-related	LATERAL ROOT PRIMORDIUM 1 isoform X1 [Fragaria vesca vesca]	SRS	SRS	3.9471	4.0746	3.4612	3.1938	2.5325	1.8095	1.5207	1.2067	1.299	1.6953	0.9425	1.193	3.671	8.3056	4.6677	4.9176	1.3078	2.7185	2.913	1.7537	18	darkgreen
Potri.001G028200	AT3G54400	_	Eukaryotic aspartyl protease family protein	ASPARTIC PROTEASE IN GUARD CELL 2-like	_	_	116.254	140.328	165.359	106.142	249.197	188.587	225.317	173.702	213.626	133.315	174.265	116.15	404.209	498.4	183.81	224.398	201.749	173.127	198.386	375.454	7	black
Potri.001G028700	AT5G36930	_	Disease resistance protein (TIR-NBS-LRR class) family	TMV resistance N-like	_	_	1.4574	0.5872	0.9668	1.1468	1.61	1.5484	1.5715	1.15	1.6851	1.0644	1.6607	1.6905	0.9922	0.4149	0.7792	0.6834	0.8566	1.1267	1.4598	0.8945	19	green
Potri.001G029000	_	_	_	hypothetical protein POPTR_0001s06630g [Populus trichocarpa]	_	_	6.3556	6.8839	5.2083	7.1796	4.8198	9.1488	5.8219	7.5756	5.8882	7.4844	9.8223	11.4981	0.8156	1.2186	5.3028	2.8327	4.0277	4.9337	2.3629	0.6777	12	green
Potri.001G029200	_	_	_	hypothetical protein POPTR_0001s06640g [Populus trichocarpa]	_	_	6.1791	7.3525	3.323	6.1824	3.3597	9.5896	4.4922	5.7928	9.1594	9.1913	9.2414	9.8959	2.9957	1.8226	4.9176	7.4752	3.0645	3.9502	3.9952	3.0745	4	salmon
Potri.001G029300	AT3G14460	_	LRR and NB-ARC domains-containing disease resistance protein	disease resistance RPP13 1 [Populus euphratica]	_	_	2.9827	3.935	2.212	5.1428	3.6795	5.3847	6.8358	5.5569	5.6585	4.9574	4.9156	6.8429	1.3948	2.2221	2.4098	2.0593	2.8037	3.0737	1.8871	0.7009	12	green
Potri.001G029700	AT3G56710	SIB1	sigma factor binding protein 1	sigma factor binding chloroplastic-like	_	_	0	0.8044	0.5064	0.7445	0.9431	2.2237	1.2458	1.942	2.0936	1.9608	2.3001	4.2027	0.3759	0.9721	0.3384	0.4197	0.0908	1.9061	0	1.0151	12	blue
Potri.001G031800	AT5G06980	_	_	MATH and LRR domain-containing isoform 2 [Theobroma cacao]	_	_	33.549	35.2389	25.1843	34.6782	18.9368	21.9161	26.6079	21.9687	18.345	9.8165	14.8467	6.7722	3.7918	7.9038	23.4821	9.4764	14.6615	5.5194	4.0017	3.2676	5	orange
Potri.001G032200	AT5G07020	_	proline-rich family protein	Proline-rich family [Theobroma cacao]	_	_	0.0799	0.156	0.0655	0.165	0.3658	0.1725	0	0.3424	0.203	0.9508	0.8285	0.7583	0	0.0754	0	0.2442	0.5636	0.7784	0.5786	0.9693	9	blue
Potri.001G032400	AT5G16080	AtCXE17,CXE17	carboxyesterase 17	probable carboxylesterase 15	_	_	0.2039	0.6767	0	0.379	0	1.2325	0	0	0	0	0.1301	0.7352	0	0	0	0	0	0.3972	0	0	19	green
Potri.001G032500	AT5G07050	_	nodulin MtN21 /EamA-like transporter family protein	WAT1-related At5g07050-like	_	_	2.5216	4.4248	13.3758	5.4551	140.546	24.0844	104.452	23.7456	23.5528	1.9194	20.8203	9.3785	2.0524	15.2457	2.2395	32.0765	78.656	6.307	2.7496	80.4545	16	pink
Potri.001G032600	AT4G26760	MAP65-2	microtubule-associated protein 65-2	65-kDa microtubule-associated 5	_	_	0.1192	0	0.4232	0.041	0.1455	0.8577	0.3327	0.1702	0.8412	1.1975	1.0456	0.377	0.3988	0.0375	0	0	0.035	0.7739	0.0822	0.1205	9	blue
Potri.001G033500	_	_	_	KHG KDPG aldolase [Theobroma cacao]	_	_	3.2667	2.5145	2.8597	1.9691	3.41	1.6209	1.8052	1.5003	1.5866	1.4859	1.4674	1.5025	3.439	2.5046	3.6179	2.8623	3.067	3.747	3.5063	2.9164	18	red
Potri.001G033800	AT2G03220	ATFT1,ATFUT1,FT1,MUR2	fucosyltransferase 1	galactoside 2-alpha-L-fucosyltransferase-like isoform X1 [Populus euphratica]	_	_	27.8265	29.9674	17.1912	25.8849	8.5758	11.9069	9.8472	10.5729	12.7898	15.8407	11.1226	16.0331	5.5344	22.3712	27.1979	23.2418	6.4382	8.4396	5.7403	4.4573	13	brown
Potri.001G034100	AT2G03220	ATFT1,ATFUT1,FT1,MUR2	fucosyltransferase 1	Galactoside 2-alpha-L- [Ricinus communis]	_	_	0.0756	0.3689	0.0413	0.5463	0.0461	0.4532	0.1641	0.367	0.4053	0.2797	0.4018	0.9083	0	0	0.1241	0	0.111	0.1227	0	0	19	salmon
Potri.001G034300	AT1G65440	GTB1	global transcription factor group B1	transcription elongation factor SPT6	_	_	1.5641	1.6683	1.0607	1.682	0.9167	1.21	2.6649	1.4793	0.9137	0.1691	0.5582	0.1423	0.1957	0.4631	1.0828	0.4476	0.6634	0.1474	0.1211	0.1027	5	orange
Potri.001G034500	AT5G07900	_	Mitochondrial transcription termination factor family protein	hypothetical protein POPTR_0001s07170g [Populus trichocarpa]	_	mTERF	5.1949	7.9181	4.9309	3.7056	3.3198	2.9858	4.9038	3.6839	3.9571	1.4825	2.2954	3.0149	2.4557	2.928	4.3291	2.7033	2.8009	2.2572	2.3585	3.3437	2	brown
Potri.001G034600	AT5G07900	_	Mitochondrial transcription termination factor family protein	hypothetical protein POPTR_0001s07180g [Populus trichocarpa]	_	mTERF	10.9212	10.6276	9.2146	10.6859	12.4025	17.7635	18.5539	12.2245	15.7019	13.6231	13.0669	11.7626	6.7537	6.3749	8.3521	7.2099	9.7558	9.5189	7.5073	8.7163	12	lightyellow
Potri.001G034900	AT5G07900	_	Mitochondrial transcription termination factor family protein	hypothetical protein POPTR_0001s07210g [Populus trichocarpa]	_	mTERF	2.3919	2.5907	2.4808	1.7756	1.2663	1.5871	1.2172	1.2493	1.8045	3.2614	2.8022	3.8307	1.1255	2.293	2.3641	2.7033	1.6146	2.0024	1.1986	2.4086	19	tan
Potri.001G035600	AT5G07900	_	Mitochondrial transcription termination factor family protein	hypothetical protein POPTR_0001s07290g [Populus trichocarpa]	_	mTERF	1.1843	0.5027	4.1775	3.4037	3.6308	5.7074	8.1459	9.0478	10.0754	7.1079	10.186	3.8118	0.7049	0.1458	0.5922	0.2098	3.178	1.8058	1.0654	0.1171	11	lightcyan
Potri.001G035900	AT3G13690	_	Protein kinase protein with adenine nucleotide alpha hydrolases-like domain	inactive kinase SELMODRAFT_444075-like	_	_	3.466	4.7528	1.7872	2.6144	1.0342	2.0462	0.8698	1.3352	1.8143	1.8846	1.5842	1.4784	1.5282	1.9115	5.1508	2.8169	1.3048	1.5554	1.9338	0.9744	2	brown
Potri.001G036600	AT5G07010	ATST2A,ST2A	sulfotransferase 2A	cytosolic sulfotransferase 15-like	_	_	0	0	0	0	0	0	0	0.0855	0.0282	0.2111	0.1857	0.1894	0	0.0942	0.1093	0.0339	0	0.2916	0.0688	0	19	blue
Potri.001G036900	AT3G21240	4CL2,AT4CL2	4-coumarate:CoA ligase 2	4-coumarate: ligase	_	_	4.561	4.3995	4.841	7.1512	11.6622	4.1331	3.2983	7.8306	3.7354	11.204	11.3855	24.9679	78.2452	44.4908	7.302	10.0069	9.7144	9.823	6.2534	16.6972	8	turquoise
Potri.001G037000	AT5G23570	ATSGS3,SGS3	XS domain-containing protein / XS zinc finger domain-containing protein-related	SUPPRESSOR OF GENE SILENCING 3-like	_	_	12.2543	13.0974	10.7689	12.5643	5.2049	10.1479	9.6035	10.3913	12.951	10.5621	10.7383	9.5118	5.0349	2.5673	7.8082	4.8566	4.4026	7.4965	8.0225	2.7346	5	royalblue
Potri.001G037100	AT5G23570	ATSGS3,SGS3	XS domain-containing protein / XS zinc finger domain-containing protein-related	SUPPRESSOR OF GENE SILENCING 3-like	_	_	3.4263	5.5325	3.2938	4.4234	0.4224	1.6599	2.2687	1.0166	2.3999	1.9864	1.3665	2.1887	2.4654	0.2488	1.245	0.6713	0.9295	2.054	3.5446	0.05	2	royalblue
Potri.001G037300	AT1G73110	_	P-loop containing nucleoside triphosphate hydrolases superfamily protein	ribulose bisphosphate carboxylase oxygenase chloroplastic	_	_	3.7411	4.0093	2.752	4.1694	2.9239	4.3833	5.1653	4.0418	4.1048	3.099	3.0188	1.8413	1.8897	2.0941	2.8089	2.1981	2.6848	1.2628	1.4761	1.3457	5	lightgreen
Potri.001G037500	AT2G24530	_	_	hypothetical protein POPTR_0001s07460g [Populus trichocarpa]	_	_	1.3544	1.478	1.1099	1.9338	2.4077	1.835	3.4476	2.356	2.0921	1.7698	1.9065	1.7391	0.9089	0.5264	0.8509	0.9334	1.3347	0.7761	0.7418	0.7853	12	lightyellow
Potri.001G037700	AT5G57330	_	Galactose mutarotase-like superfamily protein	glucose-6-phosphate 1-epimerase [Pyrus x bretschneideri]	_	_	6.1885	5.9593	5.2798	6.6542	4.1145	4.2711	4.1811	3.0155	2.2978	1.2442	1.961	2.0918	4.7579	8.0818	6.0589	4.4477	3.4382	1.6929	0.6139	2.8281	2	white
Potri.001G037900	AT1G79640	_	Protein kinase superfamily protein	Kinase superfamily isoform 1 [Theobroma cacao]	_	_	0	0	0.0043	0	0.0143	0.0338	0.0291	0.0045	0.0221	0.0124	0	0.0049	0.3901	0.1132	0.0171	0.0053	0.0506	0.0051	0.027	0.0395	19	turquoise
Potri.001G038200	AT1G79660	_	_	hypothetical protein POPTR_0001s07530g [Populus trichocarpa]	_	_	5.4148	2.7148	6.1163	3.023	6.2988	3.2653	3.9494	6.7737	5.2064	3.1347	4.6693	3.4722	14.2904	8.4263	6.372	10.1382	4.6452	8.2686	4.5419	7.2124	18	turquoise
Potri.001G038400	AT1G79660	_	_	hypothetical protein POPTR_0001s07570g [Populus trichocarpa]	_	_	0.8781	2.429	0.4797	0.6046	0.402	1.7906	0	0.7526	0.8677	0.2322	0	0	2.5375	1.9339	1.5629	2.3855	0.2581	1.2831	3.4821	0.7767	18	red
Potri.007G037900	_	_	_	hypothetical protein POPTR_0007s11630g, partial [Populus trichocarpa]	_	_	21.7081	26.9097	12.3926	24.1839	55.84	1.0533	0	0	0	0	0	0.2315	4.0067	38.2176	43.0808	33.0485	32.9033	0	0	0	20	darkgreen
Potri.001G040100	AT1G16080	_	_	hypothetical protein POPTR_0001s03250g [Populus trichocarpa]	_	_	1.9018	1.8995	2.1138	1.603	3.283	2.6118	3.5599	2.1735	1.7035	0.9712	1.8134	0.7676	2.354	2.0427	3.3761	2.2047	3.3151	2.3211	2.9399	1.558	18	midnightblue
Potri.001G040200	AT3G09390	ATMT-1,ATMT-K,MT2A	metallothionein 2A	metallothionein type 2	_	_	3.3961	0.5181	23.0473	52.1753	118.374	120.613	166.806	95.6059	61.2194	2.9468	48.0834	0.4029	3.1961	2.9051	2.8772	12.1094	83.5608	10.5453	17.2373	30.819	11	pink
Potri.001G040300	AT1G79660	_	_	PREDICTED: uncharacterized protein LOC105132679 [Populus euphratica]	_	_	0.2927	1.5717	0.8395	0.6046	0	3.0546	0.8171	1.1289	1.1157	1.161	0.8171	1.9445	0	0	0	0	0	0.7128	0	0.111	12	salmon
Potri.001G041200	AT1G16080	_	_	hypothetical protein POPTR_0001s03250g [Populus trichocarpa]	_	_	1.4376	0.9973	1.1316	2.0318	1.9574	1.6882	2.8516	1.9618	1.1536	0.7053	1.3127	0.4308	1.7262	1.4819	1.3053	2.1583	1.7178	1.64	1.7807	1.0756	18	midnightblue
Potri.001G041300	AT3G09390	ATMT-1,ATMT-K,MT2A	metallothionein 2A	metallothionein type 2	_	_	5.488	3.9293	85.149	232.203	533.049	481.104	819.666	472.902	248.234	14.3675	187.357	2.7778	21.3688	10.3602	3.3062	43.2363	89.6776	48.2932	31.9826	84.1912	11	pink
Potri.001G042000	AT5G57820	_	zinc ion binding	mucin-5AC-like isoform X2	_	_	2.9288	2.8595	2.4579	3.3347	3.2313	2.0318	4.4001	2.8884	1.9129	0.4059	1.5058	0.5526	1.6906	1.6653	3.1307	1.9951	2.6756	0.8937	1.0769	1.2441	2	white
Potri.001G042200	_	_	_	hydroxyproline-rich systemin-like	_	_	4.6083	29.1306	15.0416	6.4536	4.22	103.551	20.642	28.0509	163.216	36.4348	45.9784	274.639	0	0	11.8064	1.8301	9.6412	106.293	0.5656	0.0592	10	green
Potri.001G042400	AT5G67080	MAPKKK19	mitogen-activated protein kinase kinase kinase 19	mitogen-activated kinase kinase kinase YODA-like	_	_	3.595	5.6532	3.3111	5.4874	4.1661	6.526	3.2566	4.6358	9.1624	6.1079	5.1007	5.9783	3.7453	0.4504	1.5159	2.5281	2.2721	3.4091	1.4481	0.6754	12	green
Potri.001G042600	AT3G12580	ATHSP70,HSP70	heat shock protein 70	heat shock 70 kDa	_	_	72.185	89.0375	196.619	130.327	128.771	212.746	402.743	347.217	287.93	275.554	292.084	307.477	178.112	121.507	99.2062	166.423	124.244	210.853	353.188	243.846	9	blue
Potri.001G042800	_	_	_	Guanine nucleotide-binding alpha-16 subunit	_	_	24.739	21.359	22.1999	26.8179	30.6118	17.3643	16.5525	22.3437	20.2624	17.9231	14.1067	13.6796	22.9499	14.5703	22.6749	21.2454	35.7828	24.7965	39.764	36.4293	18	red
Potri.001G042900	AT5G48930	HCT	hydroxycinnamoyl-CoA shikimate/quinate hydroxycinnamoyl transferase	shikimate O-hydroxycinnamoyltransferase-like	_	_	4.0872	1.8538	3.4944	2.4929	7.132	4.1462	3.2194	2.3861	4.3753	3.9318	3.4398	13.0571	52.6453	19.1224	5.2084	5.8359	7.3208	8.3079	8.5231	8.699	8	turquoise
Potri.001G043100	AT1G80920	J8	Chaperone DnaJ-domain superfamily protein	DNAJ heat shock N-terminal domain-containing family [Populus trichocarpa]	_	_	1.8301	0.8358	0.3628	0.8536	0.9461	1.6571	0.2747	0.4048	0.4501	0.562	0.2354	1.0085	1.1314	2.0618	2.5219	2.7966	0.9369	1.2077	0.1221	0.7386	18	purple
Potri.001G043700	AT1G80870	_	Protein kinase superfamily protein	receptor kinase At1g80870	_	_	1.1202	1.6211	0.9836	1.1363	1.0258	2.8508	1.8988	1.6975	2.7281	1.3013	1.6595	1.5188	5.1481	3.0777	1.1997	2.0379	0.5468	2.0656	1.014	0.7584	19	turquoise
Potri.001G043900	AT1G19780	ATCNGC8,CNGC8	cyclic nucleotide gated channel 8	probable cyclic nucleotide-gated ion channel 5 isoform X1 [Nelumbo nucifera]	_	_	0	0.0182	0	0	0.0171	0.3219	0.1041	0.0479	0.3157	0.3253	0.1041	0.3007	0.2381	0.0352	0	0	0	0.0363	0	0.0141	19	blue
Potri.001G045900	AT1G15950	ATCCR1,CCR1,IRX4	cinnamoyl coa reductase 1	cinnamoyl- reductase	_	_	0	0	0.1225	0	0	0.1076	0.0464	0	0.0844	0.0395	0.0795	0.4729	0.2274	0.3292	0.4503	0.2538	0.0439	0.0971	0	0	19	turquoise
Potri.001G046100	AT1G15950	ATCCR1,CCR1,IRX4	cinnamoyl coa reductase 1	cinnamoyl- reductase	_	_	0	0.0791	0.3986	0.4605	0	0.2334	0.0377	0.4864	0.309	0.418	0.6143	4.6162	0.074	0	0.0999	0	0.0715	3.8696	0.0419	0	9	tan
Potri.001G046400	AT1G15950	ATCCR1,CCR1,IRX4	cinnamoyl coa reductase 1	cinnamoyl- reductase	_	_	0	0	0.068	0.0857	0	0	0.0154	0.3271	0.2248	0.0921	0.2911	2.0941	0.0454	0.1566	0	0.0507	0	1.3414	0.0172	0	9	tan
Potri.001G047500	AT5G10970	_	C2H2 and C2HC zinc fingers superfamily protein	zinc finger 1-like	C2H2	C2H2	30.2279	22.7966	21.2779	34.522	17.3007	28.7993	15.9579	24.3315	25.8096	42.6195	32.6507	20.0906	15.3844	17.2381	22.9224	16.3844	16.999	16.9411	11.8269	8.1539	4	salmon
Potri.001G048200	AT5G25190	_	Integrase-type DNA-binding superfamily protein	ethylene-responsive transcription factor ERF003-like	ERF	AP2-EREBP	3.5858	7.2476	6.8565	1.9492	8.8141	7.6068	7.142	8.6813	10.4442	5.0906	9.8352	9.4332	9.4727	7.8975	9.5609	12.4973	7.5434	12.1953	9.6319	30.7652	7	darkred
Potri.001G048400	_	_	_	Beta-3 adrenergic [Theobroma cacao]	_	_	11.9032	8.6464	11.3932	10.4252	11.7723	4.8662	7.7094	4.1627	4.3557	2.8707	3.7219	2.0786	6.9522	6.921	8.8399	6.7908	14.6089	9.1836	12.8065	13.5015	18	midnightblue
Potri.001G048500	AT2G25220	_	Protein kinase superfamily protein	probable receptor kinase At1g80640 [Populus euphratica]	_	_	0.1332	0.16	0.2771	0.1481	0.1126	0.5014	0.2002	0.2195	0.4079	0.2195	0.474	0.5348	0.1122	0.1547	0.1431	0.2818	0.2258	0.2795	0.106	0.2563	19	blue
Potri.001G048700	AT1G15520	ABCG40,ATABCG40,ATPDR12,PDR12	pleiotropic drug resistance 12	ATP-binding cassette [Ricinus communis]	_	_	2.809	3.4364	1.6668	3.8904	3.2356	3.0765	4.8028	2.5933	2.3966	1.0364	1.4388	4.5192	0.9822	0.7347	2.0018	0.693	1.9933	1.8495	0.6127	0.2078	5	cyan
Potri.001G048900	AT1G15520	ABCG40,ATABCG40,ATPDR12,PDR12	pleiotropic drug resistance 12	pleiotropic drug resistance 1-like	_	_	0.4506	0.8206	0.4654	0.4262	0.4993	0.7712	0.5355	0.6134	1.2347	0.7479	0.607	4.0568	1.002	0.3038	0.4635	0.702	0.3071	1.5343	0.5523	1.3177	9	tan
Potri.001G049100	AT1G78955	CAMS1	camelliol C synthase 1	Cycloartenol [Ricinus communis]	_	_	9.6509	7.4925	4.6153	5.5087	6.9934	3.3825	3.7138	3.0051	2.4169	1.4795	1.8594	0.7434	4.9355	5.4217	8.2118	7.742	4.3573	3.4971	4.746	4.8853	18	darkgrey
Potri.001G049600	_	_	_	hypothetical protein POPTR_0001s14520g [Populus trichocarpa]	_	_	1.2242	0.683	0.2866	0.2709	1.3612	1.7622	0.7323	1.424	2.0738	2.4973	1.6042	2.0746	0.1596	2.311	0.862	0.8908	1.2335	0.6814	1.0855	1.5911	9	blue
Potri.001G049700	AT4G13195	CLE44	CLAVATA3/ESR-RELATED 44	CLAVATA3 ESR (CLE)-related TDIF-like	_	_	98.4286	90.0994	62.8276	63.0555	70.4846	79.1822	96.2821	86.6114	74.4133	42.5198	59.7877	48.7624	20.5026	27.5771	52.0585	24.3245	47.3446	29.7368	20.8445	24.4435	5	cyan
Potri.001G049900	AT4G13670	PTAC5	plastid transcriptionally active 5	peptidoglycan-binding domain-containing family [Populus trichocarpa]	_	_	0.1076	0.0889	0.2104	0.0599	0.3791	0.0477	0.0925	0.0781	0.1192	0.0197	0.0859	0.0157	0.2947	0.0313	0.1292	0.135	0.2701	0.1533	0.3769	0.4018	19	yellow
Potri.001G050100	AT2G02230	AtPP2-B1,PP2-B1	phloem protein 2-B1	F-box family [Theobroma cacao]	_	_	35.3113	40.8614	44.5769	54.8159	32.2706	49.0166	41.2075	75.6966	61.2434	134.255	110.284	110.322	37.313	41.7976	33.6917	41.0527	31.0706	59.7097	33.4056	29.5643	9	blue
Potri.001G050300	AT1G04730	CTF18	P-loop containing nucleoside triphosphate hydrolases superfamily protein	chromosome transmission fidelity 18 homolog	_	_	0.2277	0.1945	0.2041	0.3454	0.3518	0.3482	0.7151	0.5489	0.4761	0.1185	0.2611	0.3444	0.0974	0.0672	0.152	0.0652	0.1882	0.1248	0.0883	0.1403	19	lightyellow
Potri.001G050900	AT3G04280	ARR22,RR22	response regulator 22	sensory transduction histidine kinase [Ricinus communis]	_	Orphans	0.4188	0.1431	0.1887	0.1514	0.1917	0.0301	0.039	0.0179	0.1774	0.5149	0.1503	0.1192	0.4968	0.2569	0.2064	0.4266	0.0923	0.2652	0.3249	0.6668	19	purple
Potri.001G051000	AT5G26594	ARR24,RR24	response regulator 24	sensory transduction histidine kinase [Ricinus communis]	_	Orphans	1.8565	1.7723	2.1975	2.3435	3.8157	4.7212	5.7202	5.092	4.9971	5.1384	5.6929	5.6772	1.2424	1.324	2.508	1.3449	3.0554	2.2907	1.3657	3.691	12	lightcyan
Potri.001G051300	AT1G34010	_	_	Potassium voltage-gated channel subfamily H member 7	_	_	2.4038	1.9029	3.4073	1.6104	3.4506	2.525	1.33	1.5035	0.9355	1.5462	1.451	1.6647	3.2609	6.0096	4.3764	3.2431	3.2077	2.7846	2.2179	4.8766	18	yellow
Potri.001G051500	AT5G13930	ATCHS,CHS,TT4	Chalcone and stilbene synthase family protein	naregenin-chalcone synthase family [Populus trichocarpa]	_	_	0.5675	0.4155	0.436	0.1465	1.9812	7.0965	0.8581	2.3104	9.8537	2.0821	3.5928	26.2545	1.7478	1.9082	0.3788	1.1923	1.3134	14.5109	1.9446	5.6202	14	darkorange
Potri.001G051600	AT5G13930	ATCHS,CHS,TT4	Chalcone and stilbene synthase family protein	naregenin-chalcone synthase family [Populus trichocarpa]	_	_	1.1378	0.6943	1.6026	0.2571	3.6469	12.4122	1.2243	4.8764	19.9085	6.3751	8.1116	63.1718	4.2509	2.4501	1.3729	3.5862	1.881	33.5643	2.9428	8.1418	14	darkorange
Potri.001G052300	AT4G13710	_	Pectin lyase-like superfamily protein	probable pectate lyase 8	_	_	1.8496	2.4078	4.5724	4.6166	4.8555	7.699	7.4872	5.3902	12.4553	6.114	5.2866	13.2823	41.9736	6.3432	3.2416	4.9934	5.4903	3.7237	3.7631	5.0252	8	turquoise
Potri.001G053000	AT1G04650	_	_	hypothetical protein POPTR_0001s14180g [Populus trichocarpa]	_	_	0.0366	0.0072	0	0.0303	0.0604	0.0264	0.0136	0.0126	0.0372	0.0407	0.0351	0.0695	0.4746	0.401	0.0421	0.0597	0.071	0	0	0.0278	19	turquoise
Potri.001G053100	AT3G24060	_	Plant self-incompatibility protein S1 family	self-incompatibility family [Populus trichocarpa]	_	_	169.576	123.695	103.341	110.121	113.866	71.9484	67.9681	67.1359	70.6585	84.2752	56.3854	65.4152	95.3367	91.0286	114.536	71.7159	138.637	124.657	108.275	141.119	2	red
Potri.001G053700	AT2G33180	_	_	hypothetical protein POPTR_0001s14110g [Populus trichocarpa]	_	_	0.2936	0.3583	0.3128	0.2199	0.2823	0.1849	0.2869	0.3775	0.1617	0.2621	0.1757	0.0627	0.3416	0.6167	0.5668	0.5609	0.3495	0.143	0.1139	0.1336	19	darkgreen
Potri.001G053900	AT3G24030	_	hydroxyethylthiazole kinase family protein	hydroxyethylthiazole kinase	_	_	0.0823	0	0.3371	0.8497	2.1094	3.671	1.8373	1.4808	1.7421	1.1747	0.7874	0.2342	0	0	0	0	0.7979	0	0	0	16	lightyellow
Potri.001G054800	AT1G74110	CYP78A10	cytochrome P450, family 78, subfamily A, polypeptide 10	cytochrome P450 78A5-like	_	_	544.161	565.06	480.927	553.821	556.667	423.401	437.185	301.424	396.571	310.234	235.57	78.6224	302.524	292.968	515.891	413.441	465.301	319.864	509.669	398.675	2	darkgrey
Potri.001G055100	AT1G27920	MAP65-8	microtubule-associated protein 65-8	65-kDa microtubule-associated 8	_	_	0.6259	0.5019	0.6045	0.3232	0.6755	0.2091	0.2496	0.3449	0.4733	0.9576	1.3015	2.4183	9.8728	5.612	0.7712	0.8198	0.5124	0.7839	0.5318	0.9999	8	turquoise
Potri.001G055200	AT1G67370	ASY1,ATASY1	DNA-binding HORMA family protein	HORMA domain-containing 1	_	SWI/SNF-SWI3	3.9457	4.1243	1.845	3.404	0.4038	0.735	0.7128	0.4675	1.0223	1.0311	0.722	1.1454	0.3495	0.4929	2.3548	0.4256	0.5423	0.5766	0.3121	0.6335	13	brown
Potri.001G055700	AT1G62940	ACOS5	acyl-CoA synthetase 5	4-coumarate-- ligase-like 1	_	_	2.0371	1.6408	1.2103	2.3406	8.9074	2.859	4.7154	1.5278	1.6392	0.1616	0.5687	0.4833	2.2076	15.5023	10.1036	10.4541	8.5313	0.6449	1.0537	1.7762	6	midnightblue
Potri.001G055800	_	_	_	---NA---	_	_	0	0.8701	0.1461	1.6568	1.469	0.7697	2.6539	1.375	0.6039	0.8484	0	0	0.3253	0	0.1464	0.3632	0.4715	0.3473	0	0	16	lightgreen
Potri.001G056200	AT1G27950	LTPG1	glycosylphosphatidylinositol-anchored lipid protein transfer 1	non-specific lipid transfer GPI-anchored 1	_	_	0.6599	0.6873	0.7391	0.7725	1.0072	1.2983	1.8014	1.3953	1.6584	1.3787	1.2809	0.8142	0.4417	0.2492	0.6867	0.3138	0.6013	1.0072	0.4324	0.7506	12	lightcyan
Potri.001G056600	AT5G43260	_	chaperone protein dnaJ-related	Chaperone dnaJ-related [Theobroma cacao]	_	_	11.2961	12.16	12.2239	11.5173	8.6203	14.3844	15.633	21.5989	17.4193	20.9102	26.4534	35.1855	8.855	1.6404	4.64	5.0163	12.3858	18.058	7.491	0.2196	17	green
Potri.001G056900	_	_	_	hypothetical protein POPTR_0001s13780g [Populus trichocarpa]	_	_	1.0533	2.468	0.8631	1.7405	0.5787	1.971	0.5881	1.2639	5.3529	4.345	1.6802	4.798	0.1922	2.5848	0.6922	1.2876	1.3001	1.2312	0.2179	0.9583	4	blue
Potri.001G057700	AT1G27300	_	_	Ciliary neurotrophic factor	_	_	1.2196	1.667	1.2659	1.9314	3.2759	5.5592	6.431	6.0628	4.8896	3.999	5.4475	7.0988	0	1.3814	0.5343	0.5798	2.724	2.6137	0.3364	0.5548	12	lightcyan
Potri.001G058000	AT3G48660	_	Protein of unknown function (DUF 3339)	hypothetical protein POPTR_0001s13680g, partial [Populus trichocarpa]	_	_	80.8732	86.6779	61.6572	62.1292	51.5918	41.7266	34.1621	39.8	37.4074	35.8281	33.2689	30.0974	16.917	38.3395	68.0806	43.7869	50.9552	29.3885	35.0637	39.5469	2	brown
Potri.001G058200	AT2G03710	AGL3,SEP4	K-box region and MADS-box transcription factor family protein	flowering locus C	MIKC_MADS	MADS	5.3245	5.7039	4.4846	3.5898	4.7405	3.4065	2.6151	3.9933	2.2551	2.5814	4.601	3.1583	5.0616	2.2337	3.2806	3.7669	5.2814	5.9073	8.2624	4.8781	19	red
Potri.001G058800	AT5G13080	ATWRKY75,WRKY75	WRKY DNA-binding protein 75	probable WRKY transcription factor 75	WRKY	WRKY	13.9893	7.7565	5.8027	5.9756	0.6326	1.243	0.3214	1.9984	2.0481	3.0828	1.722	5.327	0.9457	0.7336	3.6889	0.9677	1.0659	3.6172	0.4467	0.0655	13	royalblue
Potri.001G059000	AT1G27980	ATDPL1,DPL1	dihydrosphingosine phosphate lyase	sphingosine-1-phosphate lyase	_	_	20.2224	17.4522	10.6534	13.3335	13.8063	13.9702	16.7181	11.6845	8.8705	6.804	7.5611	6.3402	10.9576	6.391	14.4622	9.1052	13.2133	7.6512	11.3941	13.6899	2	white
Potri.001G059400	AT5G13090	_	_	hypothetical protein POPTR_0001s13560g [Populus trichocarpa]	_	_	7.8516	8.0076	4.836	9.0907	7.7855	7.2349	7.9115	5.1867	6.7778	4.0468	4.1486	4.2242	14.0569	8.3552	8.9975	6.5723	7.2755	3.7025	6.0014	6.3702	18	turquoise
Potri.001G059500	AT1G27990	_	_	hypothetical protein POPTR_0001s13550g [Populus trichocarpa]	_	_	27.5115	26.8098	24.1342	28.1104	18.6771	28.6738	27.1158	23.1061	28.2165	26.8253	25.1761	14.9527	6.4466	8.7105	21.6339	11.5355	15.4638	12.1773	9.0093	7.8633	5	cyan
Potri.001G059900	AT5G13110	G6PD2	glucose-6-phosphate dehydrogenase 2	glucose-6-phosphate dehydrogenase family [Populus trichocarpa]	_	_	15.8097	12.0454	12.2595	14.2555	14.7166	12.6599	9.7437	9.2959	9.5322	5.4936	6.8043	5.7655	8.1695	10.9126	27.7126	17.7216	9.8631	16.1179	7.7728	6.8888	18	darkgrey
Potri.001G060100	AT1G69040	ACR4	ACT domain repeat 4	amino acid binding [Ricinus communis]	_	_	3.6026	3.4785	2.2305	3.2686	2.8753	3.3451	4.9593	3.0154	2.2592	0.9158	1.8774	1.0814	0.4541	1.146	2.5099	0.9632	2.198	0.8047	0.3552	0.6112	5	lightgreen
Potri.001G060600	AT5G14070	ROXY2	Thioredoxin superfamily protein	glutaredoxin-C1-like	_	_	0	0.6413	2.3325	0.1131	0.5012	1.8122	0.815	2.252	3.2455	5.5582	5.9378	9.6621	1.3986	1.7566	0.0899	1.1152	1.4478	2.4528	0.1132	2.158	14	blue
Potri.001G060900	AT5G13170	SAG29	senescence-associated gene 29	bidirectional sugar transporter N3-like	_	_	14.6642	29.0646	36.0018	31.3046	56.8149	68.3155	70.8586	47.4433	51.5515	27.0971	58.6441	22.9859	7.9161	16.5454	26.2166	50.4095	55.0024	16.2366	14.5485	32.2009	16	pink
Potri.001G061100	AT3G02040	SRG3	senescence-related gene 3	glycerophosphodiester phosphodiesterase gde1-like	_	_	212.976	149.313	103.886	85.6382	188.453	143.358	76.6612	61.8807	137.805	71.6497	76.2876	120.04	170.42	188.106	231.805	215.294	161.655	182.959	117.095	263.423	18	yellow
Potri.001G061600	AT5G21090	_	Leucine-rich repeat (LRR) family protein	somatic embryogenesis receptor kinase 1-like	_	_	4.1454	5.1058	14.5812	2.1736	31.712	13.2196	4.6291	8.4728	26.9561	11.7885	14.7523	13.8603	34.3966	38.2852	13.4123	26.5081	19.7929	26.0929	32.658	94.7745	6	black
Potri.001G165500	_	_	_	hypothetical protein POPTR_0268s00195g [Populus trichocarpa]	_	_	87.7979	78.8403	63.833	46.2247	36.7993	6.3055	0	0	0	4.2305	3.1902	4.8802	119.404	122.6	107.799	66.9377	38.4534	47.6805	74.0808	97.9036	20	purple
Potri.001G062500	AT5G13220	JAS1,JAZ10,TIFY9	jasmonate-zim-domain protein 10	TIFY 9-like	_	Tify	0.283	0.1727	0.2029	1.7538	0.2268	1.9096	0.0658	1.0006	1.738	3.003	1.4109	11.6501	0.5488	0.1002	0.2906	0.3604	0.2495	5.5483	0.2562	0.0268	14	tan
Potri.001G062700	AT5G13250	_	RING finger protein	RING finger [Theobroma cacao]	_	_	0	0	0.0299	0.2638	0.1002	0	0	0.0313	0.3091	0.0289	0	0.3463	0.8325	0.3789	0.2398	0.0372	0.0322	0.1422	0.2642	0.1107	19	turquoise
Potri.001G062900	AT5G50915	_	basic helix-loop-helix (bHLH) DNA-binding superfamily protein	transcription factor bHLH137-like	bHLH	bHLH	1.0233	1.5159	1.2434	1.8222	0.4524	0.6603	0.2627	0.2722	0.5081	0.5599	0.7037	2.3777	0.1932	0.9992	0.9276	1.1863	0.28	2.2343	1.6062	1.4982	3	tan
Potri.001G063000	AT4G20970	_	basic helix-loop-helix (bHLH) DNA-binding superfamily protein	transcription factor bHLH36-like	bHLH	bHLH	0.1393	0	0.1598	0.1151	0	0.1404	0.0259	0.812	0.0236	0.9504	0.6889	2.9879	0	2.735	0.5035	1.476	0.0491	2.4427	0.0288	0	7	tan
Potri.001G063100	AT4G20980	_	Eukaryotic translation initiation factor 3 subunit 7 (eIF-3)	eukaryotic translation initiation factor 3 subunit D-like	_	_	2.4179	1.3692	1.6446	2.2975	0.9742	1.3052	1.71	1.2849	1.0445	0.7865	0.9065	0.3442	0.3531	1.2324	1.7877	1.4533	1.5349	0.895	0.4753	0.4033	2	white
Potri.001G063800	AT2G34400	_	Pentatricopeptide repeat (PPR-like) superfamily protein	Pentatricopeptide repeat superfamily isoform 2 [Theobroma cacao]	_	_	2.468	1.6064	0.6742	1.1895	0	0.7697	0.3062	0.4936	0.9059	0.1958	0.5906	0.9369	0.2252	3.4166	2.7709	2.7657	0.1451	0.3206	0	0.0624	2	darkgreen
Potri.001G063900	AT1G54470	RPP27	RNI-like superfamily protein	probable LRR receptor-like serine threonine- kinase At4g36180 isoform X8	_	_	0.0778	0.1139	0.2071	0.0602	0	0.014	0	0.0167	0.0165	0	0	0.0369	0.0177	0.4405	0.1917	0.3566	0	0	0	0	19	purple
Potri.001G065000	AT2G19080	_	metaxin-related	metaxin-related family [Populus trichocarpa]	_	_	0.1241	0	0.1017	0.2564	0.9094	0.0893	0.3465	0.2128	0	0	0	0	0.1133	1.9919	0.204	1.2646	1.0945	0.2418	0	0	18	midnightblue
Potri.001G065200	AT2G34400	_	Pentatricopeptide repeat (PPR-like) superfamily protein	Pentatricopeptide repeat superfamily isoform 2 [Theobroma cacao]	_	_	0	0	0.1808	0	0.9094	0.1588	0.5134	0.1892	0.0935	0.0875	0.264	0	2.4167	1.354	0.2719	1.4613	1.7512	1.0749	1.2556	1.4222	6	yellow
Potri.001G065900	AT1G28110	SCPL45	serine carboxypeptidase-like 45	serine carboxypeptidase-like 45	_	_	0.4504	0.2932	0.7382	0.062	1.8974	0.67	0.2235	0.4118	0.9665	1.0482	0.8862	1.4249	8.0566	4.0247	1.3814	2.3249	1.1914	0.9068	2.3298	2.0946	8	turquoise
Potri.001G066000	AT1G28100	_	_	hypothetical protein POPTR_0001s13130g [Populus trichocarpa]	_	_	19.5637	12.5128	11.7272	10.8512	14.8051	7.3012	11.0412	8.3067	7.787	7.1135	6.3937	6.189	21.408	19.3638	22.1732	17.7161	15.7319	12.1759	14.2422	19.6747	18	red
Potri.001G066400	AT3G26740	CCL	CCR-like	Light-regulated isoform 1 [Theobroma cacao]	_	_	5.8449	5.7066	5.3478	2.6374	18.1359	9.5981	6.9705	3.5507	6.8736	4.9521	5.0696	3.339	24.288	27.1028	20.5119	29.0788	18.262	16.7497	20.8402	20.6953	6	yellow
Potri.008G197800	AT5G18910	_	Protein kinase superfamily protein	receptor-like cytosolic serine threonine- kinase RBK2 isoform X2	_	_	29.7571	37.9832	30.1486	40.6003	22.671	3.0429	0.6431	0.2439	0.5509	0.3548	0.5837	2.392	8.0133	38.9466	40.5761	35.5333	20.9319	0.5544	0.1682	0.3082	20	darkgreen
Potri.001G066600	AT5G48770	_	Disease resistance protein (TIR-NBS-LRR class) family	TMV resistance N-like [Populus euphratica]	_	_	1.4173	2.5698	1.438	0.5576	0.618	0.1457	0	0.1735	0.4002	1.3385	0	0.1922	2.5252	0.3185	0.7762	0.9626	0.6546	0.9862	1.2567	0.6652	3	greenyellow
Potri.001G066700	AT5G13290	CRN,SOL2	Protein kinase superfamily protein	inactive leucine-rich repeat receptor kinase CORYNE	_	_	3.9773	5.4983	3.7497	2.3265	3.5777	3.5213	2.26	3.4392	2.6534	1.3682	1.7407	1.2359	2.9872	1.8272	3.3252	3.012	3.0723	2.4344	1.7114	1.9481	2	white
Potri.001G067000	AT1G17100	_	SOUL heme-binding family protein	heme-binding 2-like	_	_	1.0276	2.4197	2.4768	2.4972	3.2659	7.5702	12.0376	5.7511	4.0449	1.6784	8.052	3.7289	0.0552	0.6847	2.6816	1.7243	5.4362	1.0599	0.5003	1.3291	12	lightyellow
Potri.001G067700	AT1G57820	ORTH2,VIM1	Zinc finger (C3HC4-type RING finger) family protein	E3 ubiquitin- ligase ORTHRUS 2-like	_	_	0.0109	0.0213	0.0625	0.0112	0.0698	0.1646	0.0101	0.0373	0.1291	0.1382	0.0782	0.2893	0.2484	0.6166	0.1163	0.1109	0.0576	0.0106	0.0113	0.0248	19	turquoise
Potri.001G068100	AT1G27440	ATGUT1,GUT2,IRX10	Exostosin family protein	probable beta-1,4-xylosyltransferase IRX10	_	_	1.1329	0.9378	1.7458	0.9666	7.7584	1.6751	0.7563	2.2166	1.2413	3.0871	2.603	63.4483	474.2	119.478	8.4877	4.2027	5.027	2.6991	2.1657	10.8494	15	turquoise
Potri.001G068400	AT1G11680	CYP51,CYP51A2,CYP51G1,EMB1738	CYTOCHROME P450 51G1	cytochrome p450 51 family [Populus trichocarpa]	_	_	2.8716	3.4976	3.7045	1.7031	4.2959	1.3915	2.5134	1.3891	2.047	0.9699	1.4741	2.6713	12.4283	11.6201	5.0217	6.2563	3.1836	3.6836	5.6472	6.7688	6	yellow
Potri.001G069400	_	_	_	hypothetical protein POPTR_0001s12810g [Populus trichocarpa]	_	_	0.9426	0.2301	0.1931	0.2434	1.2947	1.5264	0.6578	1.8178	1.5968	2.2433	2.8194	1.1182	1.2903	2.0018	0.3872	2.6407	0.6233	0.9182	1.2189	1.9653	7	darkred
Potri.001G069500	AT1G76390	_	ARM repeat superfamily protein	ARM repeat superfamily isoform 1 [Theobroma cacao]	_	_	0.5286	0.5422	0.647	0.463	0.3492	0.732	0.3985	0.8717	1.4565	1.9108	1.0673	0.9016	0.8121	0.8525	0.4617	0.6748	0.1534	0.4562	0.4914	0.4312	19	blue
Potri.001G070100	AT3G26935	_	DHHC-type zinc finger family protein	probable S-acyltransferase 7 [Vitis vinifera]	_	_	11.338	11.9151	17.9801	9.6684	19.9874	26.9977	41.1997	25.5136	30.7073	11.8461	20.2898	12.2022	16.5641	11.257	11.1396	15.8779	15.5711	14.3074	16.4108	19.9924	16	pink
Potri.001G070400	AT4G15755	_	Calcium-dependent lipid-binding (CaLB domain) family protein	Calcium-dependent lipid-binding family [Theobroma cacao]	_	_	2.7504	1.8761	3.4581	2.8796	2.0702	4.366	2.7348	3.6816	4.5638	5.5297	4.6583	6.8655	3.7479	1.4225	2.2286	2.7636	1.7274	6.3497	5.3399	1.7712	9	greenyellow
Potri.001G070500	AT1G44900	ATMCM2,MCM2	minichromosome maintenance (MCM2/3/5) family protein	DNA replication licensing factor MCM2	_	_	0.2952	0.2161	0.6531	0.1982	1.3515	0.8711	1.1949	0.8729	0.7501	0.4332	0.7888	1.3026	0.4445	0.6826	0.7154	0.4962	0.8068	0.6614	0.1985	0.6043	19	darkturquoise
Potri.001G070600	AT5G61790	ATCNX1,CNX1	calnexin 1	calnexin homolog	_	_	6.6504	6.6801	7.4459	7.8014	5.9146	8.0367	8.4553	10.1338	10.1537	9.2492	8.7757	12.0517	3.072	3.0224	5.5084	4.0706	5.6947	5.2254	2.0668	4.6689	12	green
Potri.001G070700	AT1G28190	_	_	Chromatin assembly factor 1 subunit [Theobroma cacao]	_	_	0.1556	0.0506	0.085	0.1072	1.1876	0.8961	0.2414	0.8893	0.791	0.4939	0.4966	2.117	0	0.5386	0	1.057	0.5489	0.8086	0.5903	2.6746	7	darkorange
Potri.001G070900	AT5G47910	ATRBOHD,RBOHD	respiratory burst oxidase homologue D	respiratory burst oxidase homolog D-like	_	_	0.21	0.3954	0.2704	0.4957	0.3708	1.5004	1.7864	1.1055	1.2704	0.4402	0.7656	0.7401	0.0137	0.0991	0.1109	0.0458	0.3835	0.4091	0	0.0114	12	lightyellow
Potri.001G071300	AT3G50120	_	Plant protein of unknown function (DUF247)	UPF0481 At3g47200-like	_	_	0.331	0.617	1.1097	0.5905	0.9094	0.6714	0.5601	0.8254	0.3314	0.6446	0.264	0.0286	0.9887	1.6191	1.5575	1.6555	1.4328	0.4984	1.4632	0	18	midnightblue
Potri.001G071400	AT3G50120	_	Plant protein of unknown function (DUF247)	UPF0481 At3g47200-like	_	_	0.782	0.6504	0.8308	0.6581	3.3951	2.3557	3.2344	2.2592	2.3307	0.6893	1.6866	1.1545	1.8767	1.367	1.1421	2.4491	1.379	0.6772	2.517	3.6236	7	black
Potri.001G071800	AT5G49230	HRB1	Drought-responsive family protein	drought-responsive family [Populus trichocarpa]	_	_	0	0	0	0	0.1872	0	0.2854	0	0.0866	0.1622	0	0.194	0.1866	0	0	0.1041	0.2704	1.5934	1.4806	0	7	greenyellow
Potri.001G072500	AT4G38040	_	Exostosin family protein	probable glycosyltransferase At5g03795	_	_	3.8571	4.8619	3.326	4.1026	1.5816	1.8439	1.3661	2.3685	3.2184	2.6946	2.1582	2.1308	1.6287	2.8528	4.0673	1.9647	1.3197	2.0189	1.7271	1.8333	2	brown
Potri.001G073900	AT4G20260	ATPCAP1,PCAP1	plasma-membrane associated cation-binding protein 1	DREPP plasma membrane polypeptide family [Populus trichocarpa]	_	_	0.266	0.1905	0.5086	0.0366	0.5034	0.2936	0.3795	0.1976	0.2704	0.2814	0.5799	0.7405	5.0492	2.4103	0.1602	0.8852	0.6723	0.7774	0.7155	1.4118	8	turquoise
Potri.001G074100	AT1G30840	ATPUP4,PUP4	purine permease 4	probable purine permease 4	_	_	0.2045	0.7319	0.2792	0.5631	0.7801	0.2698	0.4439	0.2629	0.5484	0.027	0.5708	0.3234	1.7104	1.8333	1.0358	1.3886	0.4507	0.4647	0.3878	1.1885	18	turquoise
Potri.001G165400	AT5G28780	_	PIF1 helicase	replication A 70 kDa DNA-binding subunit D-like isoform X1 [Populus euphratica]	_	_	19.5608	20.6801	12.5814	13.6838	9.1125	1.371	0	0	0	1.8495	0.703	0.0809	21.9506	28.4464	22.9596	24.446	9.7513	11.854	18.7946	19.9831	20	purple
Potri.001G074400	AT3G26430	_	GDSL-like Lipase/Acylhydrolase superfamily protein	early nodulin 8 precursor family [Populus trichocarpa]	_	_	12.7978	12.843	12.7078	16.3105	11.9807	20.7828	23.5863	22.1527	19.0234	16.3464	18.2837	18.134	2.2122	2.1199	7.8486	4.7212	8.4864	6.9454	1.3276	2.3515	17	cyan
Potri.001G074700	AT5G44680	_	DNA glycosylase superfamily protein	DNA-3-methyladenine [Ricinus communis]	_	_	0.0531	0.0346	0.0435	0	0.2271	0	0	0.0759	0.03	0	0.0424	0.0504	0.3233	0.2675	0.1891	0.2887	0.1405	0	0.2382	0.1746	19	yellow
Potri.001G074800	AT4G20160	_	_	ubiquitin- ligase [Populus trichocarpa]	_	_	0.0752	0.0881	0.1356	0.3263	0.5511	0.5198	0.9521	0.4127	0.4333	0.6804	1.1282	0.7283	0.1648	0.0568	0.0618	0.2146	0.0796	0.2199	0.0934	0.3537	19	lightcyan
Potri.001G075000	AT4G20140	GSO1	Leucine-rich repeat transmembrane protein kinase	LRR receptor-like serine threonine- kinase GSO1	_	_	0.0998	0.0866	0.4361	0.0802	0.6295	0.1835	0.2063	0.3801	0.7137	0.8004	0.4952	0.8207	6.101	2.972	0.5009	1.3554	0.4008	0.8748	0.5047	0.6641	8	turquoise
Potri.001G075200	_	_	_	CLE31 [Glycine max]	_	_	4.2647	4.2471	8.1779	2.1142	8.9043	9.454	11.2708	10.2351	12.0654	4.06	6.7354	2.8332	16.891	7.7288	4.5546	9.1238	8.7235	13.9589	15.3533	11.2526	7	black
Potri.001G075600	AT1G30900	BP80-3;3,VSR3;3,VSR6	VACUOLAR SORTING RECEPTOR 6	vacuolar-sorting receptor 6-like	_	_	0.5891	0.6026	0.3172	0.8866	0.4932	0.8924	0.1984	0.3318	0.4657	0.6988	0.4878	3.8551	27.1624	5.9418	0.696	0.3029	0.3957	0.6395	0.1741	0.4892	1	turquoise
Potri.001G076300	_	_	_	hypothetical protein POPTR_0001s12160g [Populus trichocarpa]	_	_	9.0795	8.4952	6.7429	10.1589	0.433	3.7439	0	3.4048	4.9669	8.7036	7.9966	13.4638	0.0863	0.8034	4.7395	2.2161	1.3342	5.4358	1.2719	0.8605	4	royalblue
Potri.001G076500	_	_	_	calcium-binding and coiled-coil domain-containing 2-like isoform X1 [Populus euphratica]	_	_	0.2485	0.0347	0.1164	0.0367	0.078	0.3935	0.3172	0.1704	0.4812	0.0394	0.1926	0.1752	0.013	0.0536	0.0058	0	0.1252	0.1314	0	0	19	green
Potri.009G152100	_	_	_	hypothetical protein POPTR_0009s15420g [Populus trichocarpa]	_	_	39.5075	22.8494	15.1909	17.1113	11.5645	7.088	7.2235	6.1569	2.7478	0.8272	0.5545	0.11	10.5731	8.858	25.4127	16.1701	12.7688	10.7219	9.5885	17.1295	20	darkgrey
Potri.017G022400	_	_	_	hypothetical protein POPTR_0017s05080g [Populus trichocarpa]	_	_	15.4579	16.8781	6.8209	6.5183	7.6222	1.7775	0	0.0784	0.2324	0.3628	0	0.2604	3.1719	18.044	21.2649	19.6614	10.8065	0	0.0946	0	20	darkgreen
Potri.001G077200	_	_	_	hypothetical protein POPTR_0001s12030g [Populus trichocarpa]	_	_	2.7281	7.1199	11.3072	18.9649	3.6513	18.6537	12.2541	32.0625	26.2636	47.0318	53.8999	74.238	1.0533	3.3674	6.7667	2.512	5.9209	28.2624	0.9769	0.8751	14	blue
Potri.001G413200	AT5G21990	_	Tetratricopeptide repeat (TPR)-like superfamily protein	tetratricopeptide repeat-containing family [Populus trichocarpa]	_	_	138.064	162.793	97.1585	113.976	54.1974	20.7775	1.6172	6.4548	11.6946	16.8507	11.3207	8.155	41.94	185.908	202.492	165.636	63.6739	36.7743	45.5452	53.8775	20	darkgreen
Potri.001G077600	_	_	_	hypothetical protein POPTR_0001s11990g [Populus trichocarpa]	_	_	230.271	225.264	224.366	208.642	154.298	236.852	209.228	252.023	258.351	389.181	319.227	372.618	116.826	112.999	189.401	141.439	160.761	211.992	140.928	86.9938	4	salmon
Potri.001G077700	_	_	_	hypothetical protein POPTR_0001s11970g [Populus trichocarpa]	_	_	1.2639	0.1763	1.0357	0.373	1.6534	1.1696	1.3442	0.619	1.8353	4.4405	1.2962	2.399	0.9887	0.3409	0.5933	0.5518	1.4328	1.4071	0.5604	0.5476	9	blue
Potri.001G078300	_	_	_	hypothetical protein POPTR_0001s11930g [Populus trichocarpa]	_	_	0	0	0.0649	0	0.0483	0.019	0	0	0	0	0	0	0.1204	0.1743	0.1734	0.0538	0.0465	0.0257	0	0	19	turquoise
Potri.001G078400	_	_	_	hypothetical protein POPTR_0001s11920g [Populus trichocarpa]	_	_	25.1322	14.4876	53.8985	7.1796	26.32	51.1873	0.2488	11	57.1836	51.7541	40.6265	45.9272	116.264	80.3778	56.9973	64.962	36.1849	117.464	155.029	109.365	6	purple
Potri.001G078800	AT4G24250	ATMLO13,MLO13	Seven transmembrane MLO family protein	MLO 13 isoform X1	_	_	4.9186	5.4684	8.8536	7.2236	10.2581	19.6447	20.9542	17.6191	14.9312	9.789	14.3326	11.4137	7.9655	22.6497	15.3453	27.8059	9.2249	8.0596	12.1768	6.8766	7	pink
Potri.001G079200	_	_	_	---NA---	_	_	0.403	0.1967	1.4861	0	2.9522	0.4351	1.3125	0.6908	2.0481	0.9591	0.6429	2.1035	4.597	5.5154	0.6621	5.1318	0.533	5.4959	6.0449	2.5971	6	yellow
Potri.001G079300	AT2G44900	ARABIDILLO-1	ARABIDILLO-1	ARABIDILLO 1-like [Jatropha curcas]	_	_	1.5531	0.9422	1.2851	1.059	2.7341	1.4435	1.9364	1.6931	2.4013	1.0288	1.0464	1.4597	2.9586	1.9926	2.0192	2.9956	1.2364	2.174	2.5427	2.138	7	black
Potri.001G079900	AT4G17500	ATERF-1,ERF-1	ethylene responsive element binding factor 1	ethylene-responsive transcription factor 2-like	ERF	AP2-EREBP	86.2192	60.9536	29.1977	40.3476	49.9579	49.3098	45.9458	33.4844	37.8368	17.0686	32.8894	17.7098	19.1522	36.6244	57.9322	33.7665	38.5454	22.5038	7.8203	24.8902	2	orange
Potri.001G080100	AT5G07500	PEI1	Zinc finger C-x8-C-x5-C-x3-H type family protein	zinc finger CCCH domain-containing 54	_	C3H	0.0626	0	0.0513	0	0.1147	0	0	0.0537	0	0.0497	0	0.5943	3.772	3.3103	0.2058	0.0638	0.1656	0.061	0	0	8	turquoise
Potri.001G081100	AT3G06260	GATL4	galacturonosyltransferase-like 4	Galacturonosyltransferase-like [Theobroma cacao]	_	_	27.4117	31.1011	20.7015	24.4254	5.3157	17.9757	12.004	20.6698	21.2158	30.3597	26.2665	35.6729	1.3734	1.1161	14.3945	4.198	5.3076	17.1388	1.7052	1.4127	17	green
Potri.001G081200	AT1G72700	_	ATPase E1-E2 type family protein / haloacid dehalogenase-like hydrolase family protein	phospholipid-transporting ATPase 4	_	_	0.0775	0.054	0.508	0.343	0.2534	0.6931	1.3803	0.9962	0.8814	0.2898	0.6004	0.1261	0	0	0.0546	0	0.6637	0.0323	0	0	16	lightyellow
Potri.001G081500	AT1G31330	PSAF	photosystem I subunit F	Photosystem I reaction center subunit chloroplastic	_	_	0.3707	0.3419	0.135	1.2976	3.9043	1.9272	3.1434	1.1122	1.1515	0.5229	0.8872	0.3909	0.5639	1.3803	1.1506	1.3849	4.7943	0.5417	0.0213	2.3737	16	pink
Potri.001G082200	AT5G48655	_	RING/U-box superfamily protein	E3 ubiquitin- ligase RNF4-like [Malus domestica]	_	_	0.055	0.3756	0.4954	0.454	0.2516	0.0791	0.8693	0.6123	0.1396	0	0.4822	0.0522	0	0	0	0.056	0.1938	0	0	0	19	lightgreen
Potri.001G082300	AT1G31335	_	_	07g06890D [Brassica napus]	_	_	35.8508	27.3766	27.9709	21.8614	32.1864	23.892	28.2011	18.9461	18.9878	11.1535	16.8214	12.7498	21.6689	25.3611	31.3127	29.9187	34.0196	23.0543	24.8869	43.9416	18	midnightblue
Potri.001G082500	AT4G24110	_	_	NADP-specific glutamate [Theobroma cacao]	_	_	1.0524	1.7846	1.2256	2.5744	0.2536	1.6345	0.4124	2.8961	2.7682	4.614	3.0485	7.5172	1.2637	0.7842	0.455	0.2257	0.8791	2.7519	0.1146	1.4279	4	magenta
Potri.001G082800	AT4G19550	_	zinc ion binding;transcription regulators	transcription initiation factor [Ricinus communis]	_	_	1.2206	1.3736	1.831	1.5812	1.383	1.5188	1.4247	2.1634	2.6988	2.5112	3.0034	5.1443	0.6608	0.9959	1.2917	1.9391	1.2222	2.3379	1.0701	1.2549	9	blue
Potri.001G082900	AT1G56140	_	Leucine-rich repeat transmembrane protein kinase	Leucine-rich repeat transmembrane kinase [Theobroma cacao]	_	_	0.2516	0.2992	0.2406	0.2432	0.1507	0.3274	0.4953	0.282	0.5055	0.2406	0.3268	0.649	0.315	0.1766	0.1669	0.0887	0.2332	0.2294	0.0334	0.0318	19	green
Potri.001G083200	AT1G02800	ATCEL2,CEL2	cellulase 2	endo-1,4-beta-glucanase [Populus trichocarpa]	_	_	0.1123	0	0	0	0	0.2022	0	0	0.1903	0.0223	0	1.4661	0	0	0	0	0.0248	0.3557	0.0291	0	19	tan
Potri.001G083300	AT1G64680	_	_	beta-carotene isomerase chloroplastic	_	_	0	0	0.0606	0	0	0.1331	0.0172	0.1585	0.0626	0.308	0.3982	0.1228	0	0	0.0911	0	0	0.018	0	0	19	blue
Potri.001G083700	AT2G46680	ATHB-7,ATHB7,HB-7	homeobox 7	homeobox-leucine zipper ATHB-12	HD-ZIP	HB	286.457	349.546	264.53	235.869	164.799	170.772	211.074	156.731	158.115	61.0266	102.453	53.18	74.0011	137.224	220.892	170.036	145.541	88.9607	103.599	103.272	2	white
Potri.001G083900	AT2G46660	CYP78A6	cytochrome P450, family 78, subfamily A, polypeptide 6	cytochrome P450 78A9-like	_	_	418.757	377.345	398.355	524.581	723.165	599.998	790.166	686.536	535.948	282.754	388.387	101.422	264.276	177.565	342.493	239.639	579.005	262.916	230.285	265.588	16	lightgreen
Potri.001G084200	AT4G24130	_	Protein of unknown function, DUF538	hypothetical protein POPTR_0001s11330g [Populus trichocarpa]	_	_	0.5347	0.087	0.5843	0	0.8977	6.7993	0.0829	7.4861	9.7382	21.2107	15.4971	13.8712	4.1479	2.3554	0.2929	1.0895	0.1572	5.3827	0.5532	2.2974	14	blue
Potri.001G084400	AT4G24120	ATYSL1,YSL1	YELLOW STRIPE like 1	YELLOW STRIPE like 1 isoform 1 [Theobroma cacao]	_	_	0.2152	0.1121	0.1587	0.263	0.2398	0.222	0.1402	0.3474	0.3889	0.4781	0.6066	0.3574	0.1146	0.2776	0.1856	0.2119	0.1107	0.3145	0.2894	0.0571	19	blue
Potri.001G085100	AT1G64640	AtENODL8,ENODL8	early nodulin-like protein 8	[Ricinus communis]	_	_	2.8964	2.1209	1.4241	3.6646	1.2599	1.3029	1.9541	0.6207	0.6747	1.8383	0.4621	0.7559	0.9251	0.6835	0.8328	1.7705	0.9577	0.917	0.5993	0.8235	2	brown
Potri.001G085700	_	_	_	---NA---	_	_	11.245	11.7774	8.3773	10.1359	6.3658	4.4146	5.3273	4.0306	2.2514	2.9196	2.9355	5.433	5.4109	4.6316	8.5661	9.5813	6.8501	2.5892	8.2489	6.5108	2	brown
Potri.001G087700	_	_	_	hypothetical protein POPTR_0001s10990g [Populus trichocarpa]	_	_	0.2091	0.4082	1.1136	1.9433	0.5744	9.0285	1.4591	4.7487	8.5888	8.1271	5.5031	13.889	0.8586	0.0987	0.0859	0.639	0.3687	8.0446	0	0.317	14	blue
Potri.001G087800	AT4G10840	_	Tetratricopeptide repeat (TPR)-like superfamily protein	kinesin light [Ricinus communis]	_	_	10.1216	10.5658	7.6789	7.1401	7.4384	5.773	6.0304	6.1002	6.4813	5.232	5.4331	10.5242	27.6992	14.6852	10.6788	9.5721	5.0851	5.9532	5.2289	4.9038	8	turquoise
Potri.001G087900	AT4G24020	NLP7	NIN like protein 7	RWP-RK domain-containing family [Populus trichocarpa]	Nin-like	RWP-RK	1.1114	1.2964	1.4911	1.3003	1.1394	0.938	1.0663	1.0538	0.8665	0.753	0.7963	0.6908	1.5977	2.126	2.5412	2.7706	0.9106	1.2983	2.5845	1.0776	18	red
Potri.001G088100	AT3G49290	ABIL2	ABL interactor-like protein 2	ABIL2-like [Populus euphratica]	_	_	96.7726	89.9869	67.2914	77.0563	67.9285	61.3926	58.5293	42.7425	51.0437	34.2281	36.2451	11.3959	55.8314	79.3104	89.5469	80.4416	60.5202	41.5103	47.4369	52.5378	2	darkgrey
Potri.001G088400	AT4G24015	_	RING/U-box superfamily protein	RING-H2 zinc finger RHA4a-like	_	_	3.2456	2.554	2.8582	3.127	7.0312	2.981	3.8542	2.8027	1.8465	1.0376	1.6229	1.2643	4.9955	5.2126	4.7556	6.2182	4.8904	3.7044	5.0114	3.5444	18	red
Potri.001G088500	AT4G23990	ATCSLG3,CSLG3	cellulose synthase like G3	cellulose synthase G3	_	_	0.7724	0.3519	0.633	0.3723	1.7447	0.5189	0.0958	0.7062	0.4362	0.817	0.4929	0.2443	2.4436	0.486	1.7344	1.1016	1.6798	1.2039	3.8354	1.4055	7	red
Potri.001G088700	AT5G46290	KAS I,KAS1	3-ketoacyl-acyl carrier protein synthase I	3-oxoacyl-[acyl-carrier- ] synthase chloroplastic-like	_	_	1.0651	0.7936	0.3905	1.2738	0.3337	0.4842	0.3652	0.0721	0.1899	0.1112	0.2236	0.0266	0.0512	0.0265	0.8981	0.4283	0.5437	0.3823	0.464	0.5951	2	brown
Potri.001G089000	AT3G61920	_	_	hypothetical protein POPTR_0001s10860g [Populus trichocarpa]	_	_	13.7646	10.2649	6.3484	9.287	16.2153	9.5087	9.6549	6.0472	6.7963	5.8166	8.8276	4.989	13.824	9.5973	7.7848	10.6403	10.7944	21.0227	13.3094	9.1253	18	red
Potri.001G089200	AT4G16580	_	Protein phosphatase 2C family protein	phosphatase [Ricinus communis]	_	_	0.1053	0.3599	0.3021	0.3263	1.1574	0.8339	1.2252	0.9028	0.6691	0.376	0.5461	0.8996	0	0	0.3028	0	0.4643	0.3078	0	0	16	lightyellow
Potri.001G089500	AT5G42070	_	_	E3 ubiquitin- ligase MARCH10	_	_	1.6863	1.4888	0.86	1.9084	1.1007	1.02	1.0183	0.8688	0.7674	0.8539	0.8371	0.5618	0.442	0.3641	0.8621	0.6396	0.8067	0.2272	0.232	0.1564	5	orange
Potri.001G090200	AT1G64480	CBL8	calcineurin B-like protein 8	calcineurin B 7 isoform X1 [Eucalyptus grandis]	_	_	4.2926	4.0659	3.6752	10.2565	0.0587	0.2767	1.0732	1.5925	0.9768	0.5591	1.7887	2.2498	0.1169	0	2.0001	0.3264	0.6214	0.1872	0	0	13	royalblue
Potri.001G090500	AT4G10955	_	alpha/beta-Hydrolases superfamily protein	Alpha beta-Hydrolases superfamily isoform 1 [Theobroma cacao]	_	_	1.5469	1.1747	1.2363	0.8876	1.7488	1.0171	0.3732	0.753	1.5044	2.2877	2.4068	3.6974	1.8648	2.6859	1.6473	1.3424	0.8419	2.4929	0.8495	1.5928	19	darkorange
Potri.011G094500	AT5G39850	_	Ribosomal protein S4	40S ribosomal [Ricinus communis]	_	_	51.0125	47.2345	46.4646	45.1806	47.1002	20.6701	26.3	15.6782	7.9699	4.9299	12.2098	2.3324	52.3209	71.2149	60.1355	58.6932	56.121	44.7345	65.9571	62.7683	20	midnightblue
Potri.001G091000	AT4G23895	_	Pleckstrin homology (PH) domain-containing protein	nucleoside diphosphate kinase 3-like	_	_	8.5849	8.6042	9.0896	10.279	5.4265	8.038	6.3628	8.9863	9.5884	11.1501	10.1807	21.5583	0.7627	1.2191	3.932	0.9288	5.8946	9.547	0.9431	4.0322	17	green
Potri.001G091500	AT1G64405	_	_	hypothetical protein POPTR_0001s10630g [Populus trichocarpa]	_	_	10.9959	9.7485	7.0431	7.9628	9.9537	5.2762	9.6444	6.3916	4.2823	0.9024	4.2342	6.2374	7.8433	5.1299	8.4103	7.4681	11.2551	4.6787	5.8838	5.2706	2	darkgrey
Potri.001G091700	AT5G53110	_	RING/U-box superfamily protein	RING U-box superfamily [Theobroma cacao]	_	_	2.311	2.0415	2.8257	2.5763	3.2585	0.528	0.6827	1.0376	0.7457	1.5424	1.5508	1.3926	2.9125	2.0083	1.4164	2.317	2.07	3.5377	3.2636	2.837	3	red
Potri.001G092200	AT1G64390	AtGH9C2,GH9C2	glycosyl hydrolase 9C2	endo-1,4-beta-glucanase [Populus trichocarpa]	_	_	3.0375	2.5306	1.8823	2.4918	2.0557	1.1993	1.3083	0.8629	1.1125	0.7436	0.863	0.2526	2.5713	3.8391	3.3794	3.0944	2.2241	1.4879	2.6575	2.5355	18	midnightblue
Potri.001G092600	AT5G41860	_	_	sarcoplasmic reticulum histidine-rich calcium-binding -like	_	_	1288.83	1348.61	1491.72	1258.93	1400.93	1111.09	1030.8	1209.81	1323.33	1198.98	1233.44	1677.95	2657.56	2785.18	1688.85	2118.5	1236.72	1860.43	1905.91	2554.9	3	yellow
Potri.001G092900	AT4G11070	AtWRKY41,WRKY41	WRKY family transcription factor	WRKY transcription factor 41 family [Populus trichocarpa]	WRKY	WRKY	20.3007	15.576	7.9988	5.4641	5.4456	5.5198	2.5952	5.1674	8.3373	5.8564	5.6593	13.2724	47.5322	0.5419	3.7398	8.565	3.6883	18.4175	9.3339	1.1505	3	greenyellow
Potri.001G093700	AT4G11080	_	HMG (high mobility group) box protein	high mobility group B 6-like	_	HMG	0.808	1.3057	0.8904	0.3453	2.8831	2.647	1.9964	1.4329	5.6404	1.6135	3.0224	3.8605	3.8902	3.7081	1.5793	3.4912	2.0144	2.9041	1.8159	4.4362	7	darkred
Potri.001G093900	AT3G61670	_	Protein of unknown function (DUF3133)	hypothetical protein POPTR_0001s10390g [Populus trichocarpa]	_	_	0.2933	0.3007	0.3846	0.6968	0.47	0.3694	0.1365	0.7165	0.4348	1.3263	0.9124	2.046	0.7495	0.5952	0.3735	0.3885	0.2715	0.8286	0.4855	0.2224	19	tan
Potri.001G095100	_	_	_	---NA---	_	_	13.006	14.5956	22.2963	15.7488	17.1123	17.8611	10.2944	19.4766	21.78	31.5469	28.1415	19.7209	24.5569	36.6877	40.7733	44.1662	20.8256	22.8637	32.1678	28.5634	7	yellow
Potri.001G095200	AT4G23740	_	Leucine-rich repeat protein kinase family protein	Leucine-rich repeat kinase family isoform 1 [Theobroma cacao]	_	_	0.6209	0.6711	0.636	0.5725	0.8934	0.8139	0.7635	0.8553	0.8264	0.6685	0.4245	1.0101	3.9459	0.879	0.9654	1.265	0.4888	0.7776	0.3211	0.891	18	turquoise
Potri.001G095600	AT3G59140	ATMRP14,MRP14	multidrug resistance-associated protein 14	ABC transporter C family member 10-like [Vitis vinifera]	_	_	0.9175	0.4753	0.9513	0.6769	1.6718	3.8207	1.5159	2.1586	5.7018	3.5354	2.6287	10.8755	6.0918	6.2124	1.8997	2.2509	1.1474	5.846	2.2857	3.4712	9	darkorange
Potri.001G096900	AT4G23690	_	Disease resistance-responsive (dirigent-like protein) family protein	disease resistance response 206-like	_	_	0	0.0726	0	0	0.0681	0	0	0.7647	0.2519	0.2949	0.2965	35.0679	174.982	22.4563	1.3437	0.303	0.2622	0.0724	0	0	15	turquoise
Potri.001G097000	_	_	_	hypothetical protein POPTR_0001s10110g [Populus trichocarpa]	_	_	0.5056	0.2468	1.7608	0.7832	0.9259	1.5465	0	0.325	1.1776	0.7019	0.9073	2.2791	2.8836	5.4878	1.6613	1.9314	1.5601	1.3543	2.092	0.9583	8	turquoise
Potri.001G097300	AT3G18440	ALMT9,AtALMT9	aluminum-activated malate transporter 9	aluminum-activated malate transporter 9-like	_	_	1.5134	1.8032	0.8408	5.5105	6.953	4.4309	6.9701	3.4519	2.4118	0.0814	0.9412	0.0243	0	0.339	1.9176	0.2352	6.8754	0.1499	0.1858	0.3112	16	lightgreen
Potri.001G097600	AT1G64110	_	P-loop containing nucleoside triphosphate hydrolases superfamily protein	P-loop containing nucleoside triphosphate hydrolases superfamily isoform 1 [Theobroma cacao]	_	_	0.0749	0.1869	0.2388	0.5073	0.8691	0.9467	3.7418	1.5913	1.1001	0.033	0.6973	0.079	0	0	0.0137	0.0085	0.367	0.2109	0.0517	0	16	pink
Potri.001G098000	AT1G64080	_	_	probable membrane-associated kinase regulator 2	_	_	0.9151	0.8934	1.0643	0.6859	1.9057	0.9454	0.5219	0.3163	1.3127	0.3396	0.5533	0.8964	2.155	2.215	1.3701	2.4057	1.3273	1.7253	2.2292	3.6145	18	yellow
Potri.001G098400	AT5G41590	_	Protein of unknown function (DUF567)	LURP-one-related 17-like	_	_	0.8318	1.3922	1.9476	0.4295	1.3058	3.2072	2.9856	3.3611	3.3719	1.7911	3.507	2.8757	2.2231	0.2804	0.6345	1.2106	1.7287	2.373	0.6146	0.8109	12	lightcyan
Potri.001G098700	AT4G11270	_	Transducin/WD40 repeat-like superfamily protein	WD repeat-containing 7-like	_	_	0.3287	0.3734	0.2849	0.5125	0.3213	0.5186	0.5764	0.5201	0.6505	0.7096	0.6075	0.6539	0.3836	0.2566	0.3012	0.5377	0.2759	0.3633	0.2354	0.1366	19	green
Potri.001G099800	AT1G63910	AtMYB103,MYB103	myb domain protein 103	r2r3-myb transcription [Ricinus communis]	MYB	MYB	0.7624	1.1822	0.9556	1.9454	3.7373	0.8715	1.4607	2.5755	1.4056	1.103	0.9659	6.2568	21.8556	10.456	1.2158	1.0052	2.1353	1.7039	0.3712	1.4622	8	turquoise
Potri.001G100100	AT1G69230	SP1L2	SPIRAL1-like2	SPIRAL1-like 5	_	_	1531.82	1395.54	2118.45	1375.75	2899.99	2986.45	2958.7	2890.5	2880.28	2226.21	2697.11	2256.27	2731.67	2615.92	2013.37	2404.14	3362.02	2870	3197.85	3671.51	7	darkred
Potri.001G100500	AT5G41470	_	Nuclear transport factor 2 (NTF2) family protein	Nuclear transport factor 2 family [Theobroma cacao]	_	_	0.2487	0.4128	1.3044	0.3339	1.0932	3.0431	1.7821	2.1105	3.1811	1.9139	2.9162	2.4312	0.9533	0.493	0.613	1.1909	1.0964	1.7202	0.9263	2.6589	9	darkturquoise
Potri.001G100800	AT5G41410	BEL1	POX (plant homeobox) family protein	POX family isoform 1 [Theobroma cacao]	TALE	HB	0.2208	0.3696	0.1982	0.1629	0.1156	0.0908	0.0587	0	0	0.0083	0	0.01	0.144	0.3474	0.3197	0.4178	0.1113	0.1024	0.1088	0	19	darkgreen
Potri.001G101000	AT1G63840	_	RING/U-box superfamily protein	E3 ubiquitin- ligase RHA1B-like	_	_	0	0	0	0.0926	0.7392	1.2266	0.2504	1.2301	0.6838	1.7078	0.1431	1.4471	0.3274	0.0847	0.5158	0	0.0791	0.7864	0	0.068	9	blue
Potri.001G101200	AT5G41380	_	CCT motif family protein	zinc finger CONSTANS-like	_	Orphans	0	0	0	0	0.0376	0.4428	0	0.0703	0.0347	0	0.1963	1.4401	0.0749	0.0387	0.0337	0	0	0.7591	0	0	19	tan
Potri.001G102200	AT5G52430	_	hydroxyproline-rich glycoprotein family protein	Hydroxyproline-rich glyco family [Theobroma cacao]	_	_	3.3581	3.47	2.8911	3.4953	2.7282	3.0847	2.8696	3.276	3.9624	4.3123	4.3827	3.9249	1.8662	1.6342	2.5333	2.0567	2.3214	3.0104	2.0817	1.8229	4	salmon
Potri.001G102500	AT1G12770	EMB1586,ISE1	P-loop containing nucleoside triphosphate hydrolases superfamily protein	ATP-dependent RNA helicase [Arabidopsis thaliana]	_	_	2.2008	2.1488	1.0997	2.0513	1.4747	1.9318	2.8473	2.1625	1.9552	1.6182	1.1989	1.9359	0.4409	0.2027	1.367	0.4375	0.6153	1.255	0.7774	0.4477	5	green
Potri.001G102600	AT4G11655	_	Uncharacterised protein family (UPF0497)	CASP 4A4	_	_	4.4517	8.4252	4.3216	9.9736	0.5645	4.9293	3.8877	4.2266	4.873	4.7813	3.6055	4.0949	2.4375	0.905	4.2197	2.2327	2.1738	5.1372	2.1255	1.7136	4	royalblue
Potri.001G103300	AT1G63680	ATMURE,MURE,PDE316	acid-amino acid ligases;ligases;ATP binding;ATP binding;ligases	PIGMENT DEFECTIVE EMBRYO family [Populus trichocarpa]	_	_	3.4847	2.966	2.4602	1.901	3.0601	2.0065	2.7106	1.9299	2.3462	1.0916	1.4112	1.7299	3.7183	2.6145	4.1839	4.3328	2.5052	2.8375	2.9579	2.8995	18	red
Potri.001G103600	AT5G41315	GL3,MYC6.2	basic helix-loop-helix (bHLH) DNA-binding superfamily protein	regulator of anthocyanin biosynthesis pathway family [Populus trichocarpa]	bHLH	bHLH	14.698	12.7653	13.1759	15.1119	15.2091	8.9971	7.7482	10.5631	8.4652	10.793	8.6057	11.5701	16.5777	19.1059	18.0076	18.1573	14.1275	16.889	23.9559	19.1986	18	red
Potri.001G103700	_	_	_	hypothetical protein POPTR_0001s09440g [Populus trichocarpa]	_	_	5.5203	7.785	2.0106	6.7573	5.6168	5.8862	5.5175	4.3811	3.4637	4.7038	4.8925	1.7463	5.4109	10.0352	8.902	18.9543	4.6869	3.9834	11.4216	7.2859	18	midnightblue
Potri.001G104100	AT5G23570	ATSGS3,SGS3	XS domain-containing protein / XS zinc finger domain-containing protein-related	SUPPRESSOR OF GENE SILENCING 3-like	_	_	0	0	0	0	0.1516	0	0	0	0	0	0	0	1.2084	0.6249	0.2719	0.3372	0	0.1612	0	0.502	18	turquoise
Potri.001G104600	AT5G12250	TUB6	beta-6 tubulin	tubulin beta chain-like	_	_	1.9683	1.2811	0.2816	0.8067	2.718	0.8095	0.4942	0.6159	0.4234	0.1239	0.3987	7.5313	49.4394	29.9615	2.7719	0.3183	1.9007	0.5478	0.3555	2.7005	1	turquoise
Potri.005G031000	_	_	_	---NA---	_	_	5.8745	4.0148	8.3443	3.8426	0	0.5637	0	0	0	1.0874	0.1562	0.1858	19.121	19.4071	12.5475	12.3682	0.1726	11.6359	19.0419	0	20	purple
Potri.001G105500	AT5G41220	ATGSTT3,GST10C,GSTT3	glutathione S-transferase THETA 3	glutathione S-transferase T1	_	_	2.7516	1.9795	1.1868	0.8974	0	1.4593	0	1.862	4.1708	5.0552	5.5448	3.9859	0	0	1.9036	0	0.6384	0.8465	0	0	4	salmon
Potri.001G105800	AT1G63440	HMA5	heavy metal atpase 5	probable copper-transporting ATPase HMA5	_	_	2.5926	2.3574	2.2646	3.9208	2.198	4.2446	4.2816	3.4309	4.6695	2.5709	2.4088	2.5416	0.351	0.4572	1.9952	0.6022	2.0221	1.0338	0.2432	1.107	5	cyan
Potri.001G106100	AT5G23860	TUB8	tubulin beta 8	tubulin beta-2 chain	_	_	0.8379	0.2121	0.6612	0.6731	1.8756	1.2732	1.5594	0.9842	1.8401	1.231	1.2624	17.7891	96.2625	13.7673	2.0395	0.9801	1.5596	0.786	0.9952	1.0824	1	turquoise
Potri.001G107000	AT5G23750	_	Remorin family protein	Remorin family [Theobroma cacao]	_	_	22.1262	12.7234	12.0214	13.3875	9.9874	9.1539	2.8858	7.586	6.7589	11.8589	7.3931	31.8785	118.228	55.5503	20.3525	19.1688	13.0876	11.0995	18.0234	9.4316	8	turquoise
Potri.001G107600	AT4G11650	ATOSM34,OSM34	osmotin 34	P21 family [Populus trichocarpa]	_	_	396.629	457.154	359.302	322.381	567.898	571.43	373.613	224.866	373.255	85.4568	124.06	97.35	173.347	270.246	390.185	392.724	525.752	192.141	117.166	272.744	2	darkgrey
Potri.001G108300	AT2G45760	BAL,BAP2	BON association protein 2	BON1-associated 2-like	_	_	1.1059	0.3856	4.2077	2.4476	5.4254	6.1972	7.3509	9.4791	4.0816	4.2614	4.9777	1.0496	8.5065	1.864	0.1947	5.7942	5.2933	6.2331	5.557	2.3358	16	pink
Potri.001G108500	AT5G66520	_	Tetratricopeptide repeat (TPR)-like superfamily protein	pentatricopeptide repeat-containing chloroplastic	_	_	0.1374	0.3219	0.2477	0.6811	0.8052	0.2966	0.4602	0.7301	0.768	0.3052	0.3945	0.5215	0.1254	0.0519	0.1806	0.3079	0.1696	0.1874	0.0568	0.1458	19	green
Potri.001G108700	AT1G63120	ATRBL2,RBL2	RHOMBOID-like 2	rhomboid family [Populus trichocarpa]	_	_	0.754	0.6919	1.1739	2.0402	2.3198	1.4435	0.8981	0.9306	1.3284	0.7895	0.9021	12.3645	89.571	22.2178	3.0226	0.8603	1.4758	0.3966	0.624	1.1204	1	turquoise
Potri.001G108800	AT4G23060	IQD22	IQ-domain 22	IQ-DOMAIN 14	_	_	78.6766	89.7924	67.3103	135.06	56.4395	49.928	55.3773	47.6665	48.8303	46.7718	35.2874	36.6853	27.3662	33.9603	51.9938	40.6538	43.4418	26.8603	24.7334	19.1859	13	brown
Potri.001G109000	AT4G11720	GCS1,HAP2	hapless 2	HAPLESS 2	_	_	0.7049	0.5162	0.4654	0.6674	0.7711	0.6483	0.5102	0.5035	0.6137	0.3573	0.4061	0.5203	1.6977	1.0905	1.0778	0.5785	0.3453	0.8012	0.8306	0.8314	18	turquoise
Potri.001G109800	AT1G12710	AtPP2-A12,PP2-A12	phloem protein 2-A12	F-box PP2-A12-like	_	_	39.1827	22.4639	22.8826	26.6757	45.4748	28.4693	24.7637	23.6822	20.3351	15.5501	19.5865	15.3689	28.5563	40.1265	41.5515	40.516	44.06	30.387	24.9165	42.0313	18	red
Potri.001G110100	AT1G12640	_	MBOAT (membrane bound O-acyl transferase) family protein	lysophospholipid acyltransferase 1-like	_	_	74.7356	78.6472	64.9607	74.7848	62.838	46.5111	48.3356	41.2735	40.3077	25.7988	30.1515	35.2232	104.088	67.5858	72.1314	60.6058	50.558	44.5249	50.9259	57.7054	18	darkgreen
Potri.001G110300	AT5G52060	ATBAG1,BAG1	BCL-2-associated athanogene 1	BAG family molecular chaperone regulator 1-like	_	_	0.5292	0.636	0.9008	0.7779	1.0439	0.8791	0.7198	0.9945	1.1035	3.6012	2.0133	2.0478	1.3004	2.1711	1.3545	1.6383	1.0768	1.6062	0.8423	1.8829	9	blue
Potri.001G110700	AT5G51990	CBF4,DREB1D	C-repeat-binding factor 4	dehydration-responsive element binding [Populus nigra]	ERF	AP2-EREBP	10.4272	6.2019	3.7322	2.2281	4.4999	5.0895	2.1191	14.3308	10.8627	12.5984	20.9365	7.1091	33.36	2.0929	0.8369	7.7534	1.5323	8.4063	3.3477	0.4544	8	greenyellow
Potri.001G110800	AT4G25470	ATCBF2,CBF2,DREB1C,FTQ4	C-repeat/DRE binding factor 2	dehydration-responsive element binding [Populus nigra]	ERF	AP2-EREBP	10.1714	13.4564	10.1602	11.189	9.3695	8.0572	4.7606	20.8412	16.2117	26.2131	25.3958	8.2252	39.4913	6.3058	2.6699	13.2439	2.5471	10.3775	5.4169	0.502	4	greenyellow
Potri.001G110900	AT4G23020	_	_	hypothetical protein POPTR_0001s08700g [Populus trichocarpa]	_	_	3.6525	3.5373	3.8621	2.6771	2.8052	3.1164	1.7817	3.2064	5.6886	3.5285	1.9266	1.23	5.0805	6.7839	4.5492	4.8612	2.2854	2.8694	3.0167	3.5063	18	red
Potri.001G112200	AT1G62990	IXR11,KNAT7	KNOTTED-like homeobox of Arabidopsis thaliana 7	homeobox HD1	TALE	HB	10.0359	6.5622	7.6583	8.083	13.2374	5.9642	3.7271	5.5243	3.5095	8.6557	5.6183	15.0732	42.6846	25.5071	11.5349	6.988	7.915	11.8842	6.2389	8.5866	8	turquoise
Potri.001G112400	AT4G22950	AGL19,GL19	AGAMOUS-like 19	agamous-like MADS-box AGL19 [Populus euphratica]	MIKC_MADS	MADS	12.3085	7.8455	11.2887	8.1017	11.1547	7.1147	7.2997	4.9744	7.7789	3.6428	5.087	6.1131	10.2433	16.9153	14.8793	12.7992	13.3827	7.7036	8.9727	12.3304	18	red
Potri.001G112800	AT4G22900	_	Protein of unknown function (DUF1191)	PREDICTED: uncharacterized protein LOC105128973	_	_	0.0447	0.0436	0.4762	0.0462	0.9825	0.547	0.3744	0.2299	0.4923	0.3192	0.5349	1.697	12.9733	4.9369	0.6243	0.7742	0.473	0.1306	0.0925	1.0846	8	turquoise
Potri.001G113100	AT4G22880	ANS,LDOX,TDS4,TT18	leucoanthocyanidin dioxygenase	Leucoanthocyanidin dioxygenase family [Populus trichocarpa]	_	_	17.1765	12.5211	26.4158	16.2684	55.8635	75.3955	50.1736	51.2976	97.8976	37.9772	46.3553	158.298	51.2781	44.4943	24.9943	49.3569	47.6062	116.189	43.3473	92.0388	9	darkorange
Potri.001G113300	AT2G45630	_	D-isomer specific 2-hydroxyacid dehydrogenase family protein	glyoxylate hydroxypyruvate reductase HPR3-like	_	_	1.2576	1.2278	1.7748	3.4635	5.5021	3.4193	3.7708	4.3115	3.2548	4.1569	5.2941	8.6859	4.3355	3.495	1.6644	1.9217	3.9423	3.6751	2.5296	1.4302	9	blue
Potri.001G113400	AT5G51790	_	basic helix-loop-helix (bHLH) DNA-binding superfamily protein	Basic helix-loop-helix DNA-binding superfamily [Theobroma cacao]	bHLH	bHLH	1.3788	0.5609	0.1412	0.712	0	0	0	0	0	0	0	0	0	0	0.7551	0	0	0	0	0	2	brown
Potri.001G113900	AT2G45550	CYP76C4	cytochrome P450, family 76, subfamily C, polypeptide 4	geraniol 8-hydroxylase-like	_	_	2.764	2.6176	2.9219	3.0831	4.4801	1.5318	2.1863	1.9901	2.0837	0.7675	1.0362	2.1772	0.9081	2.348	4.0872	2.8721	3.0706	1.7771	2.9452	3.0178	18	midnightblue
Potri.001G114000	AT4G37740	AtGRF2,GRF2	growth-regulating factor 2	growth-regulating factor 10-like	GRF	GRF	5.77	7.5113	6.8899	3.2918	8.278	4.3704	2.1733	2.9674	5.3064	7.6292	5.0188	2.4772	13.0137	6.6652	4.6498	5.4303	7.8248	12.9546	16.2871	20.4367	3	yellow
Potri.001G114200	AT2G32300	UCC1	uclacyanin 1	mavicyanin-like [Populus euphratica]	_	_	0.1495	0	0	0	0	2.2595	0	0.6407	4.5586	1.186	0.3577	1.9863	0	0	0.4912	0	0	0	0	0.1133	12	blue
Potri.001G114500	AT1G12460	_	Leucine-rich repeat protein kinase family protein	probable LRR receptor-like serine threonine- kinase At1g12460	_	_	0.2394	0.3507	0.4906	0.9119	0.3152	0.4739	0.3899	0.7953	0.8493	1.211	0.7879	1.6617	4.466	2.7122	0.3197	0.4879	0.3827	0.7581	0.3716	0.4425	8	turquoise
Potri.001G115200	AT4G22810	_	Predicted AT-hook DNA-binding family protein	DNA-binding ESCAROLA	_	_	0.5965	0.7168	0.376	0.7582	0.7143	0.1321	0	0.1966	0	0.2912	0	0.0871	0.5025	1.1694	1.1308	1.4023	0.445	0.2682	0.807	0.6262	18	purple
Potri.001G116200	AT4G22758	_	_	hypothetical protein POPTR_0001s08070g [Populus trichocarpa]	_	_	0.1949	0.8246	0.213	0.7381	0	0.1403	0	0	0.6604	0.2577	0.1036	0.185	0	0	0.0534	0	0	0	0	0	19	royalblue
Potri.001G116300	AT4G22760	_	Tetratricopeptide repeat (TPR)-like superfamily protein	pentatricopeptide repeat-containing At4g22760	_	_	0.5177	0.5054	0.606	1.0311	0.2032	0.346	0.2065	0.1902	0.7204	1.0267	0.2654	0.3509	0.1012	0.1396	0.8202	0.0377	0.2934	0.072	0.1148	0.0561	19	royalblue
Potri.001G116700	_	_	_	---NA---	_	_	1.9176	1.0922	2.0953	1.8155	7.9023	2.7604	3.4203	3.1504	3.384	4.1836	5.2262	5.1565	8.896	9.0503	2.6256	4.7212	3.8042	4.6702	4.2983	5.4524	7	turquoise
Potri.001G117000	AT1G12330	_	_	Cyclin-dependent kinase-like 5	_	_	0.9024	0.8811	0.7395	0.3786	2.1693	0.5683	1.1022	0.6768	0.3822	0.1566	0.5174	0.0803	2.8567	1.118	0.9035	1.3503	1.7654	1.401	1.1086	1.5609	18	yellow
Potri.001G117200	AT4G02570	ATCUL1,AXR6,CUL1	cullin 1	cullin 1 [Arabidopsis thaliana]	_	_	45.7025	38.3491	37.8692	34.6138	38.3671	32.745	35.4996	27.0788	30.3506	22.2684	22.4347	16.3591	44.9744	45.3434	50.6381	48.402	33.5187	36.1159	49.3261	46.3643	18	midnightblue
Potri.001G118200	AT1G62810	_	Copper amine oxidase family protein	primary amine oxidase-like	_	_	0.0835	0.3498	0.0599	0.1868	0.0764	0.1327	0.0453	0.1133	0.2445	0.2511	0.1859	0.6074	0.3047	0.0985	0.0714	0.2055	0.0429	0.454	0.0864	0.153	19	tan
Potri.001G118500	AT4G12320	CYP706A6	cytochrome P450, family 706, subfamily A, polypeptide 6	geraniol 8-hydroxylase-like	_	_	0	0.3206	0.1196	0	0.0668	0.3414	0.1358	0.1877	0.2164	0.0579	0.7859	0.7273	0.0333	0	0	0.0372	0.1287	0.6043	0.0755	0.0277	19	tan
Potri.001G118800	AT4G12350	AtMYB42,MYB42	myb domain protein 42	myb family transcription factor family [Populus trichocarpa]	MYB	MYB	4.3094	2.7048	3.4894	4.0269	10.1007	4.7633	3.8192	5.8484	3.3461	6.0235	8.1433	7.498	14.7477	20.1928	5.9847	11.6027	9.0918	7.0966	3.9274	9.88	8	turquoise
Potri.001G119000	AT1G62790	_	Bifunctional inhibitor/lipid-transfer protein/seed storage 2S albumin superfamily protein	lipid transfer VAS isoform X1	_	_	4.4292	2.2823	3.3474	4.6763	1.7126	4.038	3.1142	7.3187	3.8977	8.5308	7.2622	10.0419	8.6905	3.0427	1.8396	2.3063	2.4082	7.4309	5.9058	1.9403	9	greenyellow
Potri.T092100	AT4G38495	_	_	chromatin-remodeling complex subunit ies6-like isoform X1 [Populus euphratica]	_	_	22.7384	14.5888	18.1013	8.3203	7.4961	2.1509	0.2418	0.4455	0.1101	1.237	1.8655	1.6031	10.1976	17.0475	18.1462	19.5908	13.2891	9.7462	15.3236	21.0825	20	purple
Potri.001G120300	AT4G12420	SKU5	Cupredoxin superfamily protein	monocopper oxidase SKU5	_	_	0.6406	0.5567	0.7211	0.5889	1.386	0.9931	1.0547	1.0438	1.4549	0.9047	0.9939	4.5964	19.0798	3.0498	0.8154	0.961	1.0737	1.0629	0.852	1.4891	8	turquoise
Potri.001G121300	AT2G30590	WRKY21	WRKY DNA-binding protein 21	probable WRKY transcription factor 15	WRKY	WRKY	0.0441	0	0.0362	0	0.0404	0	0	0	0	0	0	0.377	0.6847	1.0415	0.3626	0.045	0.2724	0.043	0	0.0335	18	turquoise
Potri.001G121400	AT4G22570	APT3	adenine phosphoribosyl transferase 3	30 family [Populus trichocarpa]	_	_	1.6852	2.5194	3.3446	1.4142	8.0778	4.4726	5.3907	4.0851	5.0853	3.9272	3.5285	4.948	25.6398	17.4723	3.0068	3.8628	6.872	4.3606	4.8487	8.1255	6	turquoise
Potri.001G121600	AT4G22560	_	_	zinc finger (C2H2 type) family [Medicago truncatula]	_	_	0.6001	0.8301	0.9426	0.5165	2.702	1.8717	1.0704	0.4715	2.584	1.1109	0.8377	2.7054	9.493	5.4285	0.986	1.1209	1.6756	2.4846	1.1382	4.7398	7	turquoise
Potri.001G121700	AT4G22540	ORP2A	OSBP(oxysterol binding protein)-related protein 2A	oxysterol-binding family [Populus trichocarpa]	_	_	0.7235	0.6657	0.7038	0.5457	1.0915	1.0527	1.2473	1.0038	1.1882	0.925	1.2539	1.2597	1.8193	1.6017	0.8018	1.3204	0.8605	1.1941	1.0123	1.3458	19	black
Potri.001G121900	AT4G12520	_	Bifunctional inhibitor/lipid-transfer protein/seed storage 2S albumin superfamily protein	family [Populus trichocarpa]	_	_	0	0	0.0808	0	0.9932	0.7097	0.1835	0.6761	1.0022	1.3298	0.8651	5.4275	10.0782	4.4674	0	0.2009	0.7824	1.9211	0	0.2243	8	turquoise
Potri.001G122400	AT4G17260	_	Lactate/malate dehydrogenase family protein	l-lactate [Ricinus communis]	_	_	13.6455	19.4521	16.538	16.8137	16.5038	29.592	25.009	26.1419	34.524	24.2745	26.3024	46.7072	13.9348	15.1605	13.7805	13.982	12.7994	23.8265	11.5963	11.7876	12	blue
Potri.001G122700	AT4G16520	ATG8F	Ubiquitin-like superfamily protein	autophagy 8g family [Populus trichocarpa]	_	_	6.7819	7.725	6.206	4.514	7.2111	4.5016	1.7531	3.617	3.9574	3.0787	3.4261	4.3624	7.2207	9.9222	8.6048	6.4869	5.7138	6.9369	7.4057	6.9989	18	purple
Potri.001G123100	AT5G47580	_	_	hypothetical protein POPTR_0001s00520g [Populus trichocarpa]	_	_	0.7945	0.8241	0.59	1.4872	0.2956	1.1257	0.0231	1.0001	2.2712	1.7529	1.3664	2.7096	0.3399	0.6796	0.775	0.9611	0.2846	1.1609	0.1284	0.2447	4	blue
Potri.001G124200	AT3G47420	ATPS3,PS3	phosphate starvation-induced gene 3	glycerol-3-phosphate transporter family [Populus trichocarpa]	_	_	57.5751	46.5244	92.7109	73.1934	42.568	35.0611	23.7025	73.1372	51.6679	114.758	99.2354	54.7423	161.648	46.9569	45.119	91.7392	41.6868	110.907	153.955	74.3117	3	greenyellow
Potri.001G125000	AT5G62410	ATCAP-E1,ATSMC4,SMC2,TTN3	structural maintenance of chromosomes 2	structural maintenance of chromosomes 2-1-like	_	_	0.1004	0.0519	0.1307	0.0915	0.1947	0.7822	0.3517	0.5417	1.791	1.2698	0.9563	1.1098	0.124	0.0948	0.2038	0.0963	0.0937	0.5523	0.1405	0.1164	9	blue
Potri.001G125100	_	_	_	---NA---	_	_	2.4179	0.118	0.9907	0	0.5535	0.174	0	0.1036	0	0.5755	0.3857	0	4.7441	1.027	0.0993	2.4632	0.2132	3.8864	3.752	0.825	3	greenyellow
Potri.001G125500	AT1G20925	_	Auxin efflux carrier family protein	uncharacterized transporter YBR287W-like	_	_	0.0383	0.0374	0.565	0.3165	1.929	2.7566	2.8869	4.4646	3.9904	3.9196	5.4684	4.1801	0	0	0	0	1.2157	0.8208	0	0	14	lightcyan
Potri.001G126100	AT5G61480	PXY	Leucine-rich repeat protein kinase family protein	leucine-rich repeat receptor kinase TDR	_	_	4.4538	5.1811	7.6102	1.6918	22.2523	9.8506	4.9004	5.2099	14.1156	6.9056	6.9756	35.254	215.432	106.12	16.3926	26.5068	14.1201	15.4161	13.7525	36.3863	1	turquoise
Potri.001G126300	AT4G25170	_	Uncharacterised conserved protein (UCP012943)	[Arabidopsis thaliana]	_	_	0.8463	0.6295	0.4293	0.333	1.2916	0.5511	1.1625	0.7944	0.2048	0.0639	0.3214	0	0.7723	1.4074	1.4898	1.4779	0.5685	0.7459	1.0422	0.1528	18	midnightblue
Potri.001G126500	AT5G61500	ATATG3,ATG3	autophagy 3 (APG3)	autophagy-related 3	_	_	3.1238	5.1117	4.1823	2.5901	11.8854	15.6748	5.2406	6.4863	6.0745	4.3281	6.8082	13.6538	5.2999	2.5332	6.5782	6.6784	2.6378	4.5859	2.1392	1.8014	16	green
Potri.001G127000	_	_	_	hypothetical protein POPTR_0001s00920g [Populus trichocarpa]	_	_	0.1377	1.0752	2.5945	1.1374	3.4035	3.2695	4.8676	2.8317	4.5473	2.9485	3.1842	11.6269	18.9688	7.7958	0.4523	2.8047	3.8837	0.8046	2.2784	1.8786	8	turquoise
Potri.001G127100	AT5G45290	_	RING/U-box superfamily protein	ring finger [Ricinus communis]	_	_	2.9508	3.3242	3.4412	5.099	6.5996	7.2088	9.9012	5.4476	9.7576	5.4698	6.088	8.9669	28.6639	11.9177	5.4543	4.6827	6.3792	4.3394	3.6397	5.0125	8	turquoise
Potri.001G127700	AT5G47650	ATNUDT2,ATNUDX2,NUDT2	nudix hydrolase homolog 2	nudix hydrolase 2-like isoform X2 [Populus euphratica]	_	_	1.785	0.7358	0.7964	1.5363	0.454	1.4275	0.1292	1.6659	1.6295	3.4615	3.7176	3.9527	1.7195	1.9282	1.0753	1.0507	0.4372	2.473	2.1748	0.2406	9	magenta
Potri.001G128100	AT1G31490	_	HXXXD-type acyl-transferase family protein	anthranilate N-benzoyltransferase 1	_	_	2.9726	1.9046	2.7912	4.7331	6.947	6.5299	7.8951	5.9716	5.8751	2.3582	3.4084	1.8807	0	0.0877	3.2814	0.2524	4.7503	1.5987	0.1922	0.7747	5	lightyellow
Potri.001G128200	AT5G45275	_	Major facilitator superfamily protein	Major facilitator superfamily isoform 1 [Theobroma cacao]	_	_	0.2978	0.4137	0.5912	0.5677	1.2899	0.9232	1.1616	0.8442	1.2223	0.4452	0.5481	0.8804	0.4912	0.5513	0.3481	0.4783	0.4948	0.6694	0.3791	1.0159	19	pink
Potri.001G130100	AT3G45900	_	Ribonuclease P protein subunit P38-related	Ribonuclease P subunit P38-related isoform 1 [Theobroma cacao]	_	_	7.268	4.4541	3.2126	3.5383	8.3156	4.3572	4.7457	3.0925	3.4455	2.3669	2.5735	3.2431	7.1789	10.4296	8.9063	9.7811	7.5399	6.7506	6.155	7.0231	18	red
Potri.001G130600	AT5G45390	CLPP4,NCLPP4	CLP protease P4	ATP-dependent Clp protease proteolytic subunit chloroplastic	_	_	14.8298	13.1453	10.6336	11.84	10.8553	16.6425	14.3903	15.8888	17.9332	17.1829	16.7317	14.3057	6.0545	6.3082	13.8259	6.4606	9.6774	8.8864	5.097	6.5467	12	green
Potri.001G130700	AT3G17380	_	TRAF-like family protein	TRAF-like family [Theobroma cacao]	_	_	3.7645	2.2136	5.2934	1.5022	5.8761	7.9129	6.8072	3.63	7.9717	5.8033	8.5646	8.2009	8.1982	6.945	7.7666	8.5853	6.94	9.0845	10.7538	16.4443	7	darkred
Potri.001G131400	AT1G31850	_	S-adenosyl-L-methionine-dependent methyltransferases superfamily protein	probable methyltransferase PMT20 [Populus euphratica]	_	_	5.2769	5.6385	6.2589	11.8872	4.0768	5.1914	4.1504	6.3364	5.8605	11.6841	7.8644	9.4114	13.8432	5.8058	4.4558	3.9195	3.5219	4.9734	2.552	2.7685	4	magenta
Potri.001G131500	_	_	_	hypothetical protein POPTR_0001s01390g [Populus trichocarpa]	_	_	9.1399	13.4797	10.4438	9.5728	6.3363	8.5704	9.8829	11.0339	9.6774	5.6935	8.1889	9.2851	14.4793	8.4448	6.4246	6.0327	6.2993	3.9502	2.9964	2.3913	5	cyan
Potri.001G131600	_	_	_	hypothetical protein POPTR_0001s01400g [Populus trichocarpa]	_	_	3.3316	2.0017	1.0501	2.3822	0.528	4.888	0.6558	1.7024	4.6672	1.8298	3.2196	5.1076	0.2339	0.0605	0.7369	0.7832	0.3389	3.5575	0.3314	0.1457	12	salmon
Potri.001G132100	AT3G01430	_	_	NHL repeat-containing [Arabidopsis lyrata lyrata]	_	_	0.6083	0.2545	0.9257	0.5385	0.557	0.7505	1.6172	1.9365	0.0736	0.1379	0.1386	0	1.0309	1.8864	0.6425	0.7082	2.1452	0.6772	0.8989	1.1859	18	midnightblue
Potri.001G132500	AT4G27890	_	HSP20-like chaperones superfamily protein	BOBBER 1-like	_	_	0.9301	1.0515	0.8023	1.4663	0.8518	0.9513	1.3666	1.6364	1.2855	0.7961	0.8591	1.3009	0.2457	0.439	0.4826	0.8478	0.6906	0.5246	0.3798	0.4454	19	green
Potri.001G133200	AT1G32100	ATPRR1,PRR1	pinoresinol reductase 1	bifunctional pinoresinol-lariciresinol reductase 2-like	_	_	0.0886	0.2161	0.3991	0.0457	3.0004	0.2231	0.0412	1.0626	0.15	1.2997	0.9889	3.5718	23.1935	13.2901	1.164	1.6239	2.03	1.3802	0.3664	6.3449	1	turquoise
Potri.001G133300	AT1G32100	ATPRR1,PRR1	pinoresinol reductase 1	isoflavone reductase homolog	_	_	0.1777	0.0867	0	0.0459	0.6508	0	0	0.0761	0.1505	0.0705	0.1063	0.548	5.1481	3.6476	0.146	0.1358	0.5874	0.2163	0.0919	1.6839	8	turquoise
Potri.001G133400	AT5G45580	_	Homeodomain-like superfamily protein	myb family transcription factor family [Populus trichocarpa]	G2-like	G2-like	62.5761	82.0249	57.072	61.4209	42.3199	41.7778	52.5214	37.0813	35.9214	24.2979	28.5398	21.1064	18.0275	18.3769	48.2805	29.3032	38.1667	25.0441	24.7211	33.2334	2	brown
Potri.001G134000	AT1G32060	PRK	phosphoribulokinase	Phosphoribulokinase family [Populus trichocarpa]	_	_	1.7213	2.7517	1.4571	2.8328	1.3165	1.5793	1.285	1.6375	2.5315	4.2017	2.4141	2.4235	0.2417	0.0357	1.0722	0.0578	0.7505	1.0319	0.137	0.043	4	green
Potri.001G134700	AT3G07040	RPM1,RPS3	NB-ARC domain-containing disease resistance protein	NBS-LRR resistance gene ARGH35 [Populus trichocarpa]	_	_	0.1758	0.0715	0.1441	0.1059	0.4696	0.1054	0.1227	0.2511	0.3102	0.7903	0.2688	0.3476	0.107	0.0968	0.0722	0.1045	0.155	0.2426	0.0606	0.0111	19	blue
Potri.001G135100	_	_	_	hypothetical protein POPTR_0001s01750g [Populus trichocarpa]	_	_	24.0904	20.946	23.2774	18.0727	31.3898	24.9301	17.1758	21.8814	21.9285	23.6755	24.2825	25.2516	63.7668	48.6452	29.0459	34.3102	30.3282	29.7723	36.2047	37.167	18	turquoise
Potri.001G136100	AT1G32170	XTH30,XTR4	xyloglucan endotransglucosylase/hydrolase 30	probable xyloglucan endotransglucosylase hydrolase 30	_	_	4.0287	0.7712	3.528	0.5711	3.002	1.9331	1.3599	2.8776	2.0073	5.7341	3.56	4.4232	31.1426	3.4671	1.0708	4.8285	2.1939	10.5808	8.458	3.4139	6	turquoise
Potri.001G136200	AT3G03050	ATCSLD3,CSLD3,KJK	cellulose synthase-like D3	cellulose synthase D3 [Populus euphratica]	_	_	8.7788	5.1526	10.6916	5.0547	3.8499	3.4765	4.3165	10.1532	8.6916	19.9911	11.7216	7.7615	39.2993	2.1952	1.7216	7.5244	2.0956	17.7385	24.3766	2.4318	3	greenyellow
Potri.001G136400	AT1G32190	_	alpha/beta-Hydrolases superfamily protein	alpha beta hydrolase domain-containing 17B	_	_	2.3523	3.2221	6.4159	2.0306	6.1086	9.7286	8.7558	7.3727	17.2186	7.548	7.6171	8.7964	10.0605	8.3509	4.4128	5.6869	4.6123	8.1398	5.6296	11.6859	9	darkred
Potri.001G137700	AT5G46910	_	Transcription factor jumonji (jmj) family protein / zinc finger (C5HC2 type) family protein	lysine-specific demethylase JMJ706-like isoform X1	_	Jumonji	0.3818	0.4815	1.0037	1.1008	1.2236	1.0762	0.6513	1.3089	1.9942	2.423	1.0024	3.0344	1.4372	0.8859	0.5619	1.0209	0.4909	1.0072	0.6418	1.1337	9	blue
Potri.001G138000	AT1G32250	_	Calcium-binding EF-hand family protein	probable calcium-binding CML11 [Populus euphratica]	_	_	0.1685	0.1645	0.1381	0.1741	1.1574	0.1213	0	0.1444	1.3561	1.0027	0.6049	0.6397	6.4592	1.6702	1.3844	2.4035	0.1486	0.6567	1.1332	2.6832	8	turquoise
Potri.001G138200	AT1G32260	_	_	Envelope glyco	_	_	0.3424	0.8024	1.2909	1.1318	0.9408	0.4436	1.0834	0.3522	0.174	0.326	0.1639	0.195	0.6875	0.7111	0.9565	0.6279	0.1812	0.8673	1.0628	0.3116	18	midnightblue
Potri.001G139000	_	_	_	---NA---	_	_	6.6004	6.4442	4.9486	4.6413	4.8868	5.4581	9.1478	6.7407	4.5202	2.6738	4.7047	3.4652	2.5632	3.1813	4.9608	5.1504	3.2193	1.9152	2.7603	1.4907	5	lightgreen
Potri.001G139600	AT4G25960	PGP2	P-glycoprotein 2	ABC transporter B family member 2-like	_	_	4.6307	3.8477	4.6111	4.8731	8.4459	7.5207	5.9798	8.7686	6.4399	10.1828	10.0724	12.2076	5.4347	8.876	4.1684	5.8216	5.3376	9.8643	4.7735	7.217	9	blue
Potri.001G139700	AT4G25960	PGP2	P-glycoprotein 2	P-glyco [Populus trichocarpa]	_	_	0	0	0	0	0.0179	0.0056	0.0218	0.0235	0.0232	0.0341	0.0094	0.0148	0.1035	0.0221	0.0128	0.004	0.0241	0.0229	0	0.003	19	turquoise
Potri.001G140200	AT4G17790	_	SNARE associated Golgi protein family	uncharacterized membrane At4g09580-like	_	_	9.3942	9.9078	5.1617	6.7	5.2504	7.5267	6.1369	5.9756	8.1968	9.823	7.5148	6.923	2.0266	4.2049	6.0148	3.5649	4.7466	4.8772	1.7822	1.9491	4	green
Potri.001G140400	AT2G35880	_	TPX2 (targeting protein for Xklp2) protein family	neurofilament heavy polypeptide isoform X2 [Cucumis melo]	_	_	2.2452	1.1803	0.46	0.223	0	0.3108	0.0804	0.2961	0.0731	0.7536	0.5166	0	0.0394	0.0815	0.8513	0	0.2665	0.0841	0.0447	0	2	royalblue
Potri.001G140700	AT2G23910	_	NAD(P)-binding Rossmann-fold superfamily protein	cinnamoyl- reductase 1-like	_	_	0.8633	0.0444	0.7074	0.0469	2.2051	2.0275	0.1268	0.7789	4.0024	0.9011	1.9932	9.8743	1.0366	0.5575	0.4106	1.8977	1.1617	6.4177	0.611	2.7559	9	darkorange
Potri.001G140900	AT4G17920	_	RING/U-box superfamily protein	RING-H2 finger ATL29	_	_	0	0	0	0	1.4488	0.138	0.0446	0	0	0	0	2.3204	14.044	8.2358	0.2363	0.0488	0.4227	0.0467	0.0496	0.3998	1	turquoise
Potri.001G141100	AT5G46690	bHLH071	beta HLH protein 71	transcription factor bHLH71	bHLH	bHLH	0.0915	0.2679	0.1499	0.3779	0	0	0.0426	0.1568	0.1162	0.4717	0.1459	0.1736	1.6694	2.5037	0.0376	0.0466	0.0403	0.3119	0	0.7282	3	turquoise
Potri.001G141200	AT3G03550	_	RING/U-box superfamily protein	RING-H2 finger ATL52-like	_	_	6.1414	7.1364	6.0208	5.9927	6.59	8.6506	9.9574	8.8487	15.5742	3.9455	6.4314	5.9715	2.5444	3.5208	6.1905	4.0687	5.2487	3.5235	2.7284	5.542	12	lightyellow
Potri.001G141300	AT2G35410	_	RNA-binding (RRM/RBD/RNP motifs) family protein	33 kDa ribonucleo [Populus trichocarpa]	_	_	3.8633	2.7388	2.7223	3.1514	5.4306	3.9495	3.7095	2.763	2.8972	2.5573	3.1993	1.5413	4.5137	4.9937	4.2047	5.2393	4.6212	3.6675	4.8112	5.5038	18	yellow
Potri.001G141400	AT5G46700	TET1,TRN2	Tetraspanin family protein	TORNADO 2-like	_	_	46.8065	35.6944	73.6759	42.5457	111.472	99.0647	112.174	88.7568	89.4572	62.3784	81.6937	44.1284	127.911	130.354	82.6573	116.824	117.768	87.6815	114.316	140.316	7	black
Potri.001G143800	AT5G46630	_	Clathrin adaptor complexes medium subunit family protein	AP47 50p mRNA family [Populus trichocarpa]	_	_	4.7227	4.433	3.3406	3.6112	3.0349	4.1147	1.8967	3.2668	4.3232	4.9692	4.3222	6.1491	1.6635	2.3305	2.8179	2.3465	2.3815	2.8249	1.2343	1.5328	4	salmon
Potri.001G144100	AT4G35470	PIRL4	plant intracellular ras group-related LRR 4	plant intracellular Ras-group-related LRR 5-like	_	_	0.2902	0.2061	0.0216	0.1907	0.1208	0.2848	0.0982	0.0678	0.1341	0.4814	0.6313	0.5007	0.313	0	0.1734	0.1075	0	0.0257	0.1365	0.08	19	blue
Potri.001G144400	AT5G46590	anac096,NAC096	NAC domain containing protein 96	NAC domain-containing 86-like isoform X1 [Populus euphratica]	NAC	NAC	1.881	1.3441	1.352	3.1692	0.9527	2.0422	0.4498	1.6663	2.439	4.6353	4.7779	1.8151	0.6234	1.0514	1.4676	1.9056	1.0655	0.9827	0.9458	0.9322	4	salmon
Potri.001G145200	AT1G32450	NRT1.5	nitrate transporter 1.5	proton-dependent oligopeptide transport family [Populus trichocarpa]	_	_	1.6015	1.2464	2.3205	2.589	3.9109	1.3364	3.9526	3.1234	1.3762	0.534	1.9624	0.0441	0.699	0.0219	0.6292	0.1419	3.3561	0.4748	3.3616	3.326	16	pink
Potri.001G145500	AT1G32370	TOM2B,TTM1	tobamovirus multiplication 2B	tobamovirus multiplication 2B isoform X1	_	_	4.3763	6.1083	4.0912	3.9161	4.1811	5.8106	6.1013	6.4594	7.106	6.6052	6.0111	6.8672	2.4366	2.1623	3.6211	3.2029	4.165	4.2169	2.3208	2.9707	12	green
Potri.001G145700	AT2G35390	_	Phosphoribosyltransferase family protein	ribose-phosphate pyrophosphokinase 1	_	_	0.48	0.5408	0.4085	0.267	0.2367	0.7442	0.2234	0.3956	0.782	1.0107	0.6775	7.6223	0.674	0.5403	0.6371	0.6583	0.3093	3.9569	0.955	0.518	9	tan
Potri.001G145800	AT2G35380	_	Peroxidase superfamily protein	peroxidase 20	_	_	2.4197	2.5626	1.9493	1.4402	0.0376	0.7675	0.6488	1.4764	1.7369	4.8478	2.4207	1.5569	0.0374	0.0387	2.1226	0.0836	0.4339	0.8789	0	0.0311	4	salmon
Potri.001G146000	AT5G07610	_	F-box family protein	F-box At5g07610-like [Pyrus x bretschneideri]	_	_	0.581	1.3496	1.5596	1.3863	0.3852	2.6098	0.4661	2.0262	1.9684	3.4646	3.116	3.099	0.2011	0.4538	0.2798	0.2041	0.2473	2.0491	0.0622	0.0911	12	magenta
Potri.001G146800	AT5G45470	_	Protein of unknown function (DUF594)	hypothetical protein POPTR_0001s02970g [Populus trichocarpa]	_	_	27.4059	32.0196	42.2172	54.5255	22.1145	26.7161	17.9354	35.2275	45.2505	63.9866	50.5414	48.9463	44.5809	17.7249	19.3538	30.0541	19.5961	51.4838	51.9945	19.7684	4	greenyellow
Potri.001G147100	AT1G31870	_	_	BUD13 homolog	_	_	0.7855	0.2684	0.8046	1.4197	2.3737	0.7915	1.133	0.6059	0.6321	0.3427	0.6579	0	2.2938	1.1121	1.71	1.3203	0.7964	0.7652	0.8532	2.2631	18	red
Potri.001G147200	AT4G17030	AT-EXPR,ATEXLB1,ATEXPR1,ATHEXP BETA 3.1,EXLB1,EXPR	expansin-like B1	expansin-like B1	_	_	3.6786	3.169	3.2362	1.5086	4.1117	1.9857	4.0273	1.3447	1.5121	1.545	1.726	3.2858	6.3686	7.8125	5.3774	6.1725	2.8141	6.4819	6.6037	9.4338	6	yellow
Potri.010G155900	AT5G21990	_	Tetratricopeptide repeat (TPR)-like superfamily protein	tetratricopeptide repeat-containing family [Populus trichocarpa]	_	_	43.2404	58.4369	34.7589	36.9931	18.1262	8.9041	2.5217	3.3326	3.8922	5.6083	4.1351	2.2364	15.0532	57.2737	66.012	59.0551	20.257	11.8218	13.0419	17.8665	20	darkgreen
Potri.001G147600	AT4G18210	ATPUP10,PUP10	purine permease 10	probable purine permease 11 isoform X1 [Populus euphratica]	_	_	0.1299	0.5882	0.6098	0.3538	0.2812	0.9097	0.1649	0.4556	1.1206	0.9652	1.2249	2.6344	0.8085	0.8251	0.4076	0.7942	0.2083	1.3693	0.7087	0.4747	9	tan
Potri.001G147700	AT1G14390	_	Leucine-rich repeat protein kinase family protein	probable LRR receptor-like serine threonine- kinase At1g14390	_	_	0.1678	0.1366	0.107	0.0385	0.0683	0.0738	0.0174	0.0559	0.1659	0.1627	0.1711	0.3982	3.8633	0.2816	0.0077	0.0475	0.0082	0	0	0	8	turquoise
Potri.001G148200	AT1G73320	_	S-adenosyl-L-methionine-dependent methyltransferases superfamily protein	N-lysine methyltransferase METTL21A-like	_	_	31.4673	33.1577	32.0488	32.3903	17.6881	16.2702	8.9872	12.5989	17.5298	18.102	17.1847	13.7989	12.1066	18.0816	32.2154	20.7589	20.6797	16.9552	20.9153	20.9215	2	brown
Potri.001G148900	AT4G17090	BAM3,BMY8,CT-BMY	chloroplast beta-amylase	Chloroplast beta-amylase isoform 1 [Theobroma cacao]	_	_	2.5455	1.7009	2.578	1.7294	3.5933	0.8947	0.5194	1.109	0.6662	2.2408	1.4301	1.3403	4.5765	4.3982	5.5023	5.4621	5.1224	4.2591	7.0864	7.0211	6	red
Potri.007G143100	AT5G36930	_	Disease resistance protein (TIR-NBS-LRR class) family	TMV resistance N-like	_	_	8.4111	15.5305	18.1675	18.5585	9.0435	0.534	0.009	0.0495	0.0163	2.8587	0.9606	0.256	15.1585	6.6024	9.1735	22.3399	6.7704	9.0384	16.9842	10.7458	20	purple
Potri.001G149700	_	_	_	F-box At5g07610-like	_	_	7.7118	5.5144	5.5186	6.3943	2.2877	0.7818	0	1.2103	1.5641	3.1021	2.6858	4.2264	4.064	4.306	7.2276	5.9753	4.4052	4.1265	7.079	5.2706	3	purple
Potri.001G150300	AT4G17070	_	peptidyl-prolyl cis-trans isomerases	Peptidyl-prolyl cis-trans isomerases isoform 1 [Theobroma cacao]	_	_	25.9603	25.306	23.6602	24.2708	18.0645	26.7431	27.1728	27.8055	29.7016	24.4342	26.3992	36.0028	13.6234	8.3615	18.8672	10.7376	21.6596	19.7359	11.4977	11.8161	12	green
Potri.001G150800	AT4G17050	UGLYAH	ureidoglycine aminohydrolase	(S)-ureidoglycine aminohydrolase isoform X2	_	_	3.135	4.081	1.9361	2.487	0.6241	2.3218	1.1416	1.2462	4.1564	3.5323	2.6818	2.544	0.1244	0.1715	1.4557	1.0183	0.681	1.6376	0.47	0.1722	4	salmon
Potri.001G151900	AT4G16970	_	Protein kinase superfamily protein	kinase family [Populus trichocarpa]	_	_	0.071	0.0347	0.0333	0.0419	0.0558	0.1132	0.203	0.1174	0.1461	0.0926	0.0688	0.1348	0.0972	0.1102	0.0459	0.0827	0.0492	0.089	0.042	0.0808	19	darkturquoise
Potri.001G152300	AT4G17550	_	Major facilitator superfamily protein	glycerol-3-phosphate transporter 4	_	_	1.8885	1.87	2.9087	3.5414	1.7294	1.7931	1.0345	2.2502	2.235	4.0272	3.173	2.5296	2.7869	1.6562	1.8596	2.8791	1.4644	2.8574	4.4478	3.0669	19	greenyellow
Potri.001G152500	AT5G02890	_	HXXXD-type acyl-transferase family protein	anthranilate N-benzoyltransferase 3-like	_	_	0.299	0.2919	0.1838	0.2316	0	0.0538	0.0348	0	0.0633	0.0296	0.2385	0.1773	1.0914	0.5997	0.6448	0.9899	0.2636	0.3641	0.5413	0.6234	3	red
Potri.001G152600	AT2G35660	CTF2A	FAD/NAD(P)-binding oxidoreductase family protein	zeaxanthin chloroplastic-like	_	_	0.2945	0.1198	0.2313	0.076	0.1573	0.2296	0.1484	0.2629	0.3534	0.5841	0.4209	0.4192	0.4591	0.2664	0.1815	0.525	0.119	0.4184	0.2031	0.093	19	blue
Potri.001G153200	AT4G14920	_	Acyl-CoA N-acyltransferase with RING/FYVE/PHD-type zinc finger protein	Acyl- N-acyltransferase with RING FYVE PHD-type zinc finger [Theobroma cacao]	_	PHD	44.2138	55.2251	37.7309	67.5269	58.2438	81.3324	110.471	82.2784	63.7412	57.155	57.9059	17.9969	2.2861	6.5496	25.7445	7.7836	36.8626	6.3935	2.125	0.8547	17	cyan
Potri.001G154100	AT4G17500	ATERF-1,ERF-1	ethylene responsive element binding factor 1	ethylene-responsive transcription factor 1A-like	ERF	AP2-EREBP	9.3962	4.4416	7.3167	3.7764	7.4754	12.118	2.9673	10.9327	20.9599	18.4501	15.5323	22.3944	31.5835	5.1769	4.2263	15.9395	3.4113	31.4772	19.9686	5.9315	9	greenyellow
Potri.001G154300	AT5G47240	atnudt8,NUDT8	nudix hydrolase homolog 8	Nudix hydrolase 8	_	_	8.4788	7.3029	4.4354	4.3785	2.8186	3.6699	2.6697	2.2201	3.345	2.8196	2.2605	3.9352	3.3601	3.0258	5.3911	3.2303	1.9867	2.7155	1.9465	1.8405	2	brown
Potri.001G154500	AT2G25410	_	RING/U-box superfamily protein	RING-H2 finger ATL22-like	_	_	9.0292	7.3129	12.0238	8.4248	6.3892	17.5391	11.6964	10.8173	17.5994	12.7797	15.5501	40.8495	34.1773	8.7163	8.2605	6.8466	5.7898	24.3883	14.0643	5.8346	9	tan
Potri.001G155000	AT4G16790	_	hydroxyproline-rich glycoprotein family protein	serine arginine repetitive matrix 1-like	_	_	12.9662	14.0553	11.474	12.4497	10.4516	9.3501	11.1025	9.1276	8.8532	6.297	5.7611	4.8427	5.1291	15.0541	15.5526	18.4579	8.3025	5.9793	8.8489	5.7192	2	white
Potri.001G155700	AT2G44940	_	Integrase-type DNA-binding superfamily protein	ethylene-responsive transcription factor ERF039-like	ERF	AP2-EREBP	0	0.2683	0.2702	0	0.4529	1.0679	2.4034	2.1196	1.2568	0.2616	1.0081	0.3129	0.0501	0.8818	0.2257	0.2239	0.969	0.3212	0	0.3333	16	pink
Potri.001G156200	AT4G17380	ATMSH4,MSH4	MUTS-like protein 4	DNA mismatch repair MSH4	_	_	12.0981	9.9723	6.8262	9.9347	5.4667	8.6504	9.6709	7.3778	8.0805	5.8373	6.6443	5.1197	3.638	3.8564	7.5763	5.0512	4.7563	3.2072	3.9188	4.03	5	orange
Potri.001G158100	_	_	_	hypothetical protein POPTR_0001s15830g [Populus trichocarpa]	_	_	18.0619	21.6951	20.2545	24.4229	11.861	21.467	13.0482	18.537	20.2313	29.695	26.3498	34.9599	5.7474	4.9351	13.569	5.3265	13.201	15.6271	12.17	4.5949	17	salmon
Potri.001G158600	AT4G16563	_	Eukaryotic aspartyl protease family protein	aspartic ase nepenthesin-1	_	_	0.7833	2.2942	5.41	2.6291	4.7135	7.0066	14.5776	16.0886	13.5062	5.5259	9.2153	11.9202	7.5054	11.1162	3.585	6.3266	2.9597	5.2321	3.791	5.3661	9	darkturquoise
Potri.001G158700	AT5G47510	_	Sec14p-like phosphatidylinositol transfer family protein	phosphatidylinositol phosphatidylcholine transfer SFH11	_	_	0.0846	0.033	0.1525	0.0175	0.062	0.2435	0.063	0.2609	0.659	0.2684	0.3238	0.4013	0.7409	1.3091	0.4585	0.6548	0.1939	0.2636	1.0148	1.3209	7	black
Potri.001G159900	AT4G20050	QRT3	Pectin lyase-like superfamily protein	polygalacturonase QRT3	_	_	0.0559	0.1092	0.4356	0.1156	0.3843	0.2617	0.1562	0.4316	0.4739	0.3107	0.2454	1.0088	2.5784	0.5017	0.4596	0.9974	0.0987	0.4633	0.7524	0.9544	7	turquoise
Potri.001G161500	AT3G14360	_	alpha/beta-Hydrolases superfamily protein	lipase class 3 family [Populus trichocarpa]	_	_	33.1668	25.0691	16.6172	27.2654	20.4377	15.0417	17.1597	12.6988	11.1108	10.1046	9.7856	3.5242	12.4449	18.6257	26.3723	19.2507	18.7279	11.099	14.1598	9.5707	2	darkgrey
Potri.001G161600	AT1G53730	SRF6	STRUBBELIG-receptor family 6	STRUBBELIG-RECEPTOR FAMILY 6	_	_	39.8641	32.3423	43.2018	47.1687	78.1673	51.2765	55.9064	49.9466	51.2504	43.117	40.6104	34.1842	130.988	124.906	52.5609	82.8058	62.4375	49.9179	67.9563	69.7106	18	yellow
Potri.001G162100	AT3G06840	_	_	hypothetical protein POPTR_0001s16220g [Populus trichocarpa]	_	_	37.9327	30.1922	37.274	27.7433	44.1674	31.6256	34.7931	27.9771	27.1633	18.655	20.9927	10.8869	52.1868	59.8901	49.3518	48.4361	48.2	35.1406	53.2989	55.5476	18	red
Potri.001G162300	AT1G17285	_	_	At1g17285 [Arabidopsis thaliana]	_	_	8.1546	7.7006	6.0252	4.6943	2.4484	2.5979	0	0.4583	3.0573	8.4843	1.9194	2.7912	3.4159	3.1545	5.8205	4.0857	3.0645	5.0788	7.6062	5.2706	3	purple
Potri.001G162400	AT3G14310	ATPME3,PME3	pectin methylesterase 3	pectin methylesterase	_	_	4.7941	5.6402	10.8039	7.8975	14.5534	21.4105	23.2877	19.4775	27.6543	18.7693	17.8582	13.968	16.1878	11.9916	6.6165	7.9121	12.3426	9.2703	6.2986	12.0861	12	darkturquoise
Potri.001G162700	AT1G53840	ATPME1,PME1	pectin methylesterase 1	pectinesterase 3	_	_	9.4101	13.0378	18.5727	29.3886	7.04	5.4434	5.2261	6.0118	7.2096	17.3463	11.667	5.093	32.2091	3.3455	4.3676	11.4428	5.3698	17.3609	24.1691	2.4413	3	greenyellow
Potri.T051900	AT2G26560	PLA IIA,PLA2A,PLP2	phospholipase A 2A	patatin 2	_	_	5.2498	4.7721	3.1747	3.7394	10.0791	0.8078	0	0	0	0	0	0.0687	0.6608	9.0562	8.2389	8.0408	10.247	0.0353	0	11.9412	20	midnightblue
Potri.001G163100	AT3G14280	_	_	LL-diaminopimelate aminotransferase	_	_	162.792	151.527	125.244	106.319	144.923	123.414	83.0393	77.3313	101.394	62.8138	70.2344	76.5471	133.716	150.308	174.319	168.557	144.924	151.572	132.708	178.005	18	red
Potri.001G163400	AT1G53903	_	Protein of unknown function (DUF581)	DUF581 family [Medicago truncatula]	_	_	6.0074	4.776	1.4066	2.925	1.5718	0.6795	0	0.4414	1.0904	1.1574	0.8899	3.4208	2.5845	4.2933	4.7942	1.7486	2.724	4.9325	3.1074	3.1233	3	purple
Potri.001G164300	AT1G72430	_	SAUR-like auxin-responsive protein family	auxin-responsive family [Populus trichocarpa]	_	_	12.3695	15.2707	18.0951	28.4016	7.0211	9.7858	4.5662	9.0251	8.2262	20.2749	7.2572	9.7019	14.8335	19.7808	17.888	16.7672	12.1679	12.7468	8.3547	6.5883	3	darkgreen
Potri.001G164700	AT3G14200	_	Chaperone DnaJ-domain superfamily protein	dnaJ homolog subfamily B member 7-like isoform X1 [Pyrus x bretschneideri]	_	_	13.1873	8.8829	14.6708	12.1815	20.3962	13.3727	12.7474	12.0262	12.231	14.7095	11.9356	10.6842	27.4745	40.8643	30.8105	39.0802	21.0573	21.7841	44.5626	31.0812	6	yellow
Potri.001G164800	AT1G54070	_	Dormancy/auxin associated family protein	auxin-repressed kDa -like isoform X1 [Populus euphratica]	_	_	14.8125	16.1365	15.5458	11.3531	9.2571	20.8735	31.1954	18.042	17.7417	5.2159	12.1675	3.9954	1.7787	6.6473	10.4607	5.9037	9.394	3.6453	2.2313	0.4926	5	lightgreen
Potri.001G164900	AT1G72410	_	COP1-interacting protein-related	COP1-interacting family [Populus trichocarpa]	_	_	13.9139	16.3834	10.1554	20.0983	18.3047	18.0054	32.1748	17.4639	20.2655	8.1869	11.9427	10.3275	15.6559	11.3642	14.6821	14.8713	11.5679	7.6686	8.657	6.9718	5	lightgreen
Potri.001G165000	AT3G28860	ABCB19,ATABCB19,ATMDR1,ATMDR11,ATPGP19,MDR1,MDR11,PGP19	ATP binding cassette subfamily B19	ABC transporter B family member 19-like	_	_	0.4311	0.6313	0.6698	0.7328	0.2879	0.5236	0.5767	0.7698	0.7836	1.425	0.6591	1.074	0.041	0.0085	0.3025	0.1006	0.1267	0.2975	0	0	4	salmon
Potri.013G097700	_	_	_	---NA---	_	_	3.7736	0.3878	5.6966	3.6924	4.547	0	0	0	0	0	0.9505	0.1885	8.8814	15.7475	5.2212	13.1519	4.9032	9.287	12.1226	12.1977	20	red
Potri.005G030900	_	_	_	hypothetical protein POPTR_0005s03435g [Populus trichocarpa]	_	_	23.9005	15.2516	17.4098	11.1324	0	1.7989	0.1454	0	0	4.0896	2.4921	2.0755	32.9311	46.7411	29.6444	23.8713	1.7905	21.913	39.4312	0	20	purple
Potri.003G004400	AT5G28780	_	PIF1 helicase	replication A 70 kDa DNA-binding subunit D-like isoform X1 [Populus euphratica]	_	_	9.3784	8.2335	6.1709	6.4062	4.8047	0.818	0	0	0	0.7078	0.593	0.3125	10.2452	10.1454	10.7496	8.9699	3.9331	5.0284	8.4275	9.8406	20	purple
Potri.001G167100	AT1G54100	ALDH7B4	aldehyde dehydrogenase 7B4	aldehyde dehydrogenase family 7 member a1 turgor responsive family [Populus trichocarpa]	_	_	10.1419	9.2386	7.5215	8.0349	8.9173	8.5364	9.1526	6.5007	6.8078	5.2664	5.072	4.4333	8.9434	11.4338	11.2281	10.8071	8.0141	8.4133	10.3403	7.8748	18	midnightblue
Potri.001G167300	AT3G14067	_	Subtilase family protein	subtilisin-like protease	_	_	7.9317	7.2874	6.4704	7.226	8.9763	5.9159	5.1215	4.6865	6.6119	5.3079	5.8389	10.7024	36.4383	17.435	8.5254	11.232	7.1202	8.2347	8.317	10.3094	8	turquoise
Potri.001G167600	AT1G54120	_	_	hypothetical protein POPTR_0001s16770g [Populus trichocarpa]	_	_	1.6725	0.5103	0.8566	1.4035	2.5846	1.9562	1.8482	0.0896	0.7084	0.1659	0	0	1.6217	1.2827	3.7785	1.9169	2.1198	0.8146	0.8651	0.4755	18	darkgrey
Potri.001G167700	AT1G17420	LOX3	lipoxygenase 3	lipoxygenase family [Populus trichocarpa]	_	_	81.0512	80.7369	87.9743	85.7352	37.1136	44.6347	30.8233	53.1595	82.1708	111.254	65.8939	71.6743	152.329	17.4061	37.274	66.0364	26.1509	120.28	128.154	18.0303	3	greenyellow
Potri.001G167800	AT5G07990	CYP75B1,D501,TT7	Cytochrome P450 superfamily protein	cytochrome P450 71A1-like	_	_	25.2633	29.3662	32.9383	38.1887	53.403	72.7324	60.3588	62.5971	118.795	67.937	70.7019	78.2431	58.0081	35.0795	26.4204	61.0359	41.0431	75.4377	40.7697	89.1289	9	darkturquoise
Potri.001G168100	AT1G72560	PSD	ARM repeat superfamily protein	PAUSED family [Populus trichocarpa]	_	_	1.8177	1.6777	1.6118	1.7234	0.8453	1.3134	1.3017	1.1381	1.4555	1.9321	1.382	1.1725	0.823	0.6434	1.3591	0.6655	0.8076	0.7125	0.7566	0.6137	19	royalblue
Potri.001G168400	_	_	_	Serine rich [Medicago truncatula]	_	_	180.521	135.527	225.994	285.052	156.757	169.017	114.316	138.717	82.8949	53.8553	105.438	17.7302	25.772	41.4192	107.344	67.2772	202.929	34.0703	56.4072	40.2708	5	orange
Potri.001G168600	AT1G17430	_	alpha/beta-Hydrolases superfamily protein	hydrolase family [Populus trichocarpa]	_	_	3.3958	7.372	2.8156	1.1966	1.2439	3.8818	0.7064	3.3558	5.3129	14.611	6.4371	11.1471	1.2761	1.6215	1.9036	0.7326	1.8317	4.3588	0.6613	0.6058	4	salmon
Potri.001G169500	AT1G72570	_	Integrase-type DNA-binding superfamily protein	AP2-like ethylene-responsive transcription factor AIL1	AP2	AP2-EREBP	0.127	0.2975	0.2705	0.1049	0.0349	0.3016	0.0118	0.1524	0.6023	0.5137	0.1317	0.2289	0.0116	0.0479	0.3338	0.0905	0.0336	0.0495	0	0	19	salmon
Potri.001G170000	_	_	_	hypothetical protein POPTR_0001s17005g [Populus trichocarpa]	_	_	5.278	10.0548	12.2371	12.8967	10.1381	7.1343	20.245	18.9783	12.6487	9.5998	12.3218	7.086	3.4069	4.1313	4.0186	4.8524	3.859	4.8907	3.3293	2.5377	5	green
Potri.001G171400	_	_	_	hypothetical protein POPTR_0001s17140g [Populus trichocarpa]	_	_	2.2633	1.5784	1.3248	1.1688	1.0363	0.5818	1.6548	0.97	1.9171	0.1283	1.2895	0.1534	0	0.1526	0.1328	0.4941	0.4276	0	0	0	5	orange
Potri.001G172100	AT1G15400	_	_	hypothetical protein POPTR_0001s17190g [Populus trichocarpa]	_	_	19.3648	21.5459	23.9619	27.5787	19.7541	26.1679	29.2637	35.4189	30.142	21.4026	35.4693	41.4686	9.5158	12.8625	17.4947	17.3673	24.3216	21.7663	9.9309	13.7622	12	green
Potri.001G172300	AT1G12280	_	LRR and NB-ARC domains-containing disease resistance protein	LRR and NB-ARC domains-containing disease resistance isoform 1 [Theobroma cacao]	_	_	0.0266	0.234	0.0764	0.2613	0.1341	0.3451	0.2974	0.6849	0.5076	0.655	0.4992	1.7441	0	0.0126	0.0875	0.0678	0.0939	0.6097	0	0	9	blue
Potri.001G173700	AT1G52700	_	alpha/beta-Hydrolases superfamily protein	phospholipase carboxylesterase family [Populus trichocarpa]	_	_	68.4947	92.4494	42.1856	49.0651	18.0896	43.6579	70.2328	54.9361	39.285	33.0035	50.2674	11.3096	12.2958	13.8322	41.6287	18.976	26.078	21.5441	38.7611	12.3727	5	orange
Potri.001G174500	AT1G15460	ATBOR4,BOR4	HCO3- transporter family	boron transporter 4-like	_	_	7.8002	5.9481	3.5076	5.1198	2.5463	3.1331	2.7426	2.5261	2.6464	2.4042	2.2761	2.629	1.7012	2.2117	5.0134	2.4614	2.2955	2.5362	1.9931	1.5476	2	brown
Potri.001G174700	AT5G11470	_	bromo-adjacent homology (BAH) domain-containing protein	Bromo-adjacent domain-containing isoform 3 [Theobroma cacao]	_	_	0.6358	0.3725	0.5905	0.6567	0.0388	0	0	0	0	0	0	0	0	0.04	0.3134	0.0432	0	0	0	0	2	brown
Potri.001G175000	AT1G52760	LysoPL2	lysophospholipase 2	esterase lipase thioesterase family [Populus trichocarpa]	_	_	9.6938	5.7284	8.5013	7.2455	12.7315	8.0481	8.5064	8.8919	10.4079	10.1863	8.4105	16.9471	31.9715	24.3195	11.3865	18.6683	12.3705	14.4547	13.3271	10.5735	8	turquoise
Potri.001G175400	AT1G52770	_	Phototropic-responsive NPH3 family protein	root phototropism 3-like	_	_	1.9952	1.6388	3.6853	1.5373	1.3631	5.9036	1.5914	3.3117	9.228	9.095	4.6986	8.1151	7.4566	2.2718	0.8846	2.4843	1.9267	10.3041	6.061	7.5638	9	blue
Potri.001G175600	AT1G52780	_	Protein of unknown function (DUF2921)	[ -PII] uridylyltransferase	_	_	7.4611	7.2717	6.928	9.1769	8.017	7.4015	8.2076	9.6767	8.3675	7.8783	7.7648	13.517	52.48	19.82	8.931	8.799	6.5553	7.039	7.2049	6.7468	8	turquoise
Potri.001G177100	AT1G80370	CYCA2;4	Cyclin A2;4	cyclin family [Populus trichocarpa]	_	_	0.3742	0.281	0.2673	0.1784	0.5887	0.5594	0.5714	0.3536	0.577	0.4263	0.5357	0.4644	0.3415	0.6068	0.4651	0.5376	0.3891	0.4019	0.4268	0.6911	19	black
Potri.001G177300	AT1G80380	_	P-loop containing nucleoside triphosphate hydrolases superfamily protein	D-glycerate 3- chloroplastic	_	_	0.7125	0.6129	0.3545	0.9462	0.6836	1.3737	1.0183	1.2142	0.8766	1.2517	0.7443	0.7648	0.0852	0.1041	0.4042	0.121	0.4637	0.5041	0.1229	0.0965	12	green
Potri.001G177500	AT3G15540	IAA19,MSG2	indole-3-acetic acid inducible 19	auxin-induced AUX22	_	AUX/IAA	0.3659	2.0004	2.4585	1.5871	2.8143	4.1606	3.6089	3.575	7.1898	2.0898	4.0273	5.9028	3.6728	7.0449	3.6068	1.3418	3.8065	2.3523	0.6056	2.4411	9	darkturquoise
Potri.001G177800	AT1G80410	EMB2753	tetratricopeptide repeat (TPR)-containing protein	acetyltransferase-related family [Populus trichocarpa]	_	_	0.5882	0.4177	0.3506	0.1105	0.1959	0.0385	0.0995	0.1375	0.1812	0.2545	0.0427	0.3045	3.2695	3.634	0.3514	2.3424	0.5186	1.0418	3.8723	0.5271	6	yellow
Potri.001G178200	AT1G15660	CENP-C	centromere protein C	PREDICTED: uncharacterized protein LOC105109647 isoform X1	_	_	4.4939	4.9751	4.4882	5.3044	6.7791	5.9779	7.841	6.7235	6.7464	6.9552	8.5133	8.7392	3.0209	4.0903	4.1697	3.5971	4.5105	5.1203	4.3169	4.1678	12	lightcyan
Potri.001G178400	_	_	_	Ribosomal RNA small subunit methyltransferase E [Theobroma cacao]	_	_	31.9333	34.5711	40.0542	34.5518	21.4844	22.6711	21.0236	32.5845	20.0567	31.0207	35.8681	48.0364	47.579	45.315	48.3626	51.7858	26.623	59.8876	60.677	52.8709	3	purple
Potri.001G179400	AT3G15990	SULTR3;4	sulfate transporter 3;4	probable sulfate transporter	_	_	3.8258	3.9236	4.4159	4.2973	5.7524	3.6082	4.7501	2.9748	2.51	1.9483	2.1208	1.0883	3.4544	3.7357	5.8608	7.6711	3.8743	3.0349	4.4303	6.9942	18	midnightblue
Potri.001G179700	AT5G11460	_	Protein of unknown function (DUF581)	Pre-mRNA cleavage complex 2 isoform 7 [Theobroma cacao]	_	_	11.8391	10.3041	10.7855	13.2232	15.7418	14.7118	17.8942	12.531	14.4353	7.6276	10.4785	5.8994	7.0375	3.3595	8.7209	6.6097	12.4869	6.9343	6.827	6.4466	5	lightgreen
Potri.001G180000	AT3G16010	_	Pentatricopeptide repeat (PPR-like) superfamily protein	Pentatricopeptide repeat (PPR-like) superfamily isoform 1 [Theobroma cacao]	_	_	1.6717	1.6942	1.2139	2.2511	2.9843	2.8938	3.2492	2.757	1.9538	1.8802	2.7344	1.3456	1.738	1.2983	1.1821	1.9618	1.5672	1.2781	0.7443	0.706	16	lightyellow
Potri.001G180700	_	_	_	---NA---	_	_	14.1104	10.535	12.9236	8.5726	4.3705	7.3182	3.4758	6.2251	5.9761	14.6512	6.6207	8.2712	7.9535	8.2263	12.4442	7.3989	5.3057	10.1071	6.6547	3.304	2	royalblue
Potri.001G180800	_	_	_	hypothetical protein POPTR_0008s21806g [Populus trichocarpa]	_	_	0.3815	0.2069	0.1389	0.4378	0	0	0.3944	0.218	0.0718	0.0673	0	0	0.2708	0.3201	0.4527	0.1295	0	0.289	0.0877	0	19	white
Potri.001G181000	AT5G07610	_	F-box family protein	F-box At5g07610-like	_	_	14.9424	23.5958	16.371	19.2574	3.867	11.8535	9.0987	8.13	11.4462	9.3803	10.2087	13.2254	1.6304	2.1463	14.3035	4.997	5.6422	6.5502	5.6455	3.8914	13	royalblue
Potri.001G181300	AT1G79910	_	Regulator of Vps4 activity in the MVB pathway protein	DNA (cytosine-5)-methyltransferase 1-like [Populus euphratica]	_	_	2.5531	1.9502	1.9513	2.8964	1.5506	1.4948	1.5387	2.1883	1.5239	1.4377	1.3717	1.2554	0.6036	1.7356	2.7929	2.1293	1.0264	1.0953	1.259	0.3009	2	brown
Potri.001G182100	AT3G16050	A37,ATPDX1.2,PDX1.2	pyridoxine biosynthesis 1.2	probable pyridoxal biosynthesis	_	_	86.7797	111.43	124.469	193.99	89.4535	147.482	149.163	171.584	188.962	209.922	169.316	191.536	84.8751	82.983	92.9764	89.3327	95.9816	117.377	123.757	108.788	12	magenta
Potri.001G182300	AT3G16060	_	ATP binding microtubule motor family protein	kinesin motor family [Populus trichocarpa]	_	_	0.5494	0.8318	0.5808	0.6415	0.7219	1.4328	1.23	0.7508	1.3085	0.9918	1.2449	2.2747	1.5624	0.9696	0.6803	0.9248	0.7653	0.8998	0.5766	0.3622	19	blue
Potri.001G182500	AT3G16070	_	_	hypothetical protein POPTR_0001s18280g [Populus trichocarpa]	_	_	0.9588	0.6018	1.4031	0.9903	1.9442	3.8449	4.7799	3.4635	5.6272	3.3143	2.8953	2.2099	1.25	1.2283	0.9565	1.3954	1.9927	2.0015	1.2753	1.5059	12	lightcyan
Potri.001G182600	AT1G79890	_	RAD3-like DNA-binding helicase protein	probable ATP-dependent RNA helicase DDX11	_	_	0.3786	0.49	0.2381	0.4092	0.4757	0.4309	0.7784	0.4453	0.4177	0.1467	0.2599	0.1253	0.1687	0.0914	0.2532	0.1615	0.1397	0.2659	0.1275	0.2203	19	lightgreen
Potri.001G183800	AT1G79860	ATROPGEF12,MEE64,ROPGEF12	RHO guanyl-nucleotide exchange factor 12	rop guanine nucleotide exchange factor 12-like	_	_	3.5839	2.8053	5.5447	3.4143	8.1765	8.4722	8.4526	5.4816	8.0603	6.6423	6.9742	4.4568	14.8024	14.9893	8.7818	16.6816	6.4559	10.6241	11.9217	14.0784	6	black
Potri.001G184200	AT3G03740	ATBPM4,BPM4	BTB-POZ and MATH domain 4	BTB POZ and MATH domain-containing 4-like	_	_	22.2834	15.6076	19.7297	14.7594	20.7164	15.9686	16.4087	15.5913	13.1715	13.0472	14.915	10.8499	28.89	27.9147	27.2005	29.0922	23.1281	22.9343	35.6811	33.4969	18	red
Potri.001G184300	AT5G60020	ATLAC17,LAC17	laccase 17	Laccase 2 [Theobroma cacao]	_	_	0	0	0	0	0.0662	0	0	0	0	0	0.0192	11.9826	80.1284	13.3276	1.6231	0.0245	0.0212	0	0	0	15	turquoise
Potri.001G185300	AT1G79820	SGB1	Major facilitator superfamily protein	probable plastidic glucose transporter 3	_	_	20.7125	19.5021	18.6476	19.6047	30.5816	21.9327	33.321	19.3098	14.0836	7.6082	12.2665	7.7821	38.9954	38.0832	22.7962	37.4614	27.1429	18.187	28.5893	23.7285	18	midnightblue
Potri.001G185700	AT1G52190	_	Major facilitator superfamily protein	NRT1 PTR FAMILY	_	_	85.6959	77.9025	50.7359	79.5517	109.176	59.989	53.2	52.9473	38.3817	60.2569	45.6938	29.6988	61.5928	120.191	105.696	102.532	86.0936	47.5154	57.8194	51.2784	18	darkgreen
Potri.001G186700	AT3G16240	AQP1,ATTIP2;1,DELTA-TIP,DELTA-TIP1,TIP2;1	delta tonoplast integral protein	delta-tonoplast intrinsic family [Populus trichocarpa]	_	_	231.263	211.374	157.888	222.838	275.068	172.286	184.024	131.479	106.614	82.0493	92.4793	44.2939	195.436	329.324	210.372	220.4	209.311	115.225	158.178	108.17	18	darkgrey
Potri.001G187400	_	_	_	hypothetical protein POPTR_1324s00200g [Populus trichocarpa]	_	_	13.4879	12.7635	11.2231	8.3583	16.722	9.1104	11.779	8.893	8.4368	2.9632	6.2897	2.3632	10.9834	6.8552	9.5463	8.6673	11.8922	8.4899	8.5867	7.5519	2	darkgrey
Potri.001G062300	_	_	_	replication A 70 kDa DNA-binding subunit D-like isoform X1 [Populus euphratica]	_	_	8.6893	6.5191	6.8209	5.6209	4.0624	0.4279	0	0	0	0.5442	0.3648	0.2604	6.5108	9.3242	8.1904	6.8489	2.6613	4.6778	7.7118	8.5648	20	purple
Potri.001G187600	AT1G10340	_	Ankyrin repeat family protein	ankyrin repeat-containing At3g12360-like	_	_	12.712	17.5046	24.6216	30.2291	15.624	19.5659	23.5624	22.524	28.7612	23.2299	18.204	13.9808	9.5571	0.8064	7.6143	9.0204	12.395	11.5132	14.2622	1.1189	17	green
Potri.001G188500	AT4G32890	GATA9	GATA transcription factor 9	GATA transcription factor 9-like	GATA	C2C2-GATA	1.4149	1.3214	1.4872	2.0014	0.7323	0.9298	1.8605	0.7646	0.5471	0.1952	0.4662	0.146	0.0842	1.1323	2.2236	0.8461	0.5424	0.5393	0.1591	0.0466	2	white
Potri.001G189500	AT1G59870	ABCG36,ATABCG36,ATPDR8,PDR8,PEN3	ABC-2 and Plant PDR ABC-type transporter family protein	ABC transporter G family member 29-like	_	_	0.1743	0.0598	0.278	0.0584	0.3753	0.0746	0.0395	0.1333	0.1916	0.3214	0.1766	1.3771	5.0906	2.4369	0.3986	0.6527	0.2243	0.6379	0.5361	0.5787	8	turquoise
Potri.001G190400	AT2G19860	ATHXK2,HXK2	hexokinase 2	[Ricinus communis]	_	_	1.2639	1.3163	1.1278	1.1603	1.9033	2.6684	2.3784	2.1667	4.4965	3.1195	3.1365	5.571	7.4332	2.0148	1.5459	0.3434	0.4953	1.5048	0.2324	1.2138	9	blue
Potri.001G191000	AT4G25150	_	HAD superfamily, subfamily IIIB acid phosphatase	acid phosphatase 1-like	_	_	12.3695	15.0211	19.7705	22.7529	4.2594	54.6313	2.8063	17.6559	66.5021	85.5603	45.4594	128.889	14.1804	11.1931	11.2535	4.7906	4.2362	62.3896	12.2147	19.416	14	blue
Potri.001G192000	AT3G15810	_	Protein of unknown function (DUF567)	LURP-one-related 5-like	_	_	1.7207	1.4112	1.1844	0.7819	3.5295	3.0218	1.0888	2.3597	5.1886	3.5491	4.5566	9.6673	3.2661	4.3526	2.5444	3.9266	3.2162	7.107	5.3401	6.2099	9	darkorange
Potri.001G192200	AT3G15800	_	Glycosyl hydrolase superfamily protein	glucan endo-1,3-beta-glucosidase 14-like	_	_	0.1835	0.1344	0.235	0.154	0.3467	0.8999	0.4377	0.6489	0.6316	0.546	0.8235	0.4464	0.5234	0.4548	0.2262	0.5025	0.4855	0.514	0.3679	1.0002	19	darkturquoise
Potri.001G192300	_	_	_	methyl- -binding domain-containing 11 isoform X1 [Jatropha curcas]	_	_	34.3374	37.8977	21.2571	23.9962	15.2095	29.6838	30.2167	32.8707	31.6145	29.1654	21.2862	22.5813	9.0262	4.0514	19.1635	4.2776	9.4609	11.362	3.1854	10.2583	17	green
Potri.001G192400	AT1G15340	MBD10	methyl-CPG-binding domain 10	Methyl- -binding domain-containing 10	_	_	25.4225	31.6079	24.414	24.2055	14.5503	30.5914	36.595	19.9178	33.6469	31.5131	26.1399	24.6926	7.7939	0.9374	15.1742	5.8678	8.9309	12.963	6.575	9.7883	17	green
Potri.001G192600	AT1G52560	_	HSP20-like chaperones superfamily protein	kDa heat shock mitochondrial	_	_	32.4781	50.1234	78.4449	39.6643	46.7518	82.2259	137.966	119.215	98.5068	120.873	123.168	107.557	28.5474	12.5851	20.9237	24.0317	39.4871	53.4523	103.685	35.5983	12	green
Potri.001G192800	AT1G52565	_	_	Cytochrome P450	_	_	1.363	0.366	0.754	0.176	0.312	0.2943	0.0317	0.4381	0.8082	1.1895	1.2231	1.0995	2.3634	0.0643	0.2239	0.6249	0.2704	2.9543	2.0446	0.2842	3	greenyellow
Potri.001G193200	AT5G20150	ATSPX1,SPX1	SPX domain gene 1	SPX domain-containing 1-like [Populus euphratica]	_	_	3.0658	2.2971	1.4022	2.7982	1.7628	1.4882	1.1279	1.0389	1.4494	0.905	1.1374	0.5413	1.4965	3.5667	2.5186	1.2348	1.1315	2.6392	1.6964	1.7298	18	darkgreen
Potri.001G193600	AT1G51720	_	Amino acid dehydrogenase family protein	glutamate dehydrogenase family [Populus trichocarpa]	_	_	4.4288	2.5725	3.078	5.6163	6.5711	8.3522	11.5813	8.6972	5.081	2.535	5.5448	1.0641	1.3302	3.0691	13.3096	6.2823	7.0187	1.6383	2.8997	0.2125	16	lightgreen
Potri.001G194000	AT2G19730	_	Ribosomal L28e protein family	60S ribosomal L28-2	_	_	136.286	150.698	157.877	144.275	134.59	162.147	136.153	162.536	164.87	223.218	218.549	471.503	126.187	134.711	127.19	121.403	142.427	255.576	142.262	152.454	9	tan
Potri.001G195600	_	_	_	coiled-coil domain-containing 1-like	_	_	11.0014	9.0886	10.6997	5.4939	7.5282	5.0468	5.8501	5.0775	4.813	5.5627	4.3394	2.6389	7.8333	8.4443	8.0447	9.9761	7.2483	6.4773	8.0043	10.3579	18	midnightblue
Potri.001G195700	AT5G05800	_	_	hypothetical protein POPTR_0001s20030g [Populus trichocarpa]	_	_	5.9161	3.8989	3.0301	3.9717	2.5734	1.2774	3.028	2.6622	1.0022	0.8214	2.8314	1.6844	2.4296	5.5842	7.5333	6.1778	2.9993	2.5934	3.5192	6.2799	18	purple
Potri.001G197100	AT1G72670	iqd8	IQ-domain 8	IQ-DOMAIN 1-like	_	_	3.3014	4.1766	2.0195	2.065	0.6813	1.3387	1.601	2.5906	1.6936	0.2951	0.816	0.3972	1.273	2.7211	2.8649	3.7422	0.9839	0.5888	2.5013	0.3525	2	darkgreen
Potri.001G198500	AT1G17550	HAB2	homology to ABI2	Phosphatase 2C 16 isoform partial [Theobroma cacao]	_	_	1.8022	1.4244	2.4967	0.7534	1.2967	1.5133	1.1181	0.9563	0.4725	0.817	1.061	0.4887	2.7412	2.5922	2.1151	2.754	1.5133	3.8039	3.3737	3.8066	18	red
Potri.001G198800	_	_	_	hypothetical protein POPTR_0001s20600g [Populus trichocarpa]	_	_	7.9638	6.1939	8.4066	10.0375	6.5512	8.6464	7.7877	9.0242	7.7747	13.4925	10.659	9.3515	2.5868	2.1659	5.7662	3.1628	5.8315	6.706	4.8873	1.8422	12	green
Potri.019G017700	_	_	_	hypothetical protein POPTR_0019s03440g [Populus trichocarpa]	_	_	82.2269	75.1816	94.8278	67.3929	68.8979	58.2148	82.3076	60.0769	29.8965	6.6421	35.2602	1.2393	59.0225	80.8762	83.5783	76.3349	78.7633	67.9045	135.483	260.211	20	midnightblue
Potri.001G201300	_	_	_	hypothetical protein POPTR_0001s20850g [Populus trichocarpa]	_	_	3.504	6.2904	6.3913	5.0199	6.8315	10.576	7.8888	12.4979	14.553	9.5052	12.8027	22.7418	1.9599	1.4937	6.6857	2.0727	6.7768	9.7998	2.5725	2.9995	12	green
Potri.001G201500	AT1G52510	_	alpha/beta-Hydrolases superfamily protein	Alpha beta-Hydrolases superfamily isoform 1 [Theobroma cacao]	_	_	0.0094	0.0184	0.0924	0.0874	0.1119	0.0744	0.1924	0.2095	0.1035	0.0671	0.015	0	0	0	0.0232	0.0096	0.0663	0.0366	0	0.0356	19	pink
Potri.001G204100	AT3G15820	ROD1	phosphatidic acid phosphatase-related / PAP2-related	phosphatidylcholine:diacylglycerol cholinephosphotransferase 1-like	_	_	0.1986	0.1454	0.3255	0.8205	2.319	0.8577	1.4324	0.8512	1.2618	1.4181	1.0298	2.2619	0.861	0.7499	0.7342	0.5564	1.4447	1.5478	0.0514	0.8282	9	lightcyan
Potri.001G204400	AT1G80510	_	Transmembrane amino acid transporter family protein	sodium-coupled neutral amino acid transporter 4-like	_	_	0.4447	0.2894	0.2186	0.5511	0.1086	0.7894	0.5793	1.5245	1.5819	2.4458	2.932	3.0103	1.0551	0.6436	0.4383	0.3322	0.183	1.5305	0.644	0.6069	9	blue
Potri.001G204900	AT1G15780	_	_	mediator of RNA polymerase II transcription subunit 15a-like isoform X2 [Populus euphratica]	_	_	22.2125	25.3799	14.3061	25.0818	17.2149	17.5271	25.7442	17.211	19.6103	12.4768	12.2184	13.7037	8.9665	12.857	17.7795	15.6599	10.0347	10.1984	8.9085	7.5767	5	orange
Potri.001G205000	AT3G20860	ATNEK5,NEK5	NIMA-related kinase 5	serine threonine- kinase Nek6-like [Vitis vinifera]	_	_	1.5448	0.1885	3.4813	1.7949	13.4388	11.8133	16.172	13.2407	8.8323	1.5319	5.6988	0.3665	14.6261	13.3052	9.2006	9.4424	12.0878	7.9004	10.5873	25.9139	6	black
Potri.001G205800	AT5G64170	_	dentin sialophosphoprotein-related	Dentin sialophospho - isoform 3 [Theobroma cacao]	_	_	7.9483	9.5692	8.1455	10.9531	6.2995	10.3378	12.5599	10.7711	11.3849	8.721	9.251	8.825	2.6978	3.166	5.7619	4.0722	5.4539	4.8101	3.5385	2.8646	5	cyan
Potri.001G206800	AT5G64570	ATBXL4,XYL4	beta-D-xylosidase 4	beta-xylosidase alpha-L-arabinofuranosidase 2-like	_	_	0.0357	0	0.0293	0	0.1064	0.0836	0.0083	0.023	0.0757	0.0567	0.0356	1.0091	3.3921	0.8434	0.0147	0.0091	0.0394	0.2176	0.0092	0.1152	8	turquoise
Potri.001G207300	_	_	_	telomerase reverse [Ricinus communis]	_	_	2.7915	2.2445	2.9604	3.505	3.3583	5.87	5.9595	4.9262	4.8218	1.6935	2.7506	3.2727	0.6494	1.4983	2.653	1.3941	3.5713	2.0262	0.6795	1.2865	16	lightyellow
Potri.001G207500	AT5G16850	ATTERT,TERT	telomerase reverse transcriptase	telomerase reverse transcriptase	_	_	0.9479	1.6196	0.8415	0.979	0.5787	1.1371	2.3523	2.2344	1.6059	1.1907	1.3862	1.1245	0	0	0.5841	0	0.1393	0.4617	0	0.1198	5	green
Potri.001G207800	AT3G12810	chr13,PIE1,SRCAP	SNF2 domain-containing protein / helicase domain-containing protein	PHOTOPERIOD-INDEPENDENT EARLY FLOWERING 1-like isoform X2	_	SNF2	3.8889	4.3664	3.904	6.2591	5.1342	6.1112	8.7759	6.3611	7	2.8024	3.7741	3.5062	2.0998	2.7836	4.0734	2.9054	2.8859	2.3046	1.4081	1.4252	5	lightgreen
Potri.001G208000	AT2G01080	_	Late embryogenesis abundant (LEA) hydroxyproline-rich glycoprotein family	Late embryogenesis abundant hydroxyproline-rich glyco family isoform 1 [Theobroma cacao]	_	_	4.503	4.3964	4.8433	6.1041	3.3504	8.143	8.433	10.228	12.1102	14.2	9.3387	7.5855	0	0	1.9883	0.1147	3.1266	2.6319	0.1165	0	17	green
Potri.001G208900	AT5G06350	_	ARM repeat superfamily protein	ARM repeat superfamily isoform 2 [Theobroma cacao]	_	_	5.3392	5.5608	3.9248	5.0096	2.7042	2.3111	2.9407	2.4671	2.4438	1.8257	2.2688	1.9038	2.4006	2.8002	5.0722	3.9835	2.2236	2.2319	2.2789	2.5118	2	brown
Potri.001G209300	AT2G02850	ARPN	plantacyanin	basic blue	_	_	261.397	213.736	381.943	442.171	1105.82	774.633	690.622	745.357	734.531	588.857	667.579	562.653	972.424	1091.28	322.7	642.309	1078.71	709.635	470.862	1639.83	7	black
Potri.001G209400	AT2G01070	_	Lung seven transmembrane receptor family protein	transmembrane 87B	_	_	5.3388	5.3587	5.1764	5.2371	4.9323	5.4659	5.0635	5.1709	6.2523	4.323	4.7051	7.6937	27.7216	11.731	5.3317	5.2541	4.874	4.9472	4.2912	4.3349	8	turquoise
Potri.001G209800	AT5G64090	_	_	MTL1-like [Jatropha curcas]	_	_	16.9035	13.8018	13.4423	18.0781	15.6015	21.0929	24.8824	24.8049	26.264	21.7682	22.2325	24.5855	8.2151	7.301	11.8597	10.0878	11.3174	13.3161	7.9329	5.081	12	green
Potri.001G209900	AT5G10160	_	Thioesterase superfamily protein	beta-hydroxyacyl-ACP dehydratase family [Populus trichocarpa]	_	_	1.4259	1.6242	1.2659	1.2273	1.7411	4.1052	0.1106	3.0555	7.8509	8.6728	5.3079	6.8792	0.8675	0.2243	1.4643	1.9369	0.8382	3.4727	0.7376	0.3604	14	blue
Potri.001G210000	AT1G15820	CP24,LHCB6	light harvesting complex photosystem II subunit 6	chlorophyll a-b binding CP24 chloroplastic-like	_	_	12.3095	8.1482	13.711	12.9809	41.6054	21.9198	17.9051	14.0507	14.0203	14.2057	13.6793	14.5178	19.486	33.8037	20.3557	26.9677	31.8921	18.9182	15.6603	22.3813	7	yellow
Potri.001G210100	AT5G64080	_	Bifunctional inhibitor/lipid-transfer protein/seed storage 2S albumin superfamily protein	non-specific lipid-transfer At5g64080	_	_	23.1195	29.4356	28.643	34.3652	13.8759	12.6206	19.4064	24.4358	12.4049	9.7593	16.8837	8.7099	4.0629	9.7685	16.298	13.726	13.7387	6.7337	7.8782	9.5937	5	orange
Potri.001G210200	AT1G71240	_	Plant protein of unknown function (DUF639)	hypothetical protein POPTR_0001s21780g [Populus trichocarpa]	_	_	5.9505	6.6191	5.7519	6.0506	5.2354	5.3524	6.2574	7.0689	5.082	10.2306	12.0448	6.1369	3.4577	3.8372	4.6765	4.3792	4.0987	4.7259	3.1446	2.7564	4	salmon
Potri.001G210400	AT1G77700	_	Pathogenesis-related thaumatin superfamily protein	pathogenesis-related 5-like	_	_	5.6467	5.179	13.0058	4.2415	14.8861	24.6315	18.8292	16.6099	28.9519	20.4641	21.5992	17.8634	14.1712	10.9425	10.4726	13.5099	16.0298	18.9609	23.8089	26.6612	9	darkred
Potri.001G210600	AT1G10790	_	_	Hydroxyproline-rich glyco family [Theobroma cacao]	_	_	6.5931	7.4966	5.8224	5.6675	4.3595	3.7653	4.5158	3.475	4.1538	2.867	3.2583	2.1278	4.4379	2.5898	4.979	4.3388	2.9156	2.5531	4.1199	2.7556	2	brown
Potri.001G210700	_	_	_	---NA---	_	_	6.4327	5.2675	4.7613	1.5002	3.6104	2.987	0.9655	3.3793	1.2304	0.4939	1.3241	1.7724	2.0831	1.1752	2.898	1.4798	2.7443	1.8193	1.288	1.2587	2	brown
Potri.001G210900	AT1G09580	_	emp24/gp25L/p24 family/GOLD family protein	transmembrane emp24 domain-containing p24delta3-like	_	_	35.5297	41.1617	33.8103	39.1553	40.7291	45.4	49.4145	44.4667	39.9635	38.9099	44.0505	39.156	20.6763	13.9127	22.7371	11.1473	43.1303	23.1368	12.3185	12.5421	12	green
Potri.001G211900	AT1G22030	_	_	hypothetical protein POPTR_0001s21940g [Populus trichocarpa]	_	_	50.7814	44.9047	34.7303	32.9697	39.4254	28.1453	28.2204	20.7371	19.3902	9.9299	13.6359	9.3677	17.9775	29.7347	45.2371	28.1561	40.0702	18.5763	20.2053	17.038	2	darkgrey
Potri.001G212300	AT5G02420	_	_	cyclin-dependent kinase inhibitor SMR2	_	_	17.6946	9.7948	7.6386	8.485	13.0209	9.7791	9.0416	6.7708	4.6838	7.5828	6.3009	7.4219	9.1554	19.4607	27.061	19.2336	11.4223	14.5438	12.83	8.7444	18	purple
Potri.001G212800	AT5G22860	_	Serine carboxypeptidase S28 family protein	Lysosomal Pro-X [Ricinus communis]	_	_	1.4843	0.628	1.2569	0.2044	1.4952	0.5342	0.0921	0.0424	0.2515	0.157	0.7498	0.3756	5.1473	3.8762	3.0484	4.9396	1.3087	2.8436	4.0947	8.6281	6	yellow
Potri.001G213100	_	_	_	---NA---	_	_	23.0419	15.7571	16.4922	22.091	23.6824	17.9138	18.5469	18.7499	18.8587	23.756	16.6732	10.1497	31.5863	40.6535	38.1779	36.9443	16.9727	25.0033	25.2452	22.0408	18	red
Potri.001G213200	AT5G22860	_	Serine carboxypeptidase S28 family protein	lysosomal Pro-X carboxypeptidase-like [Populus euphratica]	_	_	0.0301	0	0.0123	0	0.0482	0	0.035	0	0.0637	0	0.006	0.0357	0.2951	0.0568	0.0432	0.023	0	0.022	0.0156	0.0285	19	turquoise
Potri.001G213300	AT5G22860	_	Serine carboxypeptidase S28 family protein	lysosomal Pro-X carboxypeptidase-like	_	_	1.8315	0.6232	0.6822	3.5253	0	0.1997	0	0.3806	0.6347	1.8713	0.8854	0.237	0	0	2.0745	0.0283	0.2202	0.0541	0	0	13	royalblue
Potri.001G213500	AT5G22860	_	Serine carboxypeptidase S28 family protein	lysosomal Pro-X carboxypeptidase-like	_	_	3.2745	1.436	0.9779	5.5889	0.0254	0.3196	0	0.999	0.4466	4.6232	3.276	1.1325	0	0	4.3315	0.1131	0.2936	0.3244	0	0	4	royalblue
Potri.001G213600	AT5G22850	_	Eukaryotic aspartyl protease family protein	aspartic ase 2	_	_	2.2665	3.4137	3.1937	2.4693	3.8473	4.8143	4.1153	3.2694	5.4902	3.5194	3.5496	4.302	13.1544	5.2048	3.7693	4.2941	2.7051	3.3926	2.5877	2.9339	8	turquoise
Potri.001G215100	AT3G44110	ATJ,ATJ3	DNAJ homologue 3	dnaJ homolog isoform X2	_	_	0.6127	0.4141	0.5021	0.3407	0.9495	1.8995	2.456	1.8582	1.3972	0.9347	1.3909	0.6709	0.8602	0.7118	0.8131	0.8642	1.1635	0.7805	0.5363	1.3221	16	pink
Potri.001G216000	AT5G22090	_	Protein of unknown function (DUF3049)	FAF- chloroplastic	_	_	65.9699	64.2607	53.835	82.5225	73.5473	51.1942	74.1218	65.3168	48.3908	23.3831	33.0049	8.4298	36.515	58.2329	64.7441	65.3944	63.1145	26.1599	34.7725	24.6067	2	darkgrey
Potri.001G216800	AT2G27228	CPuORF6	conserved peptide upstream open reading frame 6	uncharacterized upstream conserved C 6 [Arabidopsis thaliana]	_	_	20.082	23.3773	21.8369	21.1399	53.048	34.189	46.7192	46.0114	50.704	14.7061	32.9609	39.5836	30.662	22.236	19.6702	44.8515	24.1757	19.939	15.1817	19.6184	16	pink
Potri.001G218400	AT3G44380	_	Late embryogenesis abundant (LEA) hydroxyproline-rich glycoprotein family	Late embryogenesis abundant (LEA) hydroxyproline-rich glyco family [Theobroma cacao]	_	_	53.1317	50.1135	53.2708	62.8699	99.5123	109.802	123.082	94.56	91.2195	81.2611	90.0359	55.1318	41.4237	51.7113	52.9707	56.5014	101.775	51.6116	44.0033	61.3671	16	pink
Potri.001G218800	AT3G44350	anac061,NAC061	NAC domain containing protein 61	NAC domain-containing 90 [Populus trichocarpa]	NAC	NAC	60.2835	89.8517	87.317	72.3772	26.3393	35.6508	29.5941	48.7761	72.7563	122.799	69.1419	33.3336	211.171	6.9599	15.1669	37.3874	19.5534	108.896	176.086	14.0408	3	greenyellow
Potri.001G219100	AT5G04760	_	Duplicated homeodomain-like superfamily protein	transcription factor DIVARICATA-like	MYB	MYB	8.6273	8.4837	8.494	8.4617	1.9325	2.1443	3.6387	3.7239	4.8893	3.8407	4.0101	11.3096	0.2832	1.406	4.334	2.5292	2.2984	4.8974	1.1558	0.2824	4	royalblue
Potri.001G219300	AT5G21105	_	Plant L-ascorbate oxidase	L-ascorbate oxidase-like	_	_	0.1733	0.1432	0.8957	0.2616	1.4282	2.7055	0.9055	1.9652	5.2051	3.4474	2.2009	4.5795	5.2795	6.92	0.7118	1.6024	1.3046	2.1815	0.5516	1.0309	8	turquoise
Potri.001G219600	_	_	_	---NA---	_	_	1.2639	1.3882	2.4599	1.6317	0.434	1.5919	2.4993	3.25	3.3456	1.504	3.6545	2.2491	1.0093	0.4474	0.2596	1.4486	0.9751	0.7695	1.471	0.9583	12	green
Potri.001G219900	AT2G27035	AtENODL20,ENODL20	early nodulin-like protein 20	lamin [Populus euphratica]	_	_	0.8178	0.3992	0.2011	0.9291	0.0749	0	0.1522	0	0	0.0649	0	0	0.0746	0	0.1344	0	0.3605	0.0797	0	0.062	2	brown
Potri.001G220900	AT1G20030	_	Pathogenesis-related thaumatin superfamily protein	thaumatin 1 isoform X1	_	_	49.2208	50.0265	14.7009	45.4514	10.7807	15.6957	3.8604	19.2204	16.3825	36.5577	47.6676	64.9619	4.8091	100.168	52.0872	44.3185	22.1931	39.429	5.2195	3.8255	3	salmon
Potri.001G224400	AT1G21840	UREF	urease accessory protein F	urease accessory F isoform X2 [Sesamum indicum]	_	_	3.5612	3.4769	2.6382	2.2363	1.5654	1.3533	1.14	1.514	1.641	1.2657	2.0452	3.0823	0.962	1.3446	2.1064	1.1029	2.3863	1.2211	1.2968	2.9377	19	brown
Potri.001G225400	AT3G12480	NF-YC11	nuclear factor Y, subunit C11	dr1-associated corepressor-like	NF-YC	NF-YC	2.9151	3.0651	3.1239	2.6402	0.6982	0.807	0.5008	1.307	0.7218	1.4232	1.2878	1.4471	0.3274	0.7196	2.4685	1.325	0.5536	0.9175	0.9279	0.6121	2	brown
Potri.001G225500	AT5G42850	_	Thioredoxin superfamily protein	thioredoxin Clot	_	_	79.5498	78.6879	89.5179	99.5425	125.018	99.8397	102.917	91.7491	92.7946	84.5877	81.0461	81.1514	29.4775	44.9928	69.3873	49.626	143.134	61.0984	48.8796	57.1446	12	cyan
Potri.001G225700	AT2G01290	RPI2	ribose-5-phosphate isomerase 2	probable ribose-5-phosphate isomerase 2	_	_	6.5937	2.2457	6.9532	5.5431	4.3999	1.5083	0.9989	2.0591	2.4679	7.7045	3.3432	1.2127	15.4865	2.75	4.1151	7.5505	3.0645	15.2364	15.0172	5.1544	3	greenyellow
Potri.001G226400	AT4G12735	_	_	01g01890D [Brassica napus]	_	_	0.2483	0.6464	0.8816	0.1709	0	1.0126	0	0.2128	1.1917	1.1161	1.3202	1.3352	0	0	0	0.0843	0.073	0.4837	1.6266	0	4	magenta
Potri.001G227800	_	_	_	---NA---	_	_	5.7766	4.5884	6.9001	8.6964	11.9246	18.3218	9.3843	21.3157	17.167	34.0208	30.067	25.1811	2.4125	4.3435	3.9412	2.5933	11.1359	13.925	5.4695	15.4407	14	blue
Potri.001G229300	AT2G44430	_	DNA-binding bromodomain-containing protein	muscle M-line assembly unc-89-like isoform X3	MYB_related	MYB-related	21.5787	18.5137	9.7276	13.3096	11.2069	8.7771	11.3883	8.2101	7.4908	4.7343	6.4158	8.6596	8.0507	10.6942	17.5496	15.0447	12.3915	8.3409	8.4775	6.328	2	brown
Potri.001G229700	AT5G06710	HAT14	homeobox from Arabidopsis thaliana	homeobox-leucine zipper HOX11-like	HD-ZIP	HB	5.7363	5.1303	3.2116	6.2864	2.0651	2.7104	1.7929	4.3538	2.9487	5.6624	5.6409	7.9167	1.019	3.2239	3.0577	2.5874	0.9845	2.4528	1.2684	0.7636	4	salmon
Potri.001G230700	AT2G31955	CNX2	cofactor of nitrate reductase and xanthine dehydrogenase 2	cyclic pyranopterin monophosphate mitochondrial isoform X1	_	_	1.4959	1.976	2.0912	2.8173	0	1.4566	0.8188	1.2822	1.118	2.0244	1.8951	2.0877	0	0	1.0843	0.1793	0.8534	0.6	0.4551	0.0667	4	salmon
Potri.001G230900	AT2G31945	_	_	hypothetical protein POPTR_0001s23800g [Populus trichocarpa]	_	_	2.5278	1.5082	2.762	3.9161	0.643	0.2022	0	0.3611	1.7843	2.7852	2.5764	1.8659	0.1282	0.1326	1.9613	1.8599	0.6191	1.7784	0.4358	0.1065	4	royalblue
Potri.001G231000	AT3G60080	_	RING/U-box superfamily protein	E3 ubiquitin- ligase RING1-like	_	_	9.3632	9.0862	6.8359	11.9562	11.4324	10.1291	10.7197	8.3173	11.6803	8.8687	9.9128	15.618	64.578	26.0315	9.5567	6.1279	9.5063	7.2969	4.4616	5.3782	8	turquoise
Potri.001G231200	AT4G25835	_	P-loop containing nucleoside triphosphate hydrolases superfamily protein	ATPase family gene 2 -like	_	_	2.6747	3.4387	5.3819	2.2428	11.519	10.2162	11.2865	8.6254	11.2829	4.2228	6.7594	3.6442	7.226	10.4483	7.4185	9.955	8.2655	5.082	6.0818	13.553	7	black
Potri.001G231300	AT2G31940	_	_	oxidoreductase transition metal ion binding [Arabidopsis lyrata lyrata]	_	_	16.2557	29.445	50.5682	14.6905	57.2918	48.6472	38.1162	43.4499	48.8268	24.4347	42.5672	26.5921	40.4056	56.6304	41.9078	49.028	53.4641	33.0253	38.7227	91.7899	7	black
Potri.001G231400	AT2G44290	_	Bifunctional inhibitor/lipid-transfer protein/seed storage 2S albumin superfamily protein	YLS3-like [Populus euphratica]	_	_	1.7379	0.7164	1.3609	0.2393	3.8195	0.9451	0.3953	1.3572	1.701	2.8493	1.8791	2.1258	8.67	6.7073	1.7132	4.2491	2.3154	5.0412	2.6368	5.0949	6	yellow
Potri.001G231500	AT2G44280	_	Major facilitator superfamily protein	major facilitator superfamily domain-containing 12 [Vitis vinifera]	_	_	2.7927	1.9857	3.3334	2.1319	5.7542	2.4252	2.0621	2.2376	2.5198	2.6972	2.1065	1.9878	5.4574	5.4153	4.389	6.2778	4.6302	5.0566	5.8096	6.9508	6	yellow
Potri.001G231600	AT2G31930	_	_	serum response factor homolog A-like	_	_	1.375	1.0441	2.0658	1.499	1.8887	1.6494	0.5687	1.5059	1.6176	2.0605	2.1326	3.3349	9.9689	6.7778	2.3847	4.5915	3.637	3.3487	3.082	7.2399	6	yellow
Potri.001G232100	AT2G44280	_	Major facilitator superfamily protein	major facilitator superfamily domain-containing 12 [Vitis vinifera]	_	_	1.7303	1.1559	2.1393	1.5989	3.7249	1.6168	2.0621	1.1708	1.1314	1.7339	1.6465	1.3828	4.1831	3.5243	3.2668	3.6801	2.0609	2.7501	4.208	4.0968	18	yellow
Potri.001G232200	AT2G31930	_	_	serum response factor homolog A-like	_	_	0.9167	0.2237	0.8764	1.1046	0.6296	1.1546	0.2133	0.3274	1.6176	1.3332	1.6452	1.5224	4.9496	4.2541	1.7571	1.8677	1.5491	2.3069	1.5805	3.1855	3	turquoise
Potri.001G232900	AT2G18370	_	Bifunctional inhibitor/lipid-transfer protein/seed storage 2S albumin superfamily protein	non-specific lipid-transfer 8-like	_	_	4.3228	2.0532	2.968	2.0513	3.7446	5.2135	2.8267	2.0028	5.047	5.1904	3.6344	7.9833	7.2501	4.3008	5.3748	3.5707	4.4294	7.2839	5.318	7.5295	7	turquoise
Potri.001G233000	AT3G13510	_	Protein of Unknown Function (DUF239)	hypothetical protein POPTR_0001s23950g [Populus trichocarpa]	_	_	152.052	134.647	88.5602	101.821	131.245	119.286	109.765	74.8169	110.478	66.1047	68.3228	76.6781	145.039	175.93	164.691	169.403	109.369	112.815	101.419	112.088	18	midnightblue
Potri.001G233100	AT2G31900	ATMYO5,ATXIF,XIF	myosin-like protein XIF	myosin-12 isoform X2	_	_	0.9057	1.3176	0.9055	0.7951	0.564	0.3977	0.8766	0.2795	0.3452	0.2084	0.224	0.1461	1.4713	2.4621	1.3021	2.2237	0.6548	0.2382	0.3279	0.4944	18	darkgreen
Potri.001G233500	_	_	_	hypothetical protein POPTR_0001s24000g [Populus trichocarpa]	_	_	1.3903	1.5836	1.8989	2.3932	0.6366	3.1687	6.2532	2.7805	4.1217	2.5736	2.2179	4.6181	0.2115	0.8749	1.1421	0.4721	3.0645	0.4514	1.9177	2.1082	12	green
Potri.001G234400	AT3G46200	aTNUDT9,NUDT9	nudix hydrolase homolog 9	Nudix hydrolase isoform 1 [Theobroma cacao]	_	_	0.176	0.0859	0.4327	0.5453	0.4029	0.8867	2.2109	0.6034	0.4472	0.0698	0.1404	0.167	0.0803	0	0.2891	0.0896	1.4741	0	0	0.0667	16	pink
Potri.001G234600	AT2G39380	ATEXO70H2,EXO70H2	exocyst subunit exo70 family protein H2	exocyst complex component EXO70B1-like	_	_	6.0157	5.4383	8.0884	17.4197	1.1426	3.8807	0.2903	11.6493	12.7767	38.5328	27.1554	20.3627	11.0204	0.5468	2.3795	3.0189	1.9055	8.3779	10.2799	0.9629	4	greenyellow
Potri.001G234900	AT5G59750	_	DHBP synthase RibB-like alpha/beta domain;GTP cyclohydrolase II	monofunctional riboflavin biosynthesis RIBA chloroplastic	_	_	0.1263	0.1575	0.0517	0.0217	0.1285	0.1616	0.4439	0.2164	0.208	0	0.0895	0	0.0256	0	0.0519	0.0143	0.0866	0.0478	0.029	0	19	lightgreen
Potri.001G235200	AT2G28690	_	Protein of unknown function (DUF1635)	TOX high mobility group box family member 4- isoform partial [Theobroma cacao]	_	_	0.4726	0.9713	0.4688	0.7449	0.3416	1.1098	0.4166	0.3198	1.1165	1.1444	0.9126	1.4162	0.3632	0.1643	0.1022	0.304	0.1754	0.4603	0.3345	0.0566	4	salmon
Potri.001G235300	AT4G01470	ATTIP1.3,GAMMA-TIP3,TIP1;3	tonoplast intrinsic protein 1;3	nodulin-26 family [Populus trichocarpa]	_	_	0.8792	1.6096	0.5854	0.6811	0.5032	0.0791	0.0511	0.0471	0.1396	0.6975	0.3068	0.4694	0.0501	0.2593	0.2709	0.4479	0.9206	0.3747	0.3411	1.6666	3	brown
Potri.001G235400	AT5G59770	_	Protein-tyrosine phosphatase-like, PTPLA	very-long-chain (3R)-3-hydroxyacyl- dehydratase 2 [Populus euphratica]	_	_	0.2054	0.3548	0.3884	0.1142	0.3183	0.6595	0.3381	0.9208	0.7093	0.1504	0.9577	0.9746	0.0144	0	0.2206	0.0483	0.1254	0.6464	0	0.1318	19	green
Potri.001G235600	_	_	_	hypothetical retrotransposon	_	_	0	0.2424	0.4747	0.2564	0	0	0	0	0	0	0	0	0	0.1172	0.2719	0.2108	0	0.0403	0	0	19	brown
Potri.001G235700	AT5G59790	_	Domain of unknown function (DUF966)	UPSTREAM OF FLC-like	_	_	26.0914	23.0392	19.3888	46.6834	6.3087	11.1283	8.8185	23.8333	14.6809	78.122	43.6375	32.5426	8.3352	26.54	22.3819	17.0535	7.2009	17.8555	10.5129	4.0889	4	salmon
Potri.001G235800	AT2G37430	_	C2H2 and C2HC zinc fingers superfamily protein	nucleic acid binding [Ricinus communis]	C2H2	C2H2	261.347	243.782	286.959	178.039	124.679	98.8525	51.8812	239.837	207.812	481.569	387.746	299.409	622.917	28.3667	82.8342	165.529	82.6492	448.371	341.045	20.0709	4	greenyellow
Potri.001G236500	AT5G59890	ADF4,ATADF4	actin depolymerizing factor 4	actin-depolymerizing factor family [Populus trichocarpa]	_	_	40.0205	49.3509	43.3755	36.0005	47.9251	54.0353	64.226	56.8593	50.9751	38.1308	55.7651	90.0056	40.8726	55.0224	43.4014	62.7247	55.9494	111.927	48.9012	134.853	7	darkorange
Potri.001G237200	AT3G46440	UXS5	UDP-XYL synthase 5	UDP-glucuronic acid decarboxylase 5 [Vitis vinifera]	_	_	1.8866	1.5486	2.5307	3.0034	7.4827	3.0962	2.2588	4.5009	3.1858	7.7121	4.917	35.2501	150.805	55.6447	5.074	6.0352	5.6788	5.5251	6.1907	6.5689	1	turquoise
Potri.001G237600	AT2G28790	_	Pathogenesis-related thaumatin superfamily protein	osmotin-like family [Populus trichocarpa]	_	_	334.059	336.851	445.063	211.597	452.173	380.128	312.625	266.885	468.513	320.828	319.648	261.252	936.71	976.291	524.563	692.092	391.768	567.255	764.124	1029.88	6	yellow
Potri.001G237700	AT5G59305	_	_	CLAVATA3 ESR (CLE)-related 46-like	_	_	5.6876	5.553	12.3254	1.9581	34.2594	19.3763	10.3501	11.9166	26.7646	20.9562	17.5418	20.5115	69.5519	103.313	23.7773	40.817	30.1995	27.5794	25.2351	57.6893	6	black
Potri.001G237800	AT2G28800	ALB3	63 kDa inner membrane family protein	inner membrane PPF- chloroplastic-like [Pyrus x bretschneideri]	_	_	0.07	0.0684	0.1244	0	0.0428	0.0168	0.0217	0.1001	0.1483	0.0926	0.121	0.0997	0.9907	0.3195	0.1151	0.107	0.0515	0.0341	0.2778	0.2832	19	turquoise
Potri.001G238400	AT3G55370	OBP3	OBF-binding protein 3	dof zinc finger	Dof	C2C2-Dof	14.8566	20.8575	19.5212	18.3867	18.1075	23.1554	28.7546	20.6179	17.5569	8.3394	15.1637	10.3384	4.2744	10.9824	14.033	12.1125	18.8543	7.9279	8.8796	8.2273	5	lightgreen
Potri.001G238700	AT1G53540	_	HSP20-like chaperones superfamily protein	kDa class I heat shock -like	_	_	0.1738	0.3393	6.5511	0.718	0.6366	3.815	4.4473	3.2771	5.2258	11.7189	9.0103	5.1954	5.2337	0.4101	0.6425	2.1245	1.6855	4.6556	23.0123	3.0306	9	greenyellow
Potri.001G239200	AT3G46540	_	ENTH/VHS family protein	epsin N-terminal homology domain-containing family [Populus trichocarpa]	_	_	25.1228	19.9604	20.6785	17.9776	18.9653	15.0976	11.1012	15.6418	14.4998	17.4855	18.1821	17.5296	29.0786	31.6457	31.6958	31.3543	17.9863	25.6181	26.9303	15.5681	3	purple
Potri.001G239700	_	_	_	---NA---	_	_	93.7957	139.945	145.865	35.3923	867.895	26.4962	2.1866	9.0633	17.7476	34.3315	30.4575	34.1943	278.237	390.175	142.687	416.73	521.573	241.494	206.827	654.745	6	yellow
Potri.001G239800	_	_	_	metallothionein type 2	_	_	184.667	232.527	259.566	62.4312	1776.05	56.9938	8.1563	16.3206	43.5215	73.6104	68.4665	73.1437	461.447	616.206	258.224	762.065	915.092	378.923	354.252	1069.02	6	yellow
Potri.001G240600	AT1G03230	_	Eukaryotic aspartyl protease family protein	basic 7S globulin-like	_	_	1.9113	1.8359	2.9557	5.126	4.2062	4.5262	9.151	6.3943	4.8568	2.9592	3.8851	1.2288	2.8132	3.6372	2.6084	3.1405	3.9139	2.9429	1.5945	1.566	16	pink
Potri.001G240700	AT1G13790	_	XH/XS domain-containing protein	factor of DNA methylation 4 [Populus euphratica]	_	_	1.2322	1.3392	2.7054	1.5128	0.2129	2.5267	0.4327	2.3514	3.978	3.9655	2.9857	3.9937	0.6789	0.8778	0.7831	1.279	0.656	1.8345	1.2266	0.4936	4	magenta
Potri.001G240900	AT2G39700	ATEXP4,ATEXPA4,ATHEXP ALPHA 1.6,EXPA4	expansin A4	expansin	_	_	47.1008	68.5406	68.9656	58.474	51.2649	80.3567	70.2468	66.3344	126.944	74.7327	80.9165	128.434	260.557	135.52	64.6201	82.9892	52.3882	86.565	77.8744	85.4923	8	turquoise
Potri.001G241100	AT2G04340	_	_	Cytoplasmic dynein 2 light intermediate chain 1	_	_	37.7365	45.3459	31.4251	37.2392	37.3551	41.8955	41.2298	44.9165	44.1292	31.2707	34.7313	27.5491	9.7598	13.4113	32.2561	18.833	36.6395	21.7291	15.0149	22.4725	5	cyan
Potri.001G241300	AT2G29050	ATRBL1,RBL1	RHOMBOID-like 1	inactive rhomboid 1-like [Populus euphratica]	_	_	0.0371	0.0362	0.0911	0.1915	0.4074	0.8272	0.1035	0.4131	0.9107	1	0.7689	1.6889	5.1089	2.8345	0.1827	0.5288	0.0981	1.3002	0.9205	0.0843	8	turquoise
Potri.001G242000	AT1G07530	ATGRAS2,GRAS2,SCL14	SCARECROW-like 14	scarecrow 14	GRAS	GRAS	0.1277	0.5612	0.6281	0.8356	0.117	1.3179	0.4953	1.9161	1.3886	2.0607	3.1248	6.9509	0.0583	0.0402	0.1574	0.1735	0.3191	2.8414	0.2643	0.8394	14	blue
Potri.001G242800	AT5G59510	DVL18,RTFL5	ROTUNDIFOLIA like 5	chromodomain-helicase-DNA-binding 9-like [Prunus mume]	_	_	0.1511	2.6558	1.2384	1.7169	1.2455	1.9578	1.4063	6.0878	4.8642	7.3131	4.5805	2.8684	0	0.1426	1.738	0.9237	2.5316	1.4721	0.6253	1.3749	12	green
Potri.001G242900	AT1G03910	_	_	cactin-like [Populus euphratica]	_	_	11.0692	12.839	10.9941	13.6732	8.312	16.1252	17.0167	18.634	18.4147	19.7057	14.5154	12.6063	1.9395	2.8001	8.3296	2.7966	7.2612	5.9091	2.7483	1.6114	17	cyan
Potri.001G243600	AT3G46640	LUX,PCL1	Homeodomain-like superfamily protein	transcription factor LUX [Populus euphratica]	G2-like	G2-like	2.223	1.7105	2.1459	1.4787	3.7435	1.844	2.0686	1.97	2.1702	1.8831	1.5778	2.4494	4.0745	3.7164	1.7643	2.7828	3.8369	2.5509	2.8843	4.2136	7	yellow
Potri.001G243900	AT3G46750	_	_	low-temperature-induced 65 kDa [Jatropha curcas]	_	_	0.3487	0.2553	0.4286	0	0.2395	0.0314	0.0406	0.0374	0	0	0.0348	0	0.4375	0.5759	1.0383	0.7548	0.3458	0.6368	0.7665	0.4957	18	red
Potri.001G245100	_	_	_	hypothetical protein POPTR_0001s25190g [Populus trichocarpa]	_	_	0	0.4032	0.2256	0.1422	0.7563	1.387	1.9214	1.1799	1.2826	0.8736	0.7686	0.3919	0	0.3898	0.2262	0.2805	0.3641	0.2682	0.1424	0.1044	16	pink
Potri.001G245200	AT1G07430	HAI2	highly ABA-induced PP2C gene 2	probable phosphatase 2C 24	_	_	16.5724	18.6018	15.6133	15.4998	12.3905	14.5442	21.4472	13.2473	9.8413	3.9853	7.2589	2.2879	4.475	10.3232	13.0131	10.9426	10.088	3.7686	4.5113	3.8327	5	white
Potri.001G245400	_	_	_	hypothetical protein POPTR_0001s25220g [Populus trichocarpa]	_	_	21.4406	29.5192	59.7799	32.0054	62.2004	74.1448	127.116	110.121	61.6488	22.6571	78.9636	48.0091	114.877	50.12	20.2971	23.2079	79.0868	18.4387	22.2672	68.5816	16	pink
Potri.001G246300	AT3G54020	AtIPCS1	Arabidopsis Inositol phosphorylceramide synthase 1	phosphatidylinositol:ceramide inositolphosphotransferase 1	_	_	2.8179	2.4032	1.7111	1.3325	2.7049	0.9286	1.0268	1.0185	0.8196	0.7811	1.327	0.725	1.9055	2.9643	4.2952	3.6144	2.1702	1.6371	2.002	4.7622	18	red
Potri.001G247000	_	_	_	hypothetical protein POPTR_0001s25420g [Populus trichocarpa]	_	_	16.1839	16.8614	8.0998	9.311	3.3818	2.8143	4.2452	5.1204	5.8882	3.1882	6.3246	3.2986	8.5246	9.8422	13.0276	8.1883	6.0333	7.3008	8.2026	9.4706	3	darkgreen
Potri.001G247200	AT5G01120	_	Protein of unknown function (DUF674)	transcriptional regulatory	_	_	4.2174	4.4868	6.0064	5.9329	5.0207	11.0637	9.2025	9.6978	10.212	10.5335	11.078	9.4543	2.2429	5.3123	6.3081	6.9337	4.7058	6.3467	5.2656	1.1026	12	green
Potri.001G247300	AT5G43240	_	Protein of unknown function (DUF674)	transcriptional regulatory	_	_	9.055	15.6141	10.8224	9.8414	3.4954	18.1882	6.5077	14.5435	27.5884	25.5294	24.735	23.4805	0.8899	2.8139	6.4088	4.0873	2.825	9.0923	2.5653	0.2112	17	salmon
Potri.001G247400	AT1G07380	_	Neutral/alkaline non-lysosomal ceramidase	neutral ceramidase	_	_	7.0933	6.2116	7.7803	7.8558	11.1326	13.9887	13.8059	14.6432	16.7449	15.012	14.3495	17.0162	13.7982	13.2259	9.4402	12.7295	7.8561	12.0552	9.2122	8.0218	9	darkturquoise
Potri.001G247500	AT2G29560	ENOC	cytosolic enolase	cytosolic enolase 3-like [Pyrus x bretschneideri]	_	_	1.1716	0.8388	3.7124	4.1948	9.1552	6.6898	14.1732	7.2303	3.4403	0.4337	3.4889	0.3706	1.782	3.3176	2.0533	1.7506	3.2367	2.2826	2.4241	1.7766	16	pink
Potri.001G247600	AT3G11320	_	Nucleotide-sugar transporter family protein	probable sugar phosphate phosphate translocator At3g11320	_	_	1.7078	2.1136	1.0841	0.7204	0.2203	1.1253	0.3581	0.701	1.467	2.0991	1.5541	1.3925	0.2415	0.0681	1.1856	0.2696	0.2333	0.6561	0	0.0182	4	salmon
Potri.001G247700	AT2G29570	ATPCNA2,PCNA2	proliferating cell nuclear antigen 2	proliferating cell nuclear antigen	_	_	21.087	27.4002	21.8122	25.996	18.6003	23.6958	16.9295	23.5675	25.0851	27.6764	30.1358	59.1057	11.6501	18.5379	19.5735	17.2702	17.134	24.2171	10.1588	14.8518	4	salmon
Potri.001G248300	AT2G29590	_	Thioesterase superfamily protein	acyl-coenzyme A thioesterase 13	_	_	4.7025	3.7927	2.6807	3.801	4.119	4.4146	6.6591	5.7831	3.2905	3.7306	2.7724	3.2986	0.1866	0.7719	3.1913	1.8746	3.2448	1.7925	0	0.9301	5	cyan
Potri.001G248500	AT5G58920	_	_	Homeobox prospero	_	_	2.6736	2.7595	2.7544	5.1283	8.6043	8.797	9.3833	7.0714	4.2706	1.9999	4.5699	4.2049	1.5337	3.7494	3.1378	3.502	5.1861	2.6045	3.3191	3.1276	16	pink
Potri.001G248600	AT3G54140	ATPTR1,PTR1	peptide transporter 1	NRT1 PTR FAMILY -like [Eucalyptus grandis]	_	_	0.0081	0	0.0266	0.0168	0.0743	0.0759	0.0076	0.153	0.11	0.1481	0.1618	0.2003	0.0074	0	0	0.0083	0	0.0712	0	0.0615	19	blue
Potri.001G248700	AT2G38080	ATLMCO4,IRX12,LAC4,LMCO4	Laccase/Diphenol oxidase family protein	[Ricinus communis]	_	_	0.0498	0.1703	0.5513	0.2316	1.4831	0.5559	0.5565	0.897	0.4854	0.7709	1.2521	1.7025	0.6367	0.5879	0.3275	0.4823	0.4394	0.9709	0.4382	0.7934	19	blue
Potri.001G249200	AT2G29630	PY,THIC	thiaminC	isoform 1 [Theobroma cacao]	_	_	6.4154	5.6206	7.0203	8.7039	13.5658	10.1536	16.805	11.0163	7.743	4.2905	7.1956	2.0805	8.1821	5.182	5.4698	7.1381	9.0219	6.0412	9.31	4.4049	16	pink
Potri.001G250200	AT1G07270	_	Cell division control, Cdc6	cell division control 6 homolog	_	_	0.095	0.1988	0.1224	0.014	0.1865	0.0098	0.0253	0.0698	0.1035	0.2585	0.1516	0.4381	0.062	0.0513	0.0446	0.0138	0.012	0.1323	0	0.1544	19	tan
Potri.001G250300	AT2G29690	ASA2,ATHANSYNAB	anthranilate synthase 2	anthranilate synthase alpha subunit chloroplastic-like isoform X1	_	_	0.0843	1.6453	0.5524	1.2184	0.8488	2.4258	0.6273	1.5167	1.7129	1.2701	3.4949	5.9975	2.3069	2.6246	2.4227	2.9186	1.6344	3.9399	2.7894	2.8749	7	darkorange
Potri.001G251200	AT2G38170	ATCAX1,CAX1,RCI4	cation exchanger 1	vacuolar cation proton exchanger 3-like	_	_	0.3008	0.4599	0.558	0.6916	1.2887	2.2055	2.7301	2.3931	1.5141	1.6027	1.9916	4.9062	0.8597	1.0391	0.289	0.792	0.7105	1.6584	0.4285	1.3209	12	blue
Potri.001G251500	AT5G58730	_	pfkB-like carbohydrate kinase family protein	[Ricinus communis]	_	_	9.0624	8.7058	7.9931	11.4648	9.3653	7.0203	6.5027	9.0778	9.0635	10.7697	8.0995	11.5366	2.7568	3.6414	4.6941	4.9313	4.7813	6.2399	2.372	3.0078	5	green
Potri.001G252100	AT5G58700	ATPLC4,PLC4	phosphatidylinositol-speciwc phospholipase C4	phosphoinositide phospholipase C 4-like	_	_	3.007	3.4484	6.9686	6.2037	6.922	7.3349	8.2971	17.0072	10.2393	40.1919	26.2646	11.0453	4.8315	3.9284	3.4067	4.6066	6.0497	6.4503	3.3048	5.5094	14	blue
Potri.001G252200	AT2G40116	_	Phosphoinositide-specific phospholipase C family protein	phosphoinositide phospholipase C 4-like	_	_	0	0	0.0721	0.0909	0	0.0633	0.0819	0.528	0.1491	1.1867	0.9826	0.5011	0	0	0	0	0	0	0	0	9	magenta
Potri.001G253300	AT2G13360	AGT,AGT1,SGAT	alanine:glyoxylate aminotransferase	hop-interacting THI032 isoform X1 [Solanum lycopersicum]	_	_	2.7327	1.9483	2.1293	1.3813	2.4856	2.0616	2.0824	1.2636	1.8353	1.3304	1.3817	1.1818	2.9647	2.7384	2.671	3.2291	1.8384	2.8903	3.0067	3.0121	18	red
Potri.001G253800	AT1G77210	AtSTP14,STP14	sugar transporter 14	sugar transport 14-like	_	_	4.1951	3.1769	2.6665	3.4995	3.2506	3.1936	1.8518	2.789	5.1024	5.1201	6.4779	6.9163	2.2087	2.0052	2.3859	3.2875	1.9916	4.4272	1.5023	2.2224	4	salmon
Potri.001G253900	AT4G31530	_	NAD(P)-binding Rossmann-fold superfamily protein	TIC chloroplastic	_	_	2.0161	2.522	1.8931	1.8003	0.8077	1.1639	1.7198	1.3321	0.8361	0.5665	0.6868	0.578	0.5941	0.8722	2.4499	1.1981	1.3332	0.5319	0.6952	0.5414	2	brown
Potri.001G254200	AT2G13540	ABH1,ATCBP80,CBP80,ENS	ARM repeat superfamily protein	nuclear cap-binding subunit 1	_	_	9.7616	14.3441	7.5955	6.5176	1.2641	11.0001	5.5971	5.8315	10.0225	12.9852	10.4604	9.3578	0	0	5.5892	0.9041	0.9563	2.3053	0	0	17	green
Potri.001G254400	AT1G08520	ALB-1V,ALB1,CHLD,PDE166,V157	ALBINA 1	magnesium-chelatase subunit chloroplastic	_	_	3.1999	2.5316	2.2606	1.5385	1.061	0.7942	0.1027	0.331	1.0748	1.2693	1.5842	0.7854	3.2223	3.1245	3.2179	4.0468	1.3134	2.2572	2.5113	1.3804	3	purple
Potri.001G254500	AT1G50490	UBC20	ubiquitin-conjugating enzyme 20	ubiquitin-conjugating enzyme 19 family [Populus trichocarpa]	_	_	1.0578	1.6967	1.3003	1.5608	3.2521	3.5893	1.5469	2.9144	2.5601	1.9182	2.8327	4.0874	2.7582	2.0683	2.8554	2.0784	1.7321	3.1651	1.2507	3.7238	7	darkorange
Potri.001G254700	AT1G07400	_	HSP20-like chaperones superfamily protein	heat-shock [Ricinus communis]	_	_	95.1815	92.6444	216.231	101.117	145.745	198.451	214.511	271.082	261.799	300.729	296.163	256.417	228.291	153.804	125.795	180.661	171.87	231.47	432.889	372.777	9	darkred
Potri.001G255700	_	_	_	hypothetical protein POPTR_0001s26280g [Populus trichocarpa]	_	_	0.6793	0.4202	0.8542	0.6534	0.8405	0.5113	0.8927	0.5823	0.6325	0.2674	0.3764	0.1969	0.9418	0.3965	0.426	0.4807	0.7544	0.5759	0.5955	1.1678	19	red
Potri.001G255800	AT3G21090	_	ABC-2 type transporter family protein	ABC transporter-related family [Populus trichocarpa]	_	_	0	0.0192	0.1614	0.4475	2.0197	1.1622	1.7592	0.7933	1.0008	0.4999	0.3299	0.0374	0	0	0.0971	0	0.8681	0	0	0	16	pink
Potri.001G256400	AT5G19440	_	NAD(P)-binding Rossmann-fold superfamily protein	cinnamoyl- reductase 1-like	_	_	10.62	16.9728	14.2821	17.1354	14.7088	37.7109	29.4838	30.9719	44.3435	44.2406	41.6872	42.8248	0.1408	0.0416	6.1723	0.5836	11.9861	15.2176	0	0.0334	11	green
Potri.001G256500	_	_	_	hypothetical protein POPTR_0001s26370g, partial [Populus trichocarpa]	_	_	0.2924	0.3114	0.6535	0.2196	0.6816	1.148	0.9895	1.1165	1.4636	1.413	1.3783	1.3876	0.7763	0.6775	0.546	0.5687	0.375	0.5179	0.6325	0.2016	9	blue
Potri.001G256900	AT1G51400	_	Photosystem II 5 kD protein	photosystem II 5 kDa chloroplastic	_	_	6.2957	5.2503	4.2993	9.0761	11.5304	7.5521	8.0555	4.8341	8.5546	3.2256	2.5109	3.1119	7.3014	11.5135	10.2362	9.7542	10.4078	6.2607	4.6133	8.0551	18	midnightblue
Potri.001G257100	AT5G12480	CPK7	calmodulin-domain protein kinase 7	calcium-dependent kinase 1 [Populus trichocarpa]	_	_	5.6391	6.5459	7.1553	5.69	11.3989	11.054	10.4952	8.1969	14.8581	9.1123	8.2499	12.5533	30.2134	23.9156	9.5641	10.219	10.2189	8.5311	8.6027	10.5018	8	turquoise
Potri.001G257200	_	_	_	---NA---	_	_	0.5214	0.6787	0.7121	0.5385	2.228	1.3759	0.9703	1.3406	1.0304	0.4136	1.3862	0.8247	6.8197	2.7886	3.2837	2.4786	0.6129	0.8465	1.6181	0.7906	8	turquoise
Potri.001G257400	AT2G01870	_	_	Protoheme IX farnesyltransferase	_	_	0.0688	0	0	0.0711	0.8194	0	0	0	0	0	0.0549	0	0.2512	0.1949	0.1131	0.5609	0.4248	0.1341	0	0.2087	19	yellow
Potri.001G258100	AT5G19855	_	Chaperonin-like RbcX protein	Chaperonin-like isoform 1 [Theobroma cacao]	_	_	0.6543	0.5678	0.5808	0.8822	0.4493	0.8633	0.4059	1.7291	1.2315	3.3593	3.1312	5.2606	0.2985	0.5146	0.5076	0.9998	0.4166	2.4962	0.5076	0.4823	9	blue
Potri.001G258400	AT5G12850	_	CCCH-type zinc finger protein with ARM repeat domain	C3HL domain class transcription factor isoform 1 [Theobroma cacao]	C3H	C3H	1.0089	1.1821	0.5953	1.6256	1.312	0.5664	1.183	0.8475	0.8717	1.0405	1.1267	0.8426	3.4988	4.095	1.8898	2.1379	1.192	1.1008	2.3171	1.3463	18	turquoise
Potri.001G258600	AT5G12860	DiT1	dicarboxylate transporter 1	dicarboxylate transporter chloroplastic	_	_	11.859	10.6657	7.8718	12.2193	5.596	12.0149	8.1469	11.6775	17.0531	18.2018	14.0721	18.2062	4.068	5.0371	7.3411	4.9747	4.127	9.2895	3.666	3.3586	4	salmon
Potri.001G258700	AT5G12870	ATMYB46,MYB46	myb domain protein 46	transcription factor MYB46-like	MYB	MYB	0.0226	0.1102	0.0925	0	0.8474	0.0975	0.126	0.3289	0.0956	0.4476	0.036	0.9425	1.8949	2.4499	0.1854	0.1839	0.6368	0.1979	0.0934	0.4278	7	turquoise
Potri.001G259200	AT1G51260	LPAT3	lysophosphatidyl acyltransferase 3	1-acyl-sn-glycerol-3-phosphate acyltransferase 3-like	_	_	1.3915	1.0042	0.7437	0.8248	0.5983	0.3658	0.1802	0.2697	0.1537	0.4608	0.2606	0.7005	3.3459	2.1929	1.2624	1.0108	0.8641	0.5304	0.8136	0.4587	18	turquoise
Potri.001G259300	AT2G28490	_	RmlC-like cupins superfamily protein	vicilin-like antimicrobial peptides 2-2	_	_	0.0515	0	0	0	0.8959	0.2965	0	0.2207	0.2181	0.1226	0.7393	0.0489	0	0	0	0	0.4994	0.0502	0	0	19	lightyellow
Potri.001G261100	AT3G63470	scpl40	serine carboxypeptidase-like 40	serine carboxypeptidase-like 40	_	_	0.0559	0.0273	0	0	0.1281	0	0	0.024	0	0	0.0223	0.823	2.8847	1.1882	0.046	0.057	0.0247	0.2453	0	0.2333	8	turquoise
Potri.001G261600	AT3G14470	_	NB-ARC domain-containing disease resistance protein	disease resistance RPP13 1 [Populus euphratica]	_	_	6.4082	5.9619	4.6249	8.4784	6.9922	8.1529	13.6023	7.3293	7.8907	5.4988	4.8949	3.2366	4.5444	5.9063	5.7438	6.4771	4.3551	3.3026	3.9027	2.7612	5	lightgreen
Potri.001G261900	AT5G13760	_	Plasma-membrane choline transporter family protein	[Ricinus communis]	_	_	16.4563	16.8826	15.0858	14.9118	17.2963	12.7159	14.5363	10.0418	13.0407	9.9274	9.5322	7.5016	19.2672	23.2863	19.2953	24.2436	15.7095	15.3999	23.2784	16.6268	18	red
Potri.001G262900	AT3G06240	_	F-box family protein	F-box and associated interaction domains-containing isoform 1 [Theobroma cacao]	_	_	0.1484	0.0414	0.0174	0.1094	0	0.0153	0.0197	0.0363	0	0.0504	0	0	0.0774	0.14	0.1219	0.2375	0.0374	0.0619	0	0.1286	19	purple
Potri.001G263700	AT5G13710	CPH,SMT1	sterol methyltransferase 1	Sterol methyltransferase 1 [Theobroma cacao]	_	_	0.5409	0.841	1.182	1.4483	1.6878	4.5851	2.1438	3.2453	4.5137	5.7055	3.5953	5.9699	0.2742	0.0189	1.0697	0.1633	1.4307	2.1467	0.2487	0.0304	14	blue
Potri.001G264000	AT3G23890	ATTOPII,TOPII	topoisomerase II	DNA topoisomerase family [Populus trichocarpa]	_	_	0.0665	0.1136	0.0708	0.024	0.137	0.1723	0.1888	0.1653	0.2422	0.095	0.2546	0.303	0.176	0.2699	0.1557	0.1863	0.1231	0.1717	0.1582	0.2546	19	darkred
Potri.001G265400	AT3G63520	ATCCD1,ATNCED1,CCD1,NCED1	carotenoid cleavage dioxygenase 1	carotenoid 9,10(9 ,10 )-cleavage dioxygenase 1-like	_	_	0.1266	0.1236	0.6018	1.3078	2.6785	1.7498	4.0769	1.8884	1.5015	0.4018	0.9595	0.3845	0.2658	0.502	0.1352	0.5676	1.9425	0.2344	0.131	0.1728	16	pink
Potri.001G265900	AT3G63520	ATCCD1,ATNCED1,CCD1,NCED1	carotenoid cleavage dioxygenase 1	carotenoid 9,10(9 ,10 )-cleavage dioxygenase 1-like	_	_	0.2661	0.1948	0.1227	0.0515	0.6092	0.5506	0.944	0.841	0.2958	0.066	0.2653	0.0631	0.1214	0.5494	0.2186	0.3727	0.5132	0.1134	0.1376	0.1009	16	pink
Potri.001G266500	AT1G07985	_	Expressed protein	hypothetical protein POPTR_0001s27330g [Populus trichocarpa]	_	_	6.5504	7.3743	6.08	4.9705	1.8669	1.1787	1.7416	1.4896	0.821	1.3787	1.3595	0.9515	4.3919	1.1356	3.1574	3.643	3.5065	2.0511	1.6941	1.8498	2	brown
Potri.001G267300	AT3G08500	AtMYB83,MYB83	myb domain protein 83	transcription factor MYB46-like	MYB	MYB	0.0424	0.0828	0.0695	0.1751	0.3882	0.2441	0.0789	0.0363	0.2872	0.2354	0.1014	1.4884	5.9957	1.6804	0.4527	0.3023	0.4485	0.3716	0.1754	0.6106	8	turquoise
Potri.001G267600	AT3G52110	_	_	hypothetical protein POPTR_0001s27460g [Populus trichocarpa]	_	_	0.1515	0.2959	0.031	0.0978	0.2081	0.4226	0.141	0.3409	0.5455	0.2705	0.3173	0.5752	0.2593	0.1788	0.1089	0.2509	0.1169	0.3506	0.1959	0.316	19	blue
Potri.001G267700	AT3G63530	BB,BB2	RING/U-box superfamily protein	E3 ubiquitin ligase BIG BROTHER-like [Populus euphratica]	_	_	0	0	0	0	0.0725	0.057	0.0737	0.034	0.1845	0.0943	0.237	0.2631	0.1446	0.6169	0.3905	0.4641	0.2095	0	0.0205	0.1502	19	turquoise
Potri.001G268000	_	_	_	hypothetical protein POPTR_0001s27500g [Populus trichocarpa]	_	_	5.5032	6.6927	5.9339	8.6753	2.9176	2.8491	1.0781	3.1447	2.7805	6.2807	5.2368	2.0158	0.2643	1.367	5.1555	1.2787	3.6604	1.9751	1.7978	1.9033	4	royalblue
Potri.001G268400	_	_	_	Malonyl :flavonoid malonyltransferase [Theobroma cacao]	_	_	2.2164	6.8853	4.9536	4.9945	0.7381	6.816	4.125	9.8442	4.4375	16.4644	11.0896	5.7368	0.9194	0.9509	3.3106	1.8474	1.7765	3.1405	0.8338	1.2222	17	salmon
Potri.001G268600	AT4G37980	ATCAD7,CAD7,ELI3,ELI3-1	elicitor-activated gene 3-1	probable mannitol dehydrogenase	_	_	45.56	44.7451	34.5898	74.5404	38.512	39.1946	40.6764	49.6141	40.9076	55.7895	46.6625	199.6	20.7362	23.8466	29.8033	19.6172	34.2955	83.8495	21.594	11.3296	4	salmon
Potri.001G268900	_	_	_	hypothetical protein POPTR_0001s27570g [Populus trichocarpa]	_	_	36.1061	46.1919	46.423	33.0047	6.0807	13.591	10.6204	19.9203	14.9402	13.1696	14.2345	6.3019	0	0	14.1489	3.8052	7.8671	1.6171	0.2147	0	13	cyan
Potri.001G269100	AT5G05800	_	_	hypothetical protein POPTR_0001s27590g, partial [Populus trichocarpa]	_	_	0.43	3.3585	1.9967	3.5528	1.575	1.2379	2.9343	2.457	1.5783	2.2741	1.6006	0.4081	0	0	2.0017	0	0	0	0	0	5	cyan
Potri.001G269700	AT3G52115	ATCOM1,ATGR1,COM1,GR1	gamma response gene 1	gamma response 1-like isoform X1 [Populus euphratica]	_	_	1.302	0.7972	1.3021	1.0712	1.3136	2.4619	1.8277	2.8562	2.9161	3.2563	3.1685	4.105	1.0472	1.2498	1.0696	1.1241	1.0702	1.2899	1.1643	1.5561	12	blue
Potri.001G269800	AT3G20820	_	Leucine-rich repeat (LRR) family protein	DNA-damage-repair toleration DRT100-like	_	_	0.1136	0	0.031	0	0.3469	0.7362	0.2468	0.8118	1.1873	0.4508	0.423	0.5752	0.968	0.143	0.0311	0.3473	0.334	1.3654	0.5487	0.3734	7	darkturquoise
Potri.001G270200	_	_	_	---NA---	_	_	2.3806	3.8119	2.3411	3.4423	0	0	0	0	0	0	0	0	0.0869	0.3595	2.1122	0.194	0	0	0	0	13	brown
Potri.001G270400	AT1G12740	CYP87A2	cytochrome P450, family 87, subfamily A, polypeptide 2	cytochrome P450 87A3-like	_	_	0.264	0.3723	0.3125	0.4847	0.7252	1.0555	0.737	0.5531	0.8944	0.6748	0.6785	3.062	0.3747	0.1107	0.1205	0.1793	0.2586	1	0.1214	0.3558	12	blue
Potri.001G270500	AT1G12740	CYP87A2	cytochrome P450, family 87, subfamily A, polypeptide 2	cytochrome P450 87A3-like	_	_	8.0198	10.602	6.8119	8.7667	3.0556	10.47	3.1595	8.0531	13.5863	15.9058	11.9068	58.5838	4.5943	3.2324	5.4582	3.7273	3.3807	21.9262	3.5427	2.4189	14	tan
Potri.001G270600	AT1G12740	CYP87A2	cytochrome P450, family 87, subfamily A, polypeptide 2	cytochrome P450 87A3-like	_	_	12.6443	13.5453	5.9964	10.3386	2.9215	12.703	1.498	9.7089	13.9829	13.4677	13.7512	62.7227	5.8497	2.5417	5.5304	2.8327	2.2194	26.8018	3.4518	3.4398	4	tan
Potri.001G270700	AT1G12740	CYP87A2	cytochrome P450, family 87, subfamily A, polypeptide 2	cytochrome P450 87A3-like	_	_	0	0.1138	0.0717	0.0602	0	0.1049	0.0271	0.0999	0.2716	0.37	0.372	0.7469	0.0266	0.055	0.0239	0.0594	0.0514	0.2271	0	0	19	tan
Potri.001G271700	AT3G45640	ATMAPK3,ATMPK3,MPK3	mitogen-activated protein kinase 3	Mitogen-activated kinase 3	_	_	0.7282	1.1069	0.6985	1.3504	0.3865	0.4705	0.4775	0.5604	0.6239	1.2671	0.8515	0.8325	0.6042	0.2031	0.5031	0.4215	0.2992	1.0077	0.625	0.0439	19	magenta
Potri.001G272700	AT5G62690	TUB2	tubulin beta chain 2	tubulin beta-1 chain [Elaeis guineensis]	_	_	225.067	181.318	238.228	149.394	371.484	208.545	229.081	175.266	172.765	178.141	171.364	90.0386	429.264	488.85	352.685	480.332	326.416	278.024	359.016	377.296	6	yellow
Potri.001G272800	AT5G62690	TUB2	tubulin beta chain 2	tubulin beta-1 chain [Elaeis guineensis]	_	_	82.9343	68.9196	83.6224	71.5705	97.9271	71.7958	91.4336	68.9882	73.2726	51.4013	59.265	62.3339	267.922	166.008	103.151	131.442	80.2135	77.9965	97.6799	69.7116	18	turquoise
Potri.003G152700	_	_	_	hypothetical protein POPTR_0003s15230g [Populus trichocarpa]	_	_	8.1928	7.8535	7.7311	7.2822	8.23	0.6075	0.0462	0.0851	0.1682	0.3939	0.7129	1.4608	13.4127	12.1856	8.4029	6.8795	7.6175	4.6435	6.3181	10.9177	20	purple
Potri.001G273000	AT1G08500	AtENODL18,ENODL18	early nodulin-like protein 18	plastocyanin-like domain-containing family [Populus trichocarpa]	_	_	21.8875	25.5409	23.5899	31.0332	37.7456	35.8169	54.0317	40.5525	24.8877	9.0848	21.1737	4.0215	3.3557	8.7266	17.9521	7.9559	28.6537	6.0383	4.9271	3.4252	5	lightgreen
Potri.001G273700	AT1G46264	AT-HSFB4,HSFB4,SCZ	heat shock transcription factor B4	heat stress transcription factor B-4b-like	HSF	HSF	1.1287	1.6529	3.5315	0.3179	6.4832	7.4218	4.2489	5.1008	8.8214	3.2967	4.6241	4.1385	8.4273	12.445	5.3946	12.5434	6.3778	4.7977	6.5279	15.7146	6	black
Potri.001G273900	AT2G32560	_	F-box family protein	F-box At2g32560-like	_	_	23.7157	33.7509	20.0961	20.3437	11.6473	9.0769	11.3851	6.8271	9.178	4.9099	5.137	3.4561	11.6727	10.1766	18.1859	9.9785	11.5305	8.563	11.2649	10.1332	2	brown
Potri.001G275500	AT2G26870	NPC2	non-specific phospholipase C2	phosphoesterase family [Populus trichocarpa]	_	_	32.1815	26.7237	16.1615	25.1125	14.2945	19.1308	6.3966	18.0079	20.451	46.1125	38.6652	23.6942	9.9973	22.1888	27.6358	18.6214	12.2444	20.7838	9.2942	2.7647	4	green
Potri.001G275600	AT5G13500	_	_	hypothetical protein POPTR_0001s28240g [Populus trichocarpa]	_	_	9.5464	6.5096	5.8984	6.4166	13.1478	12.0242	9.6944	10.1308	13.7659	13.3737	14.8063	22.7938	12.5494	13.2659	9.5542	11.9638	8.0162	16.6433	8.9745	11.0583	9	darkorange
Potri.001G276100	AT5G12320	_	ankyrin repeat family protein	ankyrin repeat-containing	_	_	23.969	21.022	23.1563	16.8301	29.1419	24.7889	23.2289	20.8541	21.4499	17.3322	20.5951	18.1639	35.7152	29.91	27.4411	25.3382	32.6352	31.1764	37.778	43.5682	18	yellow
Potri.001G276600	AT1G70530	CRK3	cysteine-rich RLK (RECEPTOR-like protein kinase) 3	cysteine-rich receptor kinase 2	_	_	13.2199	15.3594	8.0348	12.1518	3.6923	5.0746	4.3877	6.0055	6.8307	8.6873	7.7329	20.9942	3.378	3.6187	9.5209	4.1975	2.506	7.9415	2.1198	2.3388	4	royalblue
Potri.001G277200	AT4G14590	emb2739	embryo defective 2739	integrator complex subunit 3-like [Pyrus x bretschneideri]	_	_	2.0519	2.4531	1.9332	2.8545	2.8633	4.1895	5.6894	3.1945	4.091	2.8903	2.9394	3.3781	0.8153	1.0804	1.8577	1.7776	1.6	1.3734	0.8375	0.6985	12	lightyellow
Potri.001G277300	AT3G01900	CYP94B2	cytochrome P450, family 94, subfamily B, polypeptide 2	cytochrome P450 94A1-like	_	_	0.2392	0.1168	0.588	0.3706	0.5202	3.852	1.1686	2.5115	4.0268	4.3407	3.315	4.3982	0	0	0.1228	0.0305	0.1582	1.631	0	0	14	blue
Potri.001G277800	AT1G07170	_	PHF5-like protein	PHD finger-like domain-containing 5B [Pyrus x bretschneideri]	_	_	38.828	40.5383	32.6399	27.6188	33.5493	49.582	41.4936	38.4875	50.819	39.3984	47.2059	62.2283	19.8889	22.1671	30.9716	23.6061	30.5348	39.8373	20.7966	21.4149	12	green
Potri.001G278300	AT5G58600	PMR5,TBL44	Plant protein of unknown function (DUF828)	PMR5-like [Populus euphratica]	_	_	3.0664	3.5394	3.2156	3.1671	5.6161	3.6847	3.8813	3.3634	3.4119	0.9071	1.6997	0.8755	2.4664	4.1454	2.754	3.2034	5.0407	2.0505	1.8415	5.1031	18	midnightblue
Potri.001G279000	AT1G07120	_	_	isoform 1 [Theobroma cacao]	_	_	1.0963	1.7028	1.5313	1.0551	5.6585	3.2727	3.7445	2.552	4.5903	2.8562	3.15	4.079	11.8464	14.1694	2.1697	4.1501	4.097	2.3301	2.6806	5.1856	8	turquoise
Potri.001G279500	AT3G51780	ATBAG4,BAG4	BCL-2-associated athanogene 4	BAG family molecular chaperone regulator 4-like	_	_	22.2763	20.3609	21.5348	20.6141	46.5858	30.0575	27.7375	24.1492	28.995	20.7222	27.3881	43.582	160.663	108.811	30.8465	38.3062	41.2317	27.087	27.0221	48.9928	8	turquoise
Potri.001G279800	AT5G58570	_	_	10g29310D [Brassica napus]	_	_	1.7547	1.4496	2.6547	2.5094	2.843	3.5946	4.8987	2.5453	2.8584	4.2833	4.0913	2.4339	0.7391	1.2741	1.2198	0.8251	3.3323	0.9204	0.9775	1.3304	12	lightyellow
Potri.001G280200	AT5G45840	_	Leucine-rich repeat protein kinase family protein	probable inactive receptor kinase At3g56050	_	_	3.225	3.0911	2.4495	2.295	14.7124	1.7692	2.7632	2.0395	2.232	2.3713	1.7568	34.4514	365.378	121.057	10.4037	5.2488	9.6574	3.4481	3.8449	18.4136	15	turquoise
Potri.001G280700	AT5G58520	_	Protein kinase superfamily protein	probable LRR receptor-like serine threonine- kinase At1g12460 [Populus euphratica]	_	_	1.7795	2.1873	2.7591	1.0842	4.1618	3.2526	6.5284	3.9064	4.3918	1.5945	3.3085	2.029	4.9185	3.1297	1.9772	1.4477	3.0927	2.7187	3.6023	5.2415	16	darkturquoise
Potri.001G280800	AT5G58510	_	_	rab3 GTPase-activating catalytic subunit isoform X2	_	_	0.4596	0	1.0357	0.1187	3.7879	1.2405	2.0315	0.8864	0.6813	0.1823	0.7332	0.109	3.0409	6.6157	2.171	4.7992	2.5327	4.813	7.2508	4.0945	6	yellow
Potri.001G280900	AT5G58510	_	_	rab3 GTPase-activating catalytic subunit isoform X2	_	_	1.2851	0.4563	2.8722	0.6033	12.5175	3.0272	4.1313	2.7038	0.2969	0.8342	4.0072	0.9979	13.4341	16.6517	11.7094	13.5685	12.1551	9.5601	15.8331	13.4644	6	yellow
Potri.001G281000	AT1G07090	LSH6	Protein of unknown function (DUF640)	LIGHT-DEPENDENT SHORT HYPOCOTYLS 5	_	_	6.5568	7.2908	6.5672	6.0823	3.9473	3.4083	2.0904	3.6947	3.8055	3.805	4.2615	3.9756	1.9946	4.0687	9.975	4.0821	3.5864	2.1291	1.7586	3.4984	2	brown
Potri.001G282000	AT2G30140	_	UDP-Glycosyltransferase superfamily protein	UDP-glycosyltransferase 87A1-like	_	_	4.0245	2.8577	3.5978	3.7787	4.188	4.6083	11.0651	10.0351	3.254	1.3061	4.3775	3.8195	1.6694	1.2087	3.0056	3.5409	3.7097	3.7423	2.8387	1.9418	16	pink
Potri.001G283300	AT2G14170	ALDH6B2	aldehyde dehydrogenase 6B2	methylmalonate-semialdehyde dehydrogenase family [Populus trichocarpa]	_	_	4.8125	6.1344	4.2568	5.0691	6.1909	4.206	11.6403	4.3542	3.4617	2.5453	3.4274	1.5043	3.5031	4.9571	6.0559	6.7705	4.058	2.8464	4.3069	4.4163	18	darkgrey
Potri.001G284400	AT2G22630	AGL17	AGAMOUS-like 17	MADS-box transcription factor 23-like isoform X2	_	MADS	11.8279	12.1558	11.9033	11.0373	10.9263	15.2338	16.7996	14.2288	9.7551	5.5148	8.6896	6.6957	15.4336	13.8084	15.4274	19.0258	10.8859	9.0964	16.8514	14.0812	18	midnightblue
Potri.001G284700	_	_	_	hypothetical protein POPTR_0001s29130g [Populus trichocarpa]	_	_	11.8432	15.3335	8.2284	11.966	12.0242	9.4506	12.2189	8.3858	12.6487	7.1488	10.6789	2.1991	18.5617	14.824	25.5924	24.3929	9.9881	18.5596	9.0558	18.5448	18	midnightblue
Potri.001G285100	AT4G32210	SDH3-2	succinate dehydrogenase 3-2	heat shock 70 [Populus trichocarpa]	_	_	26.6268	22.927	28.0602	27.5513	12.1017	39.1775	8.3203	28.802	50.185	78.649	56.7414	68.164	12.4187	15.1632	19.5335	15.3648	9.4426	31.8248	15.6024	11.6214	4	magenta
Potri.001G285900	AT5G64440	AtFAAH,FAAH	fatty acid amide hydrolase	fatty acid amide hydrolase	_	_	9.6541	9.2607	8.2414	8.8302	9.3642	8.744	10.7854	8.1189	8.8158	5.2468	6.0112	5.0435	11.5375	15.7352	11.2827	12.5619	6.9653	7.1261	7.7693	12.9056	18	midnightblue
Potri.001G286000	AT5G64460	_	Phosphoglycerate mutase family protein	phosphoglycerate mutase 1 [Populus euphratica]	_	_	7.7358	7.1342	7.2734	5.2627	7.7888	3.3028	3.5359	3.3403	2.7233	4.3438	3.637	2.3578	6.7217	3.1083	6.5791	4.9925	8.0232	6.7955	12.76	5.6511	18	red
Potri.001G286700	AT5G56000	AtHsp90.4,Hsp81.4	HEAT SHOCK PROTEIN 81.4	HSP80 family [Populus trichocarpa]	_	_	37.9657	51.6331	49.5603	94.7547	45.3998	69.3255	84.3291	95.1366	89.2225	122.446	107.326	148.801	37.2476	69.4865	52.2122	60.8881	41.0242	75.2779	42.753	35.0815	12	blue
Potri.001G286800	_	_	_	hypothetical protein POPTR_0001s29360g [Populus trichocarpa]	_	_	2.8438	3.085	1.5536	1.1422	0.2894	0.6823	0.147	1.0833	0.5353	2.7574	0.8821	1.7993	0.4325	0	2.5958	0.8048	0.1393	0.1539	0.3269	0.1198	4	royalblue
Potri.001G287100	AT4G33670	_	NAD(P)-linked oxidoreductase superfamily protein	L-galactose dehydrogenase	_	_	13.1757	15.8711	31.8308	50.5001	15.5129	25.8015	24.0441	39.8199	35.0756	58.2022	38.046	40.0302	16.982	15.3033	11.9486	20.0034	14.0308	23.8365	23.8532	14.628	4	magenta
Potri.001G287200	AT4G37850	_	basic helix-loop-helix (bHLH) DNA-binding superfamily protein	transcription factor bHLH18-like [Pyrus x bretschneideri]	bHLH	bHLH	2.1421	2.3375	1.308	6.2903	2.3078	2.2371	0.6645	1.8001	1.1741	2.3325	2.4458	1.0763	0.8816	1.8634	1.0007	1.1553	1.111	1.1866	0.0869	0.414	5	cyan
Potri.001G287400	AT2G22780	PMDH1	peroxisomal NAD-malate dehydrogenase 1	malate dehydrogenase family [Populus trichocarpa]	_	_	3.1372	1.9595	2.3233	3.4011	4.5769	5.9745	5.6574	5.236	4.1263	3.911	4.4374	3.0605	1.5649	3.6877	3.8818	3.1464	3.9429	1.8887	1.7033	1.4479	16	lightyellow
Potri.001G287500	_	_	_	hypothetical protein POPTR_0001s29430g [Populus trichocarpa]	_	_	1.0471	2.1014	2.0498	2.4633	4.4747	3.8519	4.926	5.3849	4.139	7.8915	5.1968	3.1468	1.5926	2.8552	1.3381	2.7261	3.3338	1.8134	1.023	1.3232	12	lightcyan
Potri.001G287800	AT4G17000	_	_	axoneme-associated mst101(2)-like	_	_	0.2509	0.1934	0.2651	0.1636	0.0544	0.1473	0.0799	0.0962	0.151	0.089	0.0527	0.1692	0.0602	0.2617	0.1898	0.2085	0.0989	0.0193	0.0273	0.03	19	brown
Potri.001G288600	AT2G14610	ATPR1,PR 1,PR1	pathogenesis-related gene 1	Pathogenesis-related family [Populus trichocarpa]	_	_	109.32	95.0175	93.8581	75.7275	130.043	209.125	34.2693	43.4815	212.256	129.794	98.3546	513.959	345.439	607.95	267.995	390.174	129.804	411.464	213.772	132.33	8	turquoise
Potri.001G288800	AT4G33740	_	_	high mobility group nucleosome-binding domain-containing 5 [Malus domestica]	_	_	0.2655	0.5891	0.5143	0.9224	1.2378	1.1292	0.8086	0.8069	1.104	1.3213	0.8086	1.5119	1.1454	1.0024	0.5354	1.4016	0.7874	0.5643	0.6242	0.6954	19	turquoise
Potri.001G288900	AT1G10020	_	Protein of unknown function (DUF1005)	Gb: [Theobroma cacao]	_	_	5.7101	16.6947	13.4277	14.9682	4.1491	5.1373	7.8261	10.294	6.8082	8.1983	6.2132	2.474	4.0216	3.5151	6.0931	4.3945	3.8307	2.6603	5.6182	2.5412	5	royalblue
Potri.001G289300	AT3G22960	PKP-ALPHA,PKP1	Pyruvate kinase family protein	pyruvate kinase isozyme chloroplastic-like	_	_	0.3385	1.2039	1.3672	1.5233	2.5684	6.178	7.8751	4.8081	6.8201	2.6471	4.1659	3.0978	1.4122	1.9399	0.6158	0.7882	2.3024	1.7194	0.9255	0.0367	12	lightcyan
Potri.001G289500	AT4G14960	TUA6	Tubulin/FtsZ family protein	tubulin alpha chain	_	_	1.1996	2.1622	2.7223	2.0014	6.1404	5.3796	4.8373	6.4856	7.1127	3.7335	5.2995	40.7513	148.126	35.9428	3.6892	2.7889	4.9087	3.296	1.6865	4.3844	1	turquoise
Potri.001G289700	AT1G17870	ATEGY3,EGY3	ethylene-dependent gravitropism-deficient and yellow-green-like 3	probable zinc metallopeptidase chloroplastic isoform X1 [Populus euphratica]	_	_	1.9306	1.9742	2.0221	2.8907	4.2159	7.5152	9.3763	7.5984	8.2348	6.5344	7.3172	4.9005	0.8445	2.0596	1.6705	1.9203	3.2735	2.3926	0.8627	0.4677	12	lightcyan
Potri.001G290600	AT5G14930	SAG101	senescence-associated gene 101	senescence-associated carboxylesterase 101-like isoform X2	_	_	5.1203	6.1006	3.9969	4.2665	4.4982	3.1981	3.2788	1.9787	3.2933	2.1619	2.589	3.1957	3.1205	7.5526	6.6732	6.6486	4.3003	4.2271	4.7404	3.3953	18	purple
Potri.001G290800	AT1G73270	scpl6	serine carboxypeptidase-like 6	serine carboxypeptidase-like 18 isoform X1	_	_	2.3986	1.253	0.7387	0.8994	0.7835	0.6268	0.4549	0.5369	1.2682	0.909	0.7921	0.609	0.8784	1.37	1.4685	1.3541	0.7409	1.0865	0.6796	0.9846	3	darkgreen
Potri.001G290900	AT1G33540	scpl18	serine carboxypeptidase-like 18	serine carboxypeptidase-like 18 isoform X1	_	_	1.2473	1.0613	0.7595	0.6145	0.8173	1.2518	1.0968	0.8435	2.016	1.2709	0.9949	0.8579	0.4281	0.3024	0.7896	0.4896	0.6457	0.4905	0.3551	0.5292	19	green
Potri.001G291300	AT1G33540	scpl18	serine carboxypeptidase-like 18	serine carboxypeptidase-like 18 isoform X1	_	_	2.0236	2.2742	1.1572	0.9623	1.1465	1.4564	1.3276	1.0606	1.0852	0.6814	0.6619	1.8237	0.7573	1.1955	1.0046	0.9047	0.5648	0.624	0.5271	0.8499	19	cyan
Potri.001G292900	AT1G10200	WLIM1	GATA type zinc finger transcription factor family protein	pollen-specific SF3-like [Malus domestica]	_	LIM	7.1224	7.6214	4.7627	7.5327	8.0355	9.2684	13.6269	7.0816	5.9847	0.9493	3.6814	3.3527	8.5278	1.5059	4.2596	0.5805	6.8324	0.8881	0	0.2592	5	lightgreen
Potri.001G293000	_	_	_	---NA---	_	_	9.1859	5.8174	5.188	8.7181	4.547	4.0205	3.9275	4.6815	5.3625	3.9391	3.3665	2.2384	1.3594	2.6949	5.5068	2.0234	3.7212	2.0557	2.5683	3.2941	5	orange
Potri.001G293200	_	_	_	hypothetical protein CICLE_v10030423mg [Citrus clementina]	_	_	1.2267	1.1977	2.6807	0.4223	1.4978	3.0903	3.8052	8.0612	1.905	5.5148	7.3387	13.1945	1.1195	1.7369	0.168	0.6249	1.4421	6.5726	1.0576	2.9453	14	blue
Potri.001G293400	AT2G14750	AKN1,APK,APK1,ATAKN1	APS kinase	adenylyl-sulfate kinase 3-like [Populus euphratica]	_	_	0.8954	2.3797	0.5503	1.4642	0.9566	0.7518	0.5555	0.874	0.7163	0.9668	0.853	1.9591	2.2697	3.5918	1.6958	2.3817	0.8771	1.1145	0.0257	2.1874	3	turquoise
Potri.001G294000	AT5G67500	ATVDAC2,VDAC2	voltage dependent anion channel 2	mitochondrial outer membrane porin 2-like	_	_	0.1754	0.471	0.3235	0.1812	0	0.1263	0.0408	0	0.0371	0	0	0.2081	0	0	0.036	0	0	0	0	0	19	royalblue
Potri.001G294100	AT5G67500	ATVDAC2,VDAC2	voltage dependent anion channel 2	mitochondrial outer membrane porin 2-like	_	_	0.2435	0.0216	0	0.1143	0	0.1115	0	0.019	0.1688	0	0.2296	0.4202	0	0	0	0	0	0.3451	0	0	19	tan
Potri.001G295000	AT3G19650	_	cyclin-related	cyclin-related family [Populus trichocarpa]	_	_	0	0	0.2546	0.0802	0.0711	0.0559	0	0.0666	0.1316	0.8626	0	0	0.3544	1.3929	0.319	0.1583	0.5478	0.0757	0.1607	0.4711	19	turquoise
Potri.001G295300	AT1G49970	CLPR1,NCLPP5,SVR2	CLP protease proteolytic subunit 1	ATP-dependent Clp protease proteolytic subunit-related chloroplastic	_	_	1.8666	2.011	1.1077	1.7949	2.1809	1.2971	2.0964	1.5447	0.7633	0.8681	1.0268	0.6719	3.0545	3.5845	3.7014	2.8852	2.27	1.3167	2.7966	4.441	18	red
Potri.001G295500	AT1G27730	STZ,ZAT10	salt tolerance zinc finger	zinc finger ZAT10-like	C2H2	C2H2	132.799	136.133	70.9592	49.3932	27.6818	31.0992	22.2785	36.986	56.2434	60.4567	54.62	31.2618	121.718	9.4202	56.2541	38.6708	24.3127	70.0215	70.4812	4.3302	13	greenyellow
Potri.001G295600	AT2G14820	NPY2	Phototropic-responsive NPH3 family protein	BTB POZ domain-containing NPY2-like [Populus euphratica]	_	_	1.0871	1.2513	0.8439	0.9336	1.446	1.4495	2.0551	1.3437	0.882	0.6264	0.8123	0.9231	1.7021	2.3546	1.1562	1.2124	1.2914	1.0812	0.9233	1.4229	18	turquoise
Potri.001G295700	AT3G49940	LBD38	LOB domain-containing protein 38	LOB domain-containing 37-like	LBD	LOB	4.9701	10.2952	12.8242	16.8564	1.1686	20.3031	3.75	14.1618	27.7059	32.3428	24.1615	32.827	2.8195	3.9939	6.2349	7.6634	2.1911	11.4498	3.6825	0.8657	17	magenta
Potri.001G295900	AT4G33865	_	Ribosomal protein S14p/S29e family protein	40S ribosomal S29 [Cucumis sativus]	_	_	1302.92	1254.39	1368.97	1066.52	1047.98	1163.6	527.018	991.3	1367.91	1577.55	1294.77	1939.86	1512.95	1970.75	1595.19	1927.92	1376.39	1939.37	1940.54	1907.14	3	purple
Potri.001G296200	AT4G33890	_	_	hypothetical protein POPTR_0001s30340g [Populus trichocarpa]	_	_	13.6318	15.6913	14.5033	17.759	14.3629	16.9749	18.7037	18.0907	19.026	15.6688	22.3646	23.412	7.0684	5.5562	11.6123	7.2594	12.4288	11.6195	8.1729	7.7811	12	green
Potri.001G296700	AT1G49870	_	_	WEB family chloroplastic	_	_	1.8531	1.8446	2.2372	1.6899	1.7135	1.581	1.2618	1.108	1.5467	0.9394	0.9446	0.8922	1.8396	1.6297	1.7749	1.4182	1.8252	1.9197	2.9644	1.782	18	red
Potri.001G298300	AT2G14960	GH3.1	Auxin-responsive GH3 family protein	probable indole-3-acetic acid-amido synthetase	_	_	0.489	0.2046	0.8206	1.7318	0.1706	2.6651	0.3034	1.3374	3.669	0.7575	1.0774	6.7188	1.7852	1.143	0.287	0.5931	0.616	1.588	1.6623	0.0883	9	tan
Potri.001G298900	AT4G34260	FUC95A	1,2-alpha-L-fucosidases	1,2-alpha-L-fucosidases [Theobroma cacao]	_	_	11.9286	10.0056	8.0821	9.9964	9.2249	8.5988	9.2802	7.8473	7.7783	6.5857	4.9588	3.2158	11.7743	11.2767	12.0551	9.7667	7.8212	9.1244	9.4618	9.1279	18	midnightblue
Potri.001G299000	AT4G34260	FUC95A	1,2-alpha-L-fucosidases	alpha-L-fucosidase 2	_	_	2.3421	2.7016	2.1779	2.7128	1.5367	1.2932	0.9709	1.0053	1.1263	1.6323	1.0548	0.5661	1.365	2.0351	2.3616	2.6462	1.4313	1.242	1.3511	1.5227	2	darkgreen
Potri.001G299500	AT2G15220	_	Plant basic secretory protein (BSP) family protein	plant basic secretory family [Populus trichocarpa]	_	_	0	0.6033	0.4557	0.702	0	0	0	0	0	0	0	0.7624	0.0564	0	0.203	0.1259	0	0.0602	0.1278	0.0468	19	royalblue
Potri.001G300200	AT4G37260	ATMYB73,MYB73	myb domain protein 73	transcription factor MYB44-like	MYB	MYB	0.1135	1.5513	0.558	1.2308	0	0.2451	0	0.0973	0.3365	0.7203	0.1811	0.4847	0	0.0536	0.1865	0.2312	0	0.387	0.1761	0.0861	2	royalblue
Potri.001G300900	AT4G34200	EDA9	D-3-phosphoglycerate dehydrogenase	D-3-phosphoglycerate dehydrogenase family [Populus trichocarpa]	_	_	19.5145	18.5735	21.0143	33.1165	26.69	17.2345	17.7645	29.0979	23.7663	51.7064	49.5331	82.9066	84.4437	43.9642	21.971	25.8405	23.1944	40.5141	27.2969	23.9592	9	turquoise
Potri.001G301000	AT3G19490	ATNHD1,NHD1	sodium:hydrogen antiporter 1	sodium hydrogen antiporter family [Populus trichocarpa]	_	_	1.4107	1.2031	1.3162	1.6062	1.4708	1.5842	1.9849	1.4277	1.3245	0.9101	0.9219	0.7581	0.698	0.3369	0.9355	0.632	0.9516	0.4553	0.5802	0.3673	5	lightgreen
Potri.001G301800	AT4G34160	CYCD3,CYCD3;1	CYCLIN D3;1	cyclin D3 family [Populus trichocarpa]	_	_	3.2332	2.9814	3.0029	3.5249	6.0203	4.2664	4.0785	3.3564	3.7125	3.078	2.0918	2.898	6.9504	9.5624	4.2203	3.5867	4.6878	2.5197	3.1962	5.6383	18	turquoise
Potri.001G301900	AT4G34150	_	Calcium-dependent lipid-binding (CaLB domain) family protein	elicitor-responsive 1-like isoform X1 [Populus euphratica]	_	_	69.7127	65.9351	68.0885	82.5055	32.8419	45.3503	30.8229	74.4152	66.071	145.873	114.821	132.353	146.527	46.6003	39.3374	52.281	27.0202	111.275	98.8341	28.7944	4	greenyellow
Potri.001G302100	AT1G47128	RD21,RD21A	Granulin repeat cysteine protease family protein	cysteine ase RD21a-like	_	_	24.4422	32.0191	33.8924	35.5216	14.6566	25.7426	12.2464	29.1669	41.538	55.6593	40.8148	45.9947	22.1012	10.3052	19.3082	16.0198	12.2704	23.2369	14.4697	6.1313	4	magenta
Potri.001G302200	_	_	_	hypothetical protein POPTR_0001s30960g [Populus trichocarpa]	_	_	0.2139	1.6706	0.7011	1.5464	0.3917	0.1539	0	0	1.6306	1.6969	0.3412	1.218	1.5616	2.4227	1.0543	1.7432	0.5658	0.8334	1.3276	0.8109	3	turquoise
Potri.001G302400	AT2G15490	UGT73B4	UDP-glycosyltransferase 73B4	scopoletin glucosyltransferase-like	_	_	1.4694	3.1728	2.5473	9.2809	0.1294	5.6338	0.0526	4.5535	8.3057	11.4107	10.0528	20.8914	0	0.0267	1.0446	0.403	0.3737	7.7077	0	0.1071	17	magenta
Potri.001G302500	AT4G06744	_	Leucine-rich repeat (LRR) family protein	serine-threonine plant- [Ricinus communis]	_	_	0.1977	1.9621	1.8899	2.8582	0.1207	1.5887	0.1533	2.0614	3.9627	6.9784	5.2295	9.2237	0.3909	0	0.8119	0.1007	0.4357	2.5996	0	0	14	magenta
Potri.001G302600	AT5G67210	_	Protein of unknown function (DUF579)	IRX15-LIKE-like	_	_	6.1743	4.7635	4.1751	5.8418	8.1845	3.9156	4.2991	6.2914	6.3637	5.4463	6.9913	4.9172	20.6865	16.0165	7.0586	7.1698	5.6722	6.3932	5.1367	3.7647	8	turquoise
Potri.001G303600	AT4G34131	UGT73B3	UDP-glucosyl transferase 73B3	scopoletin glucosyltransferase-like	_	_	0.1144	0.0559	0.0703	0.1477	0.1048	0.0824	0.1863	0.1226	0.4362	0.1135	0.2282	0.3801	0.0783	0.027	0.0235	0	0.1009	0.2229	0.1184	0.0651	19	blue
Potri.001G304600	AT5G53390	_	O-acyltransferase (WSD1-like) family protein	O-acyltransferase WSD1-like	_	_	11.8339	11.8753	6.782	9.7455	6.8897	5.0879	4.9592	4.3663	4.2884	3.7304	3.1131	4.5816	4.0338	3.6987	7.8031	4.0559	5.5002	5.3594	4.2808	5.9896	2	brown
Potri.001G304800	AT4G34050	CCoAOMT1	S-adenosyl-L-methionine-dependent methyltransferases superfamily protein	caffeoyl- O-methyltransferase	_	_	12.2772	18.3357	11.6229	19.8018	20.5347	7.1418	5.4776	16.001	8.6424	24.1939	21.4191	266.179	161.155	116.042	13.586	15.7056	16.2617	81.0424	7.7133	17.5971	8	turquoise
Potri.001G305500	AT3G21060	_	Transducin/WD40 repeat-like superfamily protein	retinoblastoma-binding 5 homolog	_	_	1.1298	1.142	1.1872	0.9335	0.2921	0.8992	1.1255	0.9228	1.002	0.7908	0.5195	1.2362	0.097	0	0.546	0.0677	0.2813	0.3107	0.0825	0	5	green
Potri.001G306000	AT5G63710	_	Leucine-rich repeat protein kinase family protein	probable LRR receptor-like serine threonine- kinase At5g63710 isoform X1 [Populus euphratica]	_	_	29.4509	31.5981	29.6672	28.6121	31.9386	24.3709	27.7994	21.0132	21.6175	16.0957	18.3339	9.0421	29.5665	33.6861	39.9327	39.5581	32.1712	25.4288	44.259	33.5553	18	midnightblue
Potri.001G306200	AT2G03200	_	Eukaryotic aspartyl protease family protein	aspartic ase nepenthesin-1	_	_	0.3792	0.3393	0.1036	0.1305	0.463	0.1592	0.0294	0.2167	0.1606	0.1755	0.1512	6.2674	40.4277	9.2457	0.7787	0.515	0.4736	0.2462	0.3269	0.7906	1	turquoise
Potri.001G307000	_	_	_	citrate-binding -like	_	_	1.8959	1.7893	1.2947	0.9138	4.3403	0.9097	1.529	0.975	0.4282	0.4512	0.3024	0.2399	3.2296	3.3404	2.8554	2.1889	4.0675	3.0165	2.8765	0.7666	18	red
Potri.001G308800	_	_	_	neurofilament heavy polypeptide-like isoform X3	_	_	2.5525	3.2344	5.1625	1.4584	5.57	3.6743	5.0032	4.4222	6.3942	4.4377	4.9817	2.0101	4.6092	2.4093	2.0077	3.1536	6.0333	6.3485	5.7868	9.6765	7	darkred
Potri.001G309100	AT1G76890	AT-GT2,GT2	Duplicated homeodomain-like superfamily protein	trihelix transcription factor GT-2-like	Trihelix	Trihelix	0.2073	0.0675	0.2605	0.0856	0.4429	0.2586	0.0772	0.1895	0.2692	0.1535	0.474	0.4722	1.2108	1.6045	0.3292	1.1545	0.329	0.8616	1.1295	0.6916	7	yellow
Potri.001G309600	AT1G49230	_	RING/U-box superfamily protein	RING-H2 finger ATL78	_	_	0.4921	0.7207	0.7058	0.3177	3.7744	0.5756	1.0304	0.9491	0.9379	0.0488	0.5398	1.3428	1.5158	4.2969	1.314	3.9483	2.712	0.6592	1.9728	9.3285	6	yellow
Potri.001G309700	AT1G49230	_	RING/U-box superfamily protein	RING-H2 finger ATL78-like	_	_	0.5033	0	0.0516	0	1.037	0.1358	0	0.0539	0	0.1996	0.0502	0	3.1576	1.0095	1.0853	3.0763	1.4976	2.0836	1.3667	1.9079	6	yellow
Potri.001G310100	AT2G14095	_	_	hypothetical protein POPTR_0001s31760g [Populus trichocarpa]	_	_	0.1708	0.5003	0.056	0.1764	0.3754	0.0246	0	0.0293	0	0.0813	0.0272	0	0.904	0.4514	0.2526	0.0348	0.1205	0.0333	0.0353	0.0518	19	turquoise
Potri.001G310200	AT4G01020	_	helicase domain-containing protein / IBR domain-containing protein / zinc finger protein-related	ATP-dependent RNA [Ricinus communis]	_	_	0.9325	0.2483	0.8336	0.2627	0.9316	0.8542	1.0255	0.8719	1.3643	0.8743	1.42	1.9309	2.8625	1.2003	1.4625	1.6409	0.5232	1.8168	2.8064	2.2497	7	black
Potri.001G310500	AT5G64300	ATGCH,ATRIBA1,GCH,RFD1	GTP cyclohydrolase II	bifunctional riboflavin biosynthesis RIBA chloroplastic-like	_	_	22.0168	18.1229	34.7305	26.0471	12.2869	18.1516	10.8871	25.0017	38.9674	54.5479	27.0203	30.8375	71.0479	3.3843	6.5967	19.3002	8.8581	55.1926	60.6991	7.7166	3	greenyellow
Potri.001G311100	AT2G44710	_	RNA-binding (RRM/RBD/RNP motifs) family protein	heterogeneous nuclear ribonucleo R-like isoform X1 [Nelumbo nucifera]	_	_	0.3062	0.4784	0.1004	0	0.0561	0	0.057	0	0	0	0	0	0.0559	0.9828	0.5535	1.0607	0	0	0.0634	0	18	purple
Potri.001G311700	AT5G64260	EXL2	EXORDIUM like 2	EXORDIUM-like 2	_	_	59.0757	60.2372	76.4916	39.7899	91.0068	73.9877	101.497	82.2528	68.1208	50.5429	70.8319	120.794	140.078	174.398	76.6043	75.8255	77.8822	94.3939	96.4658	97.1072	7	turquoise
Potri.001G313000	AT1G22360	AtUGT85A2,UGT85A2	UDP-glucosyl transferase 85A2	7-deoxyloganetin glucosyltransferase-like	_	_	108.209	120.965	46.5801	66.7777	20.3704	20.7083	28.9258	21.7008	12.3219	6.966	11.4632	3.5556	11.6994	9.4761	52.0336	12.9709	14.9162	12.0038	13.2926	5.4593	13	brown
Potri.001G313300	AT5G63020	_	Disease resistance protein (CC-NBS-LRR class) family	probable disease resistance At5g63020	_	_	7.7505	9.6578	6.98	15.1514	6.834	7.1771	6.3201	6.8212	9.0151	13.0326	10.9749	9.4182	4.5793	5.1436	7.4305	7.5214	4.3396	6.0401	4.1164	3.8288	4	salmon
Potri.001G314900	AT3G24110	_	Calcium-binding EF-hand family protein	probable calcium-binding CML22 isoform X1	_	_	33.6451	30.2427	36.0936	25.3296	33.9677	24.0557	35.2421	20.9256	16.8638	12.1325	19.1186	8.6028	38.52	33.3847	43.3557	36.7688	33.8323	30.0665	40.4442	69.3192	18	red
Potri.001G315000	AT2G32800	AP4.3A	protein kinase family protein	receptor like kinase -like	_	_	1.0489	2.3607	1.5589	6.3349	0.2931	0.7806	0.5956	1.722	1.2951	2.708	3.0631	3.7795	0.4056	0.7384	1.0662	0.9237	0.2351	1.7665	0.3862	0.027	4	salmon
Potri.001G315700	AT4G13600	_	Carbohydrate-binding X8 domain superfamily protein	PLASMODESMATA CALLOSE-BINDING PROTEIN 3-like [Populus euphratica]	_	_	0.378	0.3281	0.9294	0.3904	1.4616	2.2673	1.0553	1.0801	1.7789	1.7994	1.4406	1.0364	0.69	4.0043	2.726	4.7925	1.7035	0.9002	1.2167	3.0254	7	black
Potri.001G316300	AT3G01320	SNL1	SIN3-like 1	paired amphipathic helix Sin3-like 2	_	Orphans	4.2826	6.5446	6.9682	6.4103	1.5914	5.852	4.274	7.2351	8.4643	9.7986	9.0103	21.6768	3.2286	0.0586	1.9376	2.5292	2.3531	8.9484	3.3388	0.0471	17	magenta
Potri.001G317300	AT5G49210	_	_	Polyamine-modulated factor 1-binding [Theobroma cacao]	_	_	62.751	52.6244	67.1616	44.9748	86.7884	96.6097	66.2422	84.49	119.674	106.056	100.34	152.312	120.4	122.559	83.174	110.247	82.7144	121.81	99.1241	142.133	7	darkred
Potri.001G317600	AT1G04920	ATSPS3F,SPS3F	sucrose phosphate synthase 3F	probable sucrose-phosphate synthase 3	_	_	1.6318	2.2177	2.5568	2.4202	3.3353	4.3033	8.2546	5.3653	4.1687	1.3567	2.5355	1.561	0.9173	3.1852	2.6864	4.7944	2.5495	1.0555	0.9724	1.9845	16	pink
Potri.001G318100	AT3G42860	_	zinc knuckle (CCHC-type) family protein	cold shock domain-containing 3-like	_	_	1.9191	1.5406	2.8308	4.3386	5.7604	5.5097	7.1435	8.2795	4.3168	3.8231	4.4563	3.6427	3.3665	3.7638	3.013	3.9102	5.6402	2.9704	3.5516	3.2658	16	pink
Potri.001G318300	AT3G06240	_	F-box family protein	F-box kelch-repeat At3g06240-like	_	_	0.3047	0.3719	0.2497	0.3147	0	0.3016	0.3545	0.4244	0.7743	0.2115	0.4557	0.5061	0.1043	0.1798	0.1877	0.0776	0.1343	0.2597	0.0394	0.1155	19	salmon
Potri.001G318500	AT2G32830	PHT1;5,PHT5	phosphate transporter 1;5	phosphate transporter	_	_	0.0259	0	0	0	0.0238	0.2987	0	0.0889	0.2197	0.2058	0.0828	0.7385	0.142	0.3672	0.0426	0.4228	0.0229	0.5559	0.0537	0	19	darkorange
Potri.001G318600	_	_	_	DNA-directed RNA polymerase subunit beta [Theobroma cacao]	_	_	1.5722	1.3243	1.3894	1.2735	2.9641	1.7306	2.6105	2.5102	2.5067	1.7119	1.6229	2.8964	4.6419	6.2268	2.9377	4.5537	3.017	3.3033	2.9977	4.9785	7	black
Potri.001G318700	AT1G71900	_	Protein of unknown function (DUF803)	magnesium transporter NIPA2-like	_	_	0.1253	0.0408	0.5132	0.0431	0.65	1.0818	0.8936	0.4294	1.167	0.9937	1.1989	1.0302	0.6858	0.7488	0.1715	0.2127	0.0736	0.7321	0.6479	0.7281	9	darkturquoise
Potri.001G318900	AT4G30990	_	ARM repeat superfamily protein	small subunit processome component 20 homolog	_	_	5.6642	7.0383	1.5191	7.02	2.2634	2.8167	6.0376	1.5889	3.5765	0.817	2.0536	2.248	2.3496	5.7352	4.8224	6.8195	2.27	1.0032	2.8765	2.8891	2	white
Potri.001G319200	AT4G13840	_	HXXXD-type acyl-transferase family protein	ECERIFERUM 26-like	_	_	1.2212	1.284	1.2574	0.7438	0.6595	0.7437	0.9907	0.9125	0.5305	0.5714	0.7243	0.1486	0.0286	0	0.6688	0.319	0.4417	0.1525	0.0324	0	5	orange
Potri.001G319400	_	_	_	hypothetical protein POPTR_1239s00200g [Populus trichocarpa]	_	_	14.2891	11.5001	10.2855	10.5699	17.329	9.4506	10.961	8.1099	6.0518	2.9106	5.3908	0.3665	13.3926	7.655	16.4976	6.4917	17.1954	12.7911	17.1793	6.7347	18	darkgrey
Potri.001G319800	AT4G13850	ATGRP2,GR-RBP2,GRP2	glycine-rich RNA-binding protein 2	glycine-rich RNA-binding family [Populus trichocarpa]	_	_	20.185	21.115	20.7609	15.4228	25.9346	21.792	18.7835	18.537	21.8082	20.5885	24.3972	74.3781	18.2327	26.2458	32.826	26.7535	34.5042	46.9507	33.4531	30.8429	9	darkorange
Potri.001G320200	AT4G13870	ATWEX,ATWRNEXO,WEX,WRNEXO	Werner syndrome-like exonuclease	Werner Syndrome-like exonuclease [Populus euphratica]	_	_	6.2301	5.7625	7.3626	7.4505	8.0473	8.4961	11.7171	9.2185	6.6103	2.0811	5.2833	1.9294	3.1121	3.2807	5.172	5.1443	7.5167	1.8526	1.5604	3.6298	5	lightgreen
Potri.001G320400	AT4G13930	SHM4	serine hydroxymethyltransferase 4	serine hydroxymethyltransferase 4	_	_	34.8994	35.6354	33.9294	46.882	44.5266	38.4051	38.5484	40.1701	39.6797	48.5351	50.1175	87.2977	181.547	102.5	34.3594	37.9341	33.8884	35.576	19.1406	34.4885	8	turquoise
Potri.001G320800	AT5G03170	ATFLA11,FLA11	FASCICLIN-like arabinogalactan-protein 11	fasciclin-like AGP 15 family [Populus trichocarpa]	_	_	0.9117	0.7232	0.7004	0.1765	10.8531	0.2051	0	0.1465	0.4344	0.9945	0.0454	53.2649	551.917	182	15.5874	2.2639	5.275	1.4432	0.7073	9.7636	15	turquoise
Potri.001G320900	AT4G13980	AT-HSFA5,HSFA5	winged-helix DNA-binding transcription factor family protein	heat stress transcription factor A-5-like	HSF	HSF	41.6804	40.8324	32.6017	40.6209	24.2703	33.5046	38.2859	31.5026	37.8236	34.9756	31.5072	29.6676	14.2899	14.4592	30.4959	19.8464	20.0973	18.012	16.6675	11.3356	5	cyan
Potri.001G321300	AT4G14010	RALFL32	ralf-like 32	RALF-like 32	_	_	0	0.1729	0.5805	0	0.8109	0.0637	0.8241	0.2277	1.3502	0.843	0.7063	2.1851	3.0709	3.5106	0.582	1.3532	0.7808	0.2588	0.2748	3.7599	7	turquoise
Potri.001G321400	AT1G67623	_	F-box family protein	F-box At1g67623	_	_	2.9202	1.6115	2.7052	3.6718	5.9297	4.295	5.0215	4.5163	4.5708	4.2305	2.6332	1.8677	4.3451	4.8537	6.7277	5.756	4.3659	5.2566	7.5526	8.7122	7	yellow
Potri.001G321500	AT4G14010	RALFL32	ralf-like 32	RALF-like 32	_	_	14.9293	9.2011	12.2343	8.4806	16.9184	7.9918	10.8537	9.5173	8.5359	9.8452	9.0057	6.9958	21.8842	14.444	15.1775	15.3994	16.2893	21.3605	25.0008	17.0499	18	red
Potri.001G321800	AT3G23790	AAE16	AMP-dependent synthetase and ligase family protein	probable acyl-activating enzyme chloroplastic	_	_	0.1782	0.1143	0.0542	0.0105	0.042	0.0183	0.0047	0.0524	0.0992	0.1131	0.0731	0.2029	0.0976	0.0048	0.0544	0.0778	0.0045	0.0893	0.0685	0.0811	19	tan
Potri.001G321900	AT3G23770	_	O-Glycosyl hydrolases family 17 protein	probable glucan endo-1,3-beta-glucosidase A6	_	_	0.5668	0.6185	0.6284	0.2755	0.2137	0.336	0.0931	0.0857	0.0847	0.3438	0.2393	0.3797	0.3651	2.5805	1.0134	1.4605	0.2058	0.1299	0.5174	1.8201	18	red
Potri.001G322700	AT3G26790	FUS3	AP2/B3-like transcriptional factor family protein	B3 domain-containing transcription factor FUS3-like	B3	ABI3VP1	2.3321	2.8461	2.7319	1.5131	4.7093	4.8526	6.2462	4.1132	4.1914	1.435	3.7442	1.7735	4.0246	4.5718	3.6966	5.0715	3.9015	3.0436	2.7064	5.3273	7	black
Potri.001G323500	AT2G33500	_	B-box type zinc finger protein with CCT domain	B-box type zinc finger with CCT [Theobroma cacao]	CO-like	C2C2-CO-like	0.0279	0.0272	0.0228	0.2302	0.0255	0.0401	0	0.0955	0.0472	0.0884	0.1111	0.7668	0	0	0.0229	0	0	0.0543	0	0.0422	19	tan
Potri.001G323700	AT4G15620	_	Uncharacterised protein family (UPF0497)	CASP 1F3	_	_	0	0	0	0	0	0	0	0	0	0.2274	0	0.2721	2.8122	0.6088	0.0589	0	0	0	0	0.0543	8	turquoise
Potri.001G324500	AT4G18930	_	RNA ligase/cyclic nucleotide phosphodiesterase family protein	cyclic phosphodiesterase-like	_	_	18.7545	9.6149	17.5645	12.4147	23.2748	22.7232	8.3555	8.5651	19.3207	16.0848	14.4396	20.1354	14.2076	24.332	27.7802	31.278	36.5827	21.3733	17.3042	47.3258	7	yellow
Potri.001G325100	AT5G13180	ANAC083,NAC083,VNI2	NAC domain containing protein 83	NAC domain-containing 68	NAC	NAC	209.782	248.617	221.729	244.571	126.645	164.156	163.842	169.004	189.185	175.357	181.385	142.736	109.361	48.135	127.069	87.9063	133.648	128.526	126.708	63.0767	5	green
Potri.001G325200	AT3G02040	SRG3	senescence-related gene 3	glycerophosphodiester phosphodiesterase gde1-like	_	_	13.101	14.91	18.6148	21.2192	9.387	5.891	0.9653	7.0528	8.0848	15.1579	11.1731	18.0257	15.8378	24.3946	17.995	19.0121	11.0745	17.2202	23.5173	10.0257	3	purple
Potri.001G325800	AT3G02000	ROXY1	Thioredoxin superfamily protein	glutaredoxin family [Populus trichocarpa]	_	_	1.5697	2.0799	1.1944	3.7056	6.7765	5.8909	2.191	2.8831	4.5586	2.4905	3.6667	1.5961	6.8555	22.7534	9.8556	14.5063	5.8325	4.5873	3.3637	3.2304	8	red
Potri.001G326200	AT5G41050	_	Pollen Ole e 1 allergen and extensin family protein	major pollen allergen Ole e 1	_	_	4.4571	3.5133	4.3562	5.0257	4.7182	5.0621	3.0822	3.6451	5.0916	4.3145	2.805	6.1316	10.598	12.4668	6.0466	6.9985	4.8311	4.8199	4.6532	9.6421	18	turquoise
Potri.001G326800	AT5G14080	_	Tetratricopeptide repeat (TPR)-like superfamily protein	pentatricopeptide repeat-containing family [Populus trichocarpa]	_	_	1.0059	1.18	0.8182	1.2328	0.7906	1.032	1.5159	1.4349	1.1509	0.7742	0.8084	0.7338	0.4248	0.1842	0.6599	0.5353	0.7148	0.5704	0.1631	0.3074	5	cyan
Potri.001G327500	AT5G14090	_	_	Regulator of nonsense transcripts [Theobroma cacao]	_	_	0.3718	0.3227	0.5248	0.3094	1.2675	0.8847	1.1246	0.9473	0.9274	0.2049	0.7662	0.3137	1.0369	0.1462	0.2037	0.221	1.0564	0.9056	1.3036	0.2976	19	pink
Potri.001G327600	AT5G14100	ATNAP14,NAP14	non-intrinsic ABC protein 14	ABC transporter I family member chloroplastic isoform X1 [Vitis vinifera]	_	_	10.2985	16.8417	10.7602	11.0353	2.2398	6.2078	4.7917	8.0548	5.343	6.0254	5.4421	7.819	0.3524	0.3645	8.1431	1.1803	3.178	2.3826	0.3995	0.2928	13	cyan
Potri.001G328000	AT5G13080	ATWRKY75,WRKY75	WRKY DNA-binding protein 75	probable WRKY transcription factor 75	WRKY	WRKY	0.3631	0.7091	0.2976	1.1252	0	2.0909	0.2896	1.2006	2.5486	2.922	2.8552	16.887	0	0	0	0.0528	0	7.1255	0.322	0.3147	14	tan
Potri.001G328900	AT5G40960	_	Protein of unknown function (DUF 3339)	hypothetical protein POPTR_0001s33640g [Populus trichocarpa]	_	_	11.082	10.6231	5.7792	5.6188	11.8089	16.5325	15.3751	18.6521	15.3605	5.9144	12.8576	3.8245	3.6776	4.7547	8.2764	8.4161	14.9229	4.3182	5.4196	6.4164	16	lightgreen
Potri.001G329100	AT3G01930	_	Major facilitator superfamily protein	Major facilitator superfamily isoform 1 [Theobroma cacao]	_	_	1.9972	1.912	1.9449	1.3127	3.8242	0.7188	1.05	0.856	0.7141	0.7305	0.5793	3.3479	10.652	8.9118	3.1111	5.3774	2.4013	3.0574	3.1932	5.3985	6	yellow
Potri.001G329900	AT1G60550	DHNS,ECHID	enoyl-CoA hydratase/isomerase D	1,4-dihydroxy-2-naphthoyl- peroxisomal-like	_	_	3.3949	1.7362	2.219	1.8784	2.1836	2.2398	2.2942	1.1085	2.191	1.3787	0.677	1.3425	4.1678	2.7848	2.1581	2.6763	2.4944	2.2835	2.2578	2.4515	18	red
Potri.001G330000	AT3G48200	_	_	hypothetical protein POPTR_0001s33760g [Populus trichocarpa]	_	_	0.0596	0.0873	0.0098	0.0246	0	0.0043	0.0111	0.0051	0.005	0.0047	0	0.017	0.0054	0.0113	0.0098	0	0	0.0058	0	0	19	brown
Potri.001G330500	AT1G64940	CYP89A6	cytochrome P450, family 87, subfamily A, polypeptide 6	cytochrome P450 89A2-like	_	_	0.0318	0.0311	0	0.0329	0.0291	0.0687	0.0888	0	0.1078	0.0505	0.3299	0.4529	0.4645	0.2402	0.0784	0.0324	0	0.3719	0.0658	0.2895	19	turquoise
Potri.001G331200	AT3G27120	_	P-loop containing nucleoside triphosphate hydrolases superfamily protein	fidgetin 1	_	_	0.0869	0.174	0.146	0.0943	0.1075	0.1439	0.1415	0.1043	0.1325	0.0896	0.1317	0.1815	0.0278	0.0287	0.075	0.0354	0.0383	0.0381	0.0045	0.0099	19	green
Potri.001G331700	AT3G27170	ATCLC-B,CLC-B	chloride channel B	Chloride channel CLC-a [Populus trichocarpa]	_	_	0.1592	0	0.058	0.0913	0.2916	0.1146	0.0329	0.0758	0.03	0	0.0282	0.0504	0.1453	0.2838	0.93	0.6487	0.1716	0.7582	0.183	0.0268	18	red
Potri.001G331900	AT3G27180	_	S-adenosyl-L-methionine-dependent methyltransferases superfamily protein	S-adenosyl-L-methionine-dependent methyltransferases superfamily [Theobroma cacao]	_	_	10.165	6.0912	9.0132	3.7495	10.5645	6.7936	5.8057	5.117	6.1729	7.5095	6.2419	4.6194	24.7865	12.2091	9.4111	12.3281	9.3417	20.7475	23.0624	15.9444	6	yellow
Potri.001G332200	AT3G27200	_	Cupredoxin superfamily protein	Blue copper [Ricinus communis]	_	_	0.8227	0.4819	0.4045	0	9.4921	0.5921	0.3062	2.2564	0.9756	1.3705	3.7403	118.204	863.592	194.359	11.2187	1.0057	6.3104	2.0035	0.0851	4.8652	15	turquoise
Potri.001G332300	AT5G14180	MPL1	Myzus persicae-induced lipase 1	triacylglycerol lipase 2	_	_	5.0454	3.7584	4.7165	4.9987	8.8128	10.141	3.7213	5.9423	10.5576	11.2223	10.1655	10.0555	12.2785	9.4012	5.8949	7.3293	6.2279	9.2656	6.8627	11.2355	7	darkred
Potri.001G333000	AT3G50160	_	Plant protein of unknown function (DUF247)	UPF0481 At3g47200-like [Populus euphratica]	_	_	1.3618	1.4842	1.9983	1.2102	1.7691	3.4647	4.4795	2.6873	3.0849	1.9848	2.6019	1.6831	1.3295	2.9893	2.0033	1.5809	1.089	1.851	1.933	2.9295	16	darkturquoise
Potri.001G333100	AT3G01820	_	P-loop containing nucleoside triphosphate hydrolases superfamily protein	probable adenylate kinase mitochondrial	_	_	99.3492	89.3957	137.989	93.9201	158.598	181.062	182.904	162.332	189.434	161.964	185.169	169.151	208.585	173.245	124.533	185.221	158.224	186.557	202.099	187.571	7	darkred
Potri.001G333300	AT5G14210	_	Leucine-rich repeat protein kinase family protein	probable inactive leucine-rich repeat receptor kinase At3g03770	_	_	0.4254	0.3209	0.618	0.689	2.1072	1.3013	1.7994	0.7458	1.5724	0.6366	0.7635	0.5781	1.6058	1.4966	2.0889	2.8465	1.4577	1.1773	0.7701	1.1802	7	black
Potri.001G333600	AT5G14230	_	_	Ankyrin repeat [Theobroma cacao]	_	_	3.7124	2.6097	3.3465	2.1472	5.0994	5.4375	3.4028	3.6752	6.3992	4.3146	4.7971	6.7646	15.3303	8.4099	3.2785	2.3638	3.4859	3.2729	3.3796	3.251	8	turquoise
Potri.001G334200	AT5G14250	COP13,CSN3,FUS11	Proteasome component (PCI) domain protein	COP9 signalosome complex subunit 3	_	_	45.9429	51.1846	32.5251	37.7464	8.5143	18.725	8.4897	15.9387	25.2075	31.3053	23.337	27.4144	11.2038	7.6224	29.459	10.0057	10.2952	15.9354	10.0137	7.7777	13	royalblue
Potri.001G334500	AT5G50360	_	_	hypothetical protein POPTR_0001s34210g [Populus trichocarpa]	_	_	83.1434	116.545	88.0003	106.865	69.9696	77.8537	120.302	73.7152	68.5354	25.3214	44.671	24.2705	23.0881	52.2698	79.8534	75.925	55.3513	26.9725	31.5609	31.6831	5	white
Potri.001G334800	AT3G27220	_	Galactose oxidase/kelch repeat superfamily protein	kelch repeat-containing At3g27220-like	_	_	0.3881	0.0892	0.3742	0.1886	0.0418	0.3122	0	0.4501	0.5414	1.8835	0.6373	1.8416	1.0417	0.4094	0.1125	0.2558	0.0403	0.7561	0.1181	0.1039	9	blue
Potri.001G335300	AT5G40780	LHT1	lysine histidine transporter 1	lysine histidine transporter 1	_	_	7.9168	15.1791	16.2849	25.1917	1.5133	6.1957	4.935	15.4143	14.5116	30.2594	19.3346	18.5876	4.4472	0.4297	3.0268	2.2761	2.572	10.7182	4.989	0.3899	17	magenta
Potri.001G335800	AT3G04120	GAPC,GAPC-1,GAPC1	glyceraldehyde-3-phosphate dehydrogenase C subunit 1	glyceraldehyde-3-phosphate cytosolic	_	_	1.0576	0.7529	1.6431	0.751	2.0782	2.4263	2.2554	1.152	2.7435	1.7305	2.3023	4.0357	2.1314	2.3501	1.5204	1.7733	1.6512	2.4468	1.3904	1.587	9	darkorange
Potri.001G336000	AT5G48050	_	_	hypothetical protein POPTR_0001s36275g [Populus trichocarpa]	_	_	0	0	0.3688	0.155	0	1.6918	0.2327	2.4005	4.4056	5.118	2.8322	4.2242	0.0456	0	0	0	0.0882	1.7538	0.0517	0.0758	14	blue
Potri.001G336300	AT3G01710	_	TPX2 (targeting protein for Xklp2) protein family	TPX2 family isoform 1 [Theobroma cacao]	_	_	0.0272	0.1856	0.2522	0.2431	0.5636	0.5994	0.5559	0.3491	0.7437	0.2657	0.1588	0.6614	0.5617	0.5553	0.2305	0.4611	0.2713	0.529	0.1966	0.4598	19	darkturquoise
Potri.001G337100	AT3G28050	_	nodulin MtN21 /EamA-like transporter family protein	WAT1-related At3g28050-like	_	_	49.7518	48.0883	37.2868	35.8386	35.3536	28.5862	28.5483	24.8509	21.5414	16.043	17.5662	14.9393	18.8044	23.8237	32.5652	23.567	31.3375	23.0202	21.3958	18.7013	2	white
Potri.001G339200	AT5G14370	_	CCT motif family protein	CCT motif family [Theobroma cacao]	_	Orphans	0.0195	0.019	0.016	0	0.1607	0.0421	0.0907	0.1337	0.0826	0	0.0622	0.0185	0.5516	0.0368	0.0801	0.0397	0.1203	0.057	0.1614	0.3844	19	turquoise
Potri.001G339400	AT5G05800	_	_	hypothetical protein POPTR_0001s35970g [Populus trichocarpa]	_	_	1.0773	1.0519	0.4204	0.106	0.6577	0.0369	0.0477	0.044	0	0.0407	0.0409	0.0487	2.2005	1.7433	1.0958	0.993	0.588	1.1494	2.2291	0.6224	18	red
Potri.001G340200	AT3G01680	_	_	hypothetical protein POPTR_0001s35900g [Populus trichocarpa]	_	_	3.0383	3.7737	5.5942	3.5352	6.2161	12.0687	8.7861	9.8728	19.6599	7.2615	9.9239	9.7818	2.6323	3.7935	3.6018	4.8192	5.6797	5.0203	4.0383	5.4674	12	lightcyan
Potri.001G340300	AT3G01680	_	_	hypothetical protein POPTR_0001s35880g [Populus trichocarpa]	_	_	9.2558	8.7368	12.2429	6.7036	14.2614	30.9318	20.2284	20.0147	44.6821	17.2451	22.8379	22.1063	9.4983	13.141	11.3899	17.1763	14.5776	14.4227	12.6345	22.2473	9	darkturquoise
Potri.001G340400	AT3G01680	_	_	hypothetical protein POPTR_0001s35870g [Populus trichocarpa]	_	_	4.1077	4.818	7.8214	3.2251	8.4593	14.856	10.1443	10.8413	24.6234	11.4572	14.2698	13.3974	8.091	11.8246	8.0011	11.0204	9.1034	9.7321	8.7969	19.8212	9	darkred
Potri.001G340500	AT3G01680	_	_	hypothetical protein POPTR_0001s35860g [Populus trichocarpa]	_	_	0.4615	1.0138	1.0085	0.8341	1.1974	2.5881	3.0063	1.7471	3.1762	1.3425	1.4111	1.825	0.3159	1.2524	0.8215	1.0579	1.6954	1.1052	1.114	0.7727	16	lightcyan
Potri.001G340600	AT3G01680	_	_	hypothetical protein POPTR_0001s35850g [Populus trichocarpa]	_	_	4.442	3.6986	8.9034	4.8063	11.8687	15.8333	15.5323	15.6746	21.1747	9.9159	12.5468	8.7599	10.4941	14.8109	10.1576	12.7531	11.5799	11.1457	13.3284	18.3706	7	black
Potri.001G341900	AT5G60040	NRPC1	nuclear RNA polymerase C1	DNA-directed RNA polymerase III subunit rpc1	_	_	4.2786	4.2232	2.9975	4.2388	3.0577	3.0191	3.8754	2.8418	2.797	1.9621	2.1226	1.9841	2.4806	5.0965	6.1642	5.7776	2.0889	2.0889	2.4475	4.8088	18	darkgreen
Potri.001G342000	AT3G45780	JK224,NPH1,PHOT1,RPT1	phototropin 1	phototropin-1 [Jatropha curcas]	_	_	0.2321	0.2952	0.2766	0.3414	0.4057	0.2278	0.4057	0.3858	0.1787	0.0558	0.1458	0.0067	0.0064	0	0.1618	0.043	0.1116	0.0069	0	0.0053	19	lightgreen
Potri.001G342100	AT5G14410	_	_	hypothetical protein POPTR_0001s35670g [Populus trichocarpa]	_	_	0.4119	0.9049	0.422	0.2127	0.5658	0	0	0.1765	0.3489	0.6536	0.0821	0.5864	0	0	0	0	0.1816	0	0	0	19	green
Potri.001G342600	AT5G14450	_	GDSL-like Lipase/Acylhydrolase superfamily protein	GDSL esterase lipase At5g14450-like	_	_	69.8489	50.7798	72.4806	72.9101	135.371	102.406	118.05	92.1683	69.5903	62.2116	78.5002	26.1295	104.123	107.135	76.2676	92.6131	126.265	79.6475	117.294	98.8688	18	red
Potri.001G343000	AT4G13010	_	Oxidoreductase, zinc-binding dehydrogenase family protein	quinone-oxidoreductase chloroplastic	_	_	5.7324	6.7363	5.5691	6.0276	8.266	8.8117	10.9825	9.2487	8.5027	5.165	6.869	5.2434	2.9589	3.0604	5.178	4.6772	6.1062	2.7794	2.4418	1.829	5	lightgreen
Potri.001G343800	AT3G01600	anac044,NAC044	NAC domain containing protein 44	NAC domain-containing 8-like	NAC	NAC	2.4835	3.3425	4.232	3.7636	2.2424	4.0009	3.121	5.5704	5.6916	7.8717	8.9328	8.4476	5.5919	2.147	2.3262	3.8779	1.7702	4.9855	4.9943	1.927	9	greenyellow
Potri.001G344200	AT5G14510	_	ARM repeat superfamily protein	U-box domain-containing 3	_	_	0.4965	0.808	0.6103	0.3846	1.2504	1.5486	0.9626	1.0285	0.5257	1.2474	0.8581	1.3352	1.4727	1.2107	1.0878	1.4754	0.7296	1.0077	1.2414	2.6981	7	black
Potri.001G345400	AT3G27640	_	Transducin/WD40 repeat-like superfamily protein	denticleless homolog	_	_	0.0276	0.1616	0	0.0285	0.0758	0.0397	0.0513	0.1182	0.1168	0.1094	0.198	0.4974	0	0.0521	0.0227	0.0281	0.073	0.0537	0	0.3346	19	tan
Potri.001G346500	AT1G05700	_	Leucine-rich repeat transmembrane protein kinase protein	leucine-rich repeat receptor kinase At2g19210	_	_	0.5662	0.2457	0.464	0.3898	1.8435	0.9961	0.5269	0.5392	1.1723	0.4991	0.552	1.1344	1.6649	1.247	1.1887	1.2818	0.9429	0.2451	0.9111	1.5263	7	turquoise
Potri.001G347400	AT3G27770	_	_	hypothetical protein POPTR_0001s35120g [Populus trichocarpa]	_	_	0.3789	0.2631	0.4071	0.4436	0.5938	0.4424	0.909	0.5341	1.0557	0.3808	0.3358	0.2957	0.3612	0.2226	0.3251	0.1201	0.4381	0.2707	0.1829	0.3831	19	lightyellow
Potri.001G348300	AT5G14570	ATNRT2.7,NRT2.7	high affinity nitrate transporter 2.7	high affinity nitrate transporter	_	_	0.8943	1.0954	1.3992	0.7893	3.3802	1.4278	2.5724	1.1011	1.033	0.3999	0.9857	0.6944	4.4964	4.0673	1.4293	2.4517	2.1075	1.0613	1.1775	3.6124	18	yellow
Potri.001G348600	AT5G14760	AO	L-aspartate oxidase	L-aspartate chloroplastic [Populus euphratica]	_	_	2.9323	3.0121	4.5925	4.2972	1.6899	5.044	5.1519	6.4872	7.1493	11.5191	7.0168	10.7233	3.58	0.8442	1.2882	1.6839	1.5373	7.1798	7.5076	1.3219	12	greenyellow
Potri.001G349600	AT5G14700	_	NAD(P)-binding Rossmann-fold superfamily protein	tetraketide alpha-pyrone reductase 1	_	_	1.0665	3.2354	3.933	2.2424	2.0929	3.6462	8.5778	8.1621	5.1623	0.9368	3.9497	0.4699	0.0695	0.036	0.2503	0.4268	1.8807	0.5937	0.5911	0	11	lightyellow
Potri.001G349700	AT5G14690	_	_	hypothetical protein POPTR_0001s34870g [Populus trichocarpa]	_	_	1.2707	1.6055	0.9801	0.9264	3.4909	1.0222	1.878	1.2173	2.0894	1.4825	1.8483	1.3478	4.2975	5.5032	1.4737	4.5689	2.1748	2.4029	2.1651	2.8337	7	yellow
Potri.001G350100	AT3G28370	_	_	coiled-coil domain-containing 136 isoform X1 [Populus euphratica]	_	_	1.5974	1.3285	0.9212	0.7943	1.7878	2.2994	1.2662	1.1156	1.6537	1.455	1.1326	4.6041	2.1596	2.6804	2.1871	3.7368	1.4605	2.4205	2.4481	2.3774	7	turquoise
Potri.001G350600	AT5G14920	_	Gibberellin-regulated family protein	gibberellin-regulated 14-like	_	_	0.5863	2.494	2.9512	2.076	2.7611	5.7568	11.3399	7.8607	7.4135	2.2591	5.311	2.4243	0.0382	0.2767	1.2729	0.128	3.0645	1.1014	0	0.6985	11	lightyellow
Potri.001G351200	AT5G62680	_	Major facilitator superfamily protein	nitrate [Ricinus communis]	_	_	7.5525	6.8534	4.1075	5.3993	5.7531	4.9298	6.6482	5.3362	5.3407	2.9598	3.2925	2.3569	2.7425	0.8135	3.4097	1.5134	3.6294	2.5629	2.0178	1.1607	5	cyan
Potri.001G351900	_	_	_	Starch synthase 4 isoform 1 [Theobroma cacao]	_	_	1.1749	0.9941	1.5084	2.3056	3.3353	2.4805	4.4826	3.1554	2.7202	1.6467	1.7494	1.0035	3.0022	3.0682	2.606	2.5135	1.8991	0.9538	1.7421	1.1877	16	pink
Potri.001G352100	AT4G18210	ATPUP10,PUP10	purine permease 10	probable purine permease 9	_	_	0.1441	0.0703	0.059	0.7068	0	0.2074	0.067	0.4322	1.1898	1.1715	0.5459	1.2989	0	0	0.1184	0	0.0318	0.1754	0.0373	0	4	blue
Potri.001G352200	AT4G18210	ATPUP10,PUP10	purine permease 10	probable purine permease 10 [Populus euphratica]	_	_	0.0366	0.4287	0.3898	0.2267	0.0335	1.4483	0	0.0941	0.6818	1.5674	0.4961	3.2292	0	0.0691	0.0601	0.3355	0	1.3187	0	0.5548	9	tan
Potri.001G352300	AT2G34410	_	O-acetyltransferase family protein	CAS1 domain-containing 1-like	_	_	7.9542	7.7908	7.8428	8.2327	8.1364	5.4692	5.4806	6.1288	6.4437	6.8473	6.5944	18.9767	98.2354	27.8912	9.4541	7.0344	5.4911	7.1468	6.2328	8.5331	8	turquoise
Potri.001G352500	AT4G18160	ATKCO6,ATTPK3,KCO6,TPK3	Ca2+ activated outward rectifying K+ channel 6	two-pore potassium channel 3-like	_	_	1.6978	2.5959	2.5727	4.7312	2.8162	3.3201	3.6965	5.821	3.4461	8.2341	6.2603	3.9827	3.8005	3.6587	1.6053	2.3171	0.9321	3.3391	2.1541	2.1131	12	magenta
Potri.001G353000	AT1G29820	_	Magnesium transporter CorA-like family protein	Magnesium transporter -like family [Theobroma cacao]	_	_	23.3163	23.7395	18.4454	23.615	16.3577	18.2318	19.467	14.8716	17.0431	13.5923	14.7747	10.7386	6.6965	8.0983	16.8075	10.0676	15.2441	9.1108	8.5973	8.2039	5	orange
Potri.001G353400	AT1G29380	_	Carbohydrate-binding X8 domain superfamily protein	hydrolyzing O-glycosyl [Ricinus communis]	_	_	1.4635	1.6761	2.1449	1.1918	2.9123	4.821	4.0332	3.9561	6.7226	2.8132	3.6816	2.9648	2.0804	1.5673	1.8959	2.8098	1.9851	2.6868	3.4355	5.0572	9	darkturquoise
Potri.001G354200	AT3G19620	_	Glycosyl hydrolase family protein	beta-xylosidase alpha-L-arabinofuranosidase 1-like	_	_	0.6983	0.8987	0.9884	0.8196	0.2325	0.5483	0.5612	0.8434	1.4788	0.9569	0.8608	0.9037	0.029	0.1198	0.7041	0.0647	0.4758	0.0309	0.0328	0.0241	4	green
Potri.001G354400	AT5G46460	_	Pentatricopeptide repeat (PPR) superfamily protein	pentatricopeptide repeat-containing mitochondrial	_	_	1.2212	1.5775	1.1855	2.5808	1.3248	1.4198	2.7449	1.6909	1.3368	1.0731	1.3787	1.0698	0.6344	0.6561	1.3737	0.7847	0.6295	0.6223	0.4665	0.698	5	cyan
Potri.001G354500	AT1G29520	_	AWPM-19-like family protein	AWPM-19-like membrane family [Populus trichocarpa]	_	_	4.8618	3.7474	13.3503	5.1975	11.1694	14.181	15.795	19.2274	26.3705	14.4805	17.0087	16.6753	13.4661	11.1102	8.1281	13.4685	13.3861	18.7781	18.4416	26.1268	9	darkred
Potri.001G354900	AT4G18050	PGP9	P-glycoprotein 9	P-glyco 9 isoform 1 [Theobroma cacao]	_	_	2.8845	2.9557	2.6278	4.2344	2.9432	2.777	3.3008	2.9399	2.6077	1.603	1.8366	1.7092	4.6903	2.0109	3.1335	1.3463	2.2302	0.9521	1.2005	0.9187	2	cyan
Potri.001G355500	AT3G14770	_	Nodulin MtN3 family protein	bidirectional sugar transporter SWEET2a-like	_	_	0.6331	0.2962	0.3351	0.1226	0.3382	0.1899	0.0368	0.294	0.3687	0.6488	0.2841	0.4381	0.0482	0.3113	0.2492	0.43	0.0698	0.0899	0.0409	0.04	19	green
Potri.001G356900	AT1G11910	APA1,ATAPA1	aspartic proteinase A1	aspartic protease family [Populus trichocarpa]	_	_	100.838	86.076	92.7206	95.8547	147.237	81.1436	78.0816	73.6152	72.5949	82.2665	76.3809	66.0037	187.953	171.518	107.825	140.348	135.147	108.275	143.171	92.4622	18	yellow
Potri.001G357400	_	_	_	zinc finger BED domain-containing RICESLEEPER 1-like	_	_	0	0.1251	0.0525	0	0	0.6456	0.0596	0.0549	0.9226	1.5757	1.5842	2.493	0	0.1209	0	0	0.0565	0.3121	0	0	9	blue
Potri.001G358200	AT5G07220	ATBAG3,BAG3	BCL-2-associated athanogene 3	BAG family molecular chaperone regulator 2-like	_	_	2.7594	2.9531	5.914	5.8642	8.1637	6.4546	10.8636	10.1428	5.8433	3.5783	3.6401	3.3742	13.4626	7.463	5.7543	5.1897	7.2051	4.8591	4.5564	5.9546	18	turquoise
Potri.001G358800	AT1G04970	_	lipid-binding serum glycoprotein family protein	BPI LBP family At1g04970	_	_	0.9228	0.991	0.6428	0.683	0.2394	0.3874	0.2576	0.2505	0.6774	0.5246	0.7238	2.4521	0.1123	0.4645	0.6064	0.4387	0.217	1.0188	0.2227	0.4548	4	tan
Potri.001G360100	AT4G26700	ATFIM1,FIM1	fimbrin 1	fimbrin-1-like [Pyrus x bretschneideri]	_	_	17.3184	15.967	11.6566	18.0112	12.3452	19.478	18.9764	16.1529	17.6987	13.5798	13.6057	17.4465	3.447	12.4212	13.8477	10.8274	9.6541	8.8659	2.8059	6.4283	5	cyan
Potri.001G360200	AT3G20150	_	Kinesin motor family protein	kinesin motor family [Populus trichocarpa]	_	_	0.1467	0.3683	0.2691	0.1299	0.5118	0.5984	0.4681	0.3773	0.8344	0.3547	0.6409	0.9747	0.8799	0.699	0.3271	0.363	0.4065	0.456	0.2457	0.5668	19	turquoise
Potri.001G360400	_	_	_	---NA---	_	_	1.2639	0.9255	0.9063	0.4895	0.5787	0.5686	0.8821	1.0833	0.1338	0.1253	0.126	0.1499	0.8651	0.2982	1.4277	0.6438	0.2786	0.1539	0.6538	0.9583	18	darkgrey
Potri.001G360500	AT5G59240	_	Ribosomal protein S8e family protein	ribosomal S8e family [Zea mays]	_	_	40.947	28.8213	41.5149	26.0957	70.285	50.3068	45.7838	41.2457	46.8368	45.327	45.422	73.5039	83.5421	95.3957	68.0592	96.7525	70.5819	88.7438	92.4696	87.6993	7	black
Potri.001G362500	AT3G26300	CYP71B34	cytochrome P450, family 71, subfamily B, polypeptide 34	cytochrome [Ricinus communis]	_	_	0	0.085	0.1903	0.3897	0.6911	1.1699	1.4045	1.1195	1.1801	1.0822	1.065	1.0467	0	0	0	0	1.2284	0.3676	0	0	12	lightcyan
Potri.001G362600	AT3G26300	CYP71B34	cytochrome P450, family 71, subfamily B, polypeptide 34	premnaspirodiene oxygenase-like	_	_	0	0.1117	0.3048	0.325	0.7335	0.9677	1.2245	1.4467	1.3812	0.9986	1.1865	1.0588	0	0	0	0	0.908	0.3344	0	0	12	lightcyan
Potri.001G363100	AT3G26300	CYP71B34	cytochrome P450, family 71, subfamily B, polypeptide 34	premnaspirodiene oxygenase-like	_	_	0	0.0537	0	0	0.0755	0.0593	0.2045	0.1884	0.1396	0.0872	0.0438	0.0522	0	0	0	0	0.0485	0	0	0	19	lightyellow
Potri.001G363400	AT5G36930	_	Disease resistance protein (TIR-NBS-LRR class) family	TMV resistance N-like isoform X1 [Populus euphratica]	_	_	0.022	0.0858	0.45	0.2949	0.5229	0.6007	2.2482	1.6567	1.0604	0.2614	0.7533	0.1668	0.1804	1.2439	0.5593	1.8795	0.581	0.0214	0	1.0158	16	pink
Potri.001G363500	_	_	_	TMV resistance N-like [Populus euphratica]	_	_	0.2189	0.9619	1.3457	0.4523	0	0.5515	0	0.563	0.7418	0.6948	0.1746	0	0	0	0.1799	0	0.193	0.4266	0	0	19	green
Potri.001G363800	AT5G57260	CYP71B10	cytochrome P450, family 71, subfamily B, polypeptide 10	premnaspirodiene oxygenase-like	_	_	0.031	0	0.0254	0	0.1985	0.3566	0.461	0.0531	0.2623	0.3685	0.1235	0.1469	0	0	0	0	0.0273	0.181	0	0	19	lightcyan
Potri.001G363900	AT3G26300	CYP71B34	cytochrome P450, family 71, subfamily B, polypeptide 34	cytochrome [Ricinus communis]	_	_	0	0	0.0347	0	0.1941	0.9762	0.5522	0.545	0.6463	0.4035	0.2705	0.5632	0	0	0	0	0.1121	0.0413	0	0	16	lightcyan
Potri.001G364000	AT3G13110	ATSERAT2;2,SAT-1,SAT-A,SAT-M,SAT3,SERAT2;2	serine acetyltransferase 2;2	serine acetyltransferase chloroplastic-like	_	_	39.2187	30.8756	37.2404	22.9318	54.1945	62.5782	54.1063	50.8324	70.1312	38.2907	57.0703	41.8681	60.1815	57.5449	67.3353	60.2906	53.6428	75.8839	58.1748	60.6043	7	black
Potri.001G364900	AT3G26300	CYP71B34	cytochrome P450, family 71, subfamily B, polypeptide 34	premnaspirodiene oxygenase-like	_	_	0	0	0	0.0302	0.1072	0.2317	0.2724	0.1505	0.0248	0.1625	0.0467	0.0556	0	0.0276	0	0	0.0516	0.1996	0	0	19	lightcyan
Potri.001G365000	_	_	_	hypothetical protein POPTR_1030s00210g [Populus trichocarpa]	_	_	0	0	0	0	0.6882	2.0284	0.5245	0.9662	0	0.4471	1.4986	1.0698	0	0	0	0	0.3313	0.183	0	0	12	lightcyan
Potri.001G365100	AT3G26300	CYP71B34	cytochrome P450, family 71, subfamily B, polypeptide 34	premnaspirodiene oxygenase-like	_	_	0	0.033	0.1386	0.0699	0.4337	0.6817	0.4407	0.4929	0.5731	0.483	0.5127	0.5779	0	0	0	0	0.1491	0.1648	0	0	12	lightcyan
Potri.001G365300	AT3G26300	CYP71B34	cytochrome P450, family 71, subfamily B, polypeptide 34	premnaspirodiene oxygenase-like	_	_	0	0	0	0.1052	0.1632	0.2566	0.1422	0.2619	0.3882	0.2626	0.0406	0.0967	0	0.024	0	0	0.1572	0.1984	0	0	19	lightcyan
Potri.001G365400	AT3G26300	CYP71B34	cytochrome P450, family 71, subfamily B, polypeptide 34	premnaspirodiene oxygenase-like	_	_	0	0	0.045	0.0851	0.4781	0.3757	0.6392	0.1884	0.7215	0.2834	0.2849	0.3129	0	0	0	0	0.2665	0.1874	0	0	19	lightcyan
Potri.001G365500	AT3G13110	ATSERAT2;2,SAT-1,SAT-A,SAT-M,SAT3,SERAT2;2	serine acetyltransferase 2;2	serine acetyltransferase chloroplastic-like	_	_	12.2429	12.9256	12.0394	10.33	20.5605	24.1352	23.0946	19.8848	25.9433	14.2561	18.2069	15.0063	22.8001	16.8051	21.0359	25.0717	19.2104	26.3997	24.9014	18.691	7	black
Potri.001G366200	AT1G55910	ZIP11	zinc transporter 11 precursor	zinc transporter 11	_	_	2.154	1.7589	2.054	2.5482	3.7657	2.4241	1.0933	1.7455	1.5591	1.7399	2.2492	2.9363	10.043	6.0994	2.7669	6.3038	2.6588	3.8914	3.8894	4.5728	6	yellow
Potri.001G366500	AT3G13130	_	_	retrotransposon 1	_	_	299.574	293.878	194.854	250.712	153.407	146.217	176.601	157.952	109.839	96.6241	128.058	75.2039	143.038	152.635	212.23	125.965	145.792	77.5531	76.6166	50.9827	2	white
Potri.001G366600	AT3G13140	_	hydroxyproline-rich glycoprotein family protein	hydroxyproline-rich glyco family [Arabidopsis thaliana]	_	_	9.2165	13.5739	10.8811	11.8584	9.5129	15.5158	19.4791	16.9377	16.2091	13.4462	12.2734	3.5581	3.9916	1.9906	6.609	2.1484	11.0874	5.5543	5.6561	6.988	5	cyan
Potri.001G367500	AT4G14540	NF-YB3	nuclear factor Y, subunit B3	nuclear transcription factor Y subunit B-3-like	NF-YB	NF-YB	16.7994	13.1699	7.2564	8.2052	11.8221	10.1257	7.0849	7.9444	6.1686	5.4491	4.3566	4.7123	7.0991	6.0147	11.0135	10.2855	9.9962	6.6911	3.082	6.9647	2	white
Potri.001G368000	AT4G25434	ATNUDT10,NUDT10	nudix hydrolase homolog 10	nudix family [Populus trichocarpa]	_	_	1.1127	1.9793	0.7289	1.5471	1.0057	1.6354	1.3102	0.9352	1.4793	0.7599	0.8933	1.3294	0.4502	0.2957	0.6833	0.4255	0.8032	0.9401	0.3613	0.4314	5	green
Potri.001G368300	AT5G55830	_	Concanavalin A-like lectin protein kinase family protein	probable L-type lectin-domain containing receptor kinase	_	_	0.2245	0.4933	0.3067	0.3672	0.2056	0.3232	0.1741	0.5613	0.3962	0.5789	0.5224	0.3552	0.3415	0.159	0.3689	0.1906	0.0825	0.1458	0.0774	0.1561	19	salmon
Potri.001G370800	AT5G55950	_	Nucleotide/sugar transporter family protein	solute carrier family 35 member E3	_	_	1.0638	1.2177	1.7135	2.0459	6.1138	1.7954	1.5703	2.201	1.0565	3.0557	1.4045	21.5151	138.829	43.2813	3.4656	2.4665	3.0726	1.4294	1.1005	4.3389	1	turquoise
Potri.001G371200	AT5G55970	_	RING/U-box superfamily protein	E3 ubiquitin- ligase At4g11680 isoform X2	_	_	1.0168	0.8209	0.5048	0.9593	1.5937	0.4926	0.8552	0.8967	0.5466	0.5585	0.7877	6.1148	46.254	14.258	1.6867	0.9363	1.2499	0.7334	0.5057	2.2017	1	turquoise
Potri.001G372100	AT1G30500	NF-YA7	nuclear factor Y, subunit A7	nuclear transcription factor Y subunit A-7-like isoform X1 [Populus euphratica]	NF-YA	NF-YA	8.4449	10.2784	12.0299	14.1618	9.3256	14.0495	13.4829	17.6266	18.0234	28.981	23.4493	26.4314	8.0555	8.7586	9.6059	9.7517	9.7312	14.685	9.7773	8.8946	12	blue
Potri.001G372200	_	_	_	hypothetical protein POPTR_0001s38110g [Populus trichocarpa]	_	_	0.2687	0.918	0.5504	1.0405	1.0456	1.6919	1.25	1.3816	1.9912	3.3568	2.3036	2.1672	2.2679	1.5849	1.4346	1.7106	0.4737	0.7197	0.4864	0.9166	9	blue
Potri.001G372300	AT2G34710	ATHB-14,ATHB14,PHB,PHB-1D	Homeobox-leucine zipper family protein / lipid-binding START domain-containing protein	PHABULOSA family [Populus trichocarpa]	HD-ZIP	HB	4.979	4.7678	5.1269	4.918	8.3869	6.4542	5.6845	7.0383	8.9869	13.6629	15.4493	9.7722	14.6305	13.3361	7.1527	10.2067	5.8379	8.6424	6.634	7.9125	7	turquoise
Potri.001G372400	AT4G39330	ATCAD9,CAD9	cinnamyl alcohol dehydrogenase 9	probable mannitol dehydrogenase	_	_	0.8133	0.3781	0.0317	0.04	0.2837	0.3624	0.5045	0.2656	0.8529	1.0753	0.4016	0.8821	0	0	0.35	0	0.0341	0.3773	0	0	4	salmon
Potri.001G373900	AT3G48880	_	RNI-like superfamily protein	F-box LRR-repeat At3g48880 [Solanum lycopersicum]	_	_	1.1874	1.5941	0.6487	1.8396	0.0906	0.641	0.0921	0.8906	0.5867	1.099	0.592	0.0939	1.6706	0.467	0.7316	0.6553	0.1309	0.6748	0.3071	0.075	2	brown
Potri.001G374100	AT5G54080	HGO	homogentisate 1,2-dioxygenase	homogentisate 1,2-dioxygenase	_	_	13.2044	10.6253	8.5095	9.6323	9.2654	8.8096	8.3506	6.3973	6.8123	3.9633	5.4865	4.1667	7.127	9.0605	10.7219	9.7248	8.8153	7.3485	7.6318	6.819	2	darkgrey
Potri.001G374300	AT2G29120	ATGLR2.7,GLR2.7	glutamate receptor 2.7	glutamate receptor -like	_	_	0.0533	0.26	0.4365	1.3937	3.4308	2.6198	4.0151	2.4959	2.1207	0.3944	1.3738	0.9605	0.4699	0.1173	0.1605	0.5608	2.4422	0.6054	0.5694	0.7674	16	pink
Potri.001G374400	_	_	_	glutamate receptor -like	_	_	0	0	0	0.5368	1.5468	0.5611	1.0882	0.2227	0.3302	0	0	0	0	0	0	0	0.8019	0	0	0	16	pink
Potri.001G374900	ATCG01010	_	NADH-Ubiquinone oxidoreductase (complex I), chain 5 protein	NADH dehydrogenase subunit partial (chloroplast)	_	_	0.5347	0.7309	1.227	0.1105	0.0979	0.077	0.3981	1.2833	0.3624	0.2545	0.3412	0.7105	0	0	0.615	0.3269	0	0	0	0	19	cyan
Potri.001G375200	AT2G29120	ATGLR2.7,GLR2.7	glutamate receptor 2.7	glutamate receptor -like	_	_	0	0.0156	0.0131	0.0662	0	0.4842	0.0447	0.151	0.1357	0.0381	0.3961	0.152	0.0877	0	0	0.0163	0	0.1716	0.0166	0.1214	19	blue
Potri.001G375500	AT1G53210	_	sodium/calcium exchanger family protein / calcium-binding EF hand family protein	sodium calcium exchanger family [Populus trichocarpa]	_	_	72.711	80.6373	79.195	94.0721	88.8715	76.8497	91.377	88.8292	81.8095	93.2696	88.1127	79.8127	262.665	201.181	89.7911	112.458	73.3857	69.8469	80.2657	93.6263	8	turquoise
Potri.001G375600	AT4G27330	NZZ,SPL	sporocyteless (SPL)	Actin cytoskeleton-regulatory complex isoform 1 [Theobroma cacao]	_	NOZZLE	0.403	0.2623	0.2752	0.6937	0	0	0	0.0288	0	0.1332	0.1071	0.0637	0	0.0317	0.1931	0.0684	0.0296	0.0327	0.0347	0	19	brown
Potri.001G375700	AT3G15050	IQD10	IQ-domain 10	IQ-DOMAIN 1 [Vitis vinifera]	_	_	0.3248	0.0888	0.2981	0.1208	8.0197	0.3086	0.0121	0.5012	0.011	0.7422	0.1969	14.9949	116.466	64.8418	3.2983	2.2371	4.8574	0.3164	0.3226	9.0044	1	turquoise
Potri.001G376700	AT1G73140	TBL31	Plant protein of unknown function (DUF828)	trichome birefringence-like 31	_	_	0.1003	0.261	0.0548	0.2416	1.163	0.6735	0.1866	0.5156	0.0849	1.2196	0.7464	10.4985	60.2057	14.8894	1.9768	0.2724	0.2947	0.6837	0.3112	1.2416	1	turquoise
Potri.001G377300	_	_	_	---NA---	_	_	0	0	0.4557	0	0.5093	1.8679	1.38	1.1122	2.9834	3.5295	4.4359	8.2686	0	0	0.1523	0	0.4903	1.8058	0	0	14	tan
Potri.001G378300	AT1G17147	_	VQ motif-containing protein	VQ motif-containing family [Populus trichocarpa]	_	_	0.4836	0	0.0991	0.1249	0	0.087	0	0.4145	0.1024	0.6714	2.1215	2.0652	2.0962	2.9669	0.298	1.3548	0	1.0599	0.1251	0.0917	8	turquoise
Potri.001G378400	AT1G78440	ATGA2OX1,GA2OX1	Arabidopsis thaliana gibberellin 2-oxidase 1	dioxygenase family [Populus trichocarpa]	_	_	0.6424	1.2096	2.7261	1.3269	1.6807	6.0766	1.9855	8.0624	13.1367	11.0842	11.8399	20.641	1.7168	3.3565	1.602	6.1937	1.5778	7.688	1.8987	1.5829	14	blue
Potri.001G378700	AT3G20180	_	Copper transport protein family	Heavy metal transport detoxification superfamily [Theobroma cacao]	_	_	0.1126	0.4396	0.0461	0	0	0.8508	0	0.4342	1.0966	0.4019	0.6735	0.9081	0.1027	0.2125	0	0.1147	0	0.1645	0.2911	0.0427	19	blue
Potri.001G379000	AT1G17100	_	SOUL heme-binding family protein	heme-binding 2	_	_	22.4774	27.0881	20.9293	23.2783	17.5549	17.5886	26.6732	25.5656	14.8891	15.111	17.294	14.9383	2.6829	5.1451	15.4969	5.9899	16.5781	6.5629	4.1818	2.6005	5	cyan
Potri.001G379100	_	_	_	hypothetical protein POPTR_0001s38820g [Populus trichocarpa]	_	_	13.4316	14.7243	10.6208	12.6555	7.7684	10.3457	10.087	9.4929	13.5728	16.8248	13.5331	8.9455	5.1611	2.8915	7.7433	5.7615	5.4019	8.9525	8.2883	8.2186	4	salmon
Potri.001G379300	_	_	_	hypothetical protein POPTR_0001s38830g [Populus trichocarpa]	_	_	9.1108	6.1227	5.7693	7.3934	10.4561	5.1949	5.175	4.4117	3.3575	2.8161	2.2651	0.9545	1.3498	10.7217	8.3595	10.0049	10.0673	1.2103	1.1017	3.5437	18	white
Potri.001G379400	_	_	_	Heat stress transcription factor B- [Theobroma cacao]	_	HSF	34.3652	38.6335	33.829	24.5947	37.5417	20.4749	21.231	21.7555	17.4533	9.9549	14.6725	12.1796	12.948	27.5917	39.1257	51.7154	31.6824	20.0027	27.364	43.9489	18	darkgrey
Potri.001G379500	AT3G14580	_	Pentatricopeptide repeat (PPR) superfamily protein	pentatricopeptide repeat-containing mitochondrial	_	_	0.7204	1.1253	0.6789	1.7484	0.7586	1.5036	2.5138	0.9879	0.4881	0.5715	0.6608	0.7862	0.4602	0.238	0.2367	0.5137	0.6034	0.8772	0.8197	0.2458	16	cyan
Potri.001G380000	AT3G62730	_	_	desiccation-related PCC13-62 [Populus euphratica]	_	_	0.2735	0.0668	0.0934	0	0.0417	0.0656	0	0.0781	0.0579	0.0181	0	0.1947	0.7488	0.4087	0.0562	0.2554	0.0201	0.0888	0.1886	0.5357	19	turquoise
Potri.001G380100	AT1G53580	ETHE1,GLX2-3,GLY3	glyoxalase II 3	persulfide dioxygenase ETHE1 mitochondrial-like	_	_	28.87	32.0747	23.5881	27.7079	17.1325	26.5606	33.1586	32.3514	29.063	19.5264	24.4383	10.0669	5.9836	4.1799	19.4023	5.5431	20.642	8.5441	5.5578	4.7761	5	cyan
Potri.001G380800	AT1G78530	_	Protein kinase superfamily protein	receptor-like serine threonine- kinase At1g78530	_	_	4.0977	4.1028	4.9685	3.0878	4.8629	6.4102	5.2723	6.3257	7.4377	9.2715	6.7038	13.3533	5.2086	7.3804	4.6716	6.3896	4.4424	8.6352	3.8066	6.8954	9	tan
Potri.001G380900	AT1G78540	ATSHB,SHB,STATLB	SH2 domain protein B	SH2 domain isoform 1 [Theobroma cacao]	STAT	_	3.831	2.1718	3.7387	3.0207	6.9505	4.262	4.0634	4.5018	3.0444	3.8971	4.0826	2.0329	9.1352	8.4473	4.6616	6.9979	5.2029	5.5679	7.5855	11.8765	6	yellow
Potri.001G381500	AT1G79450	ALIS5	ALA-interacting subunit 5	ALA-interacting subunit 3-like	_	_	0.0426	0.3331	0.0349	0.3524	0	0	0	0.0366	0	0.0338	0.068	0	0.5449	0.0403	0.3854	0.2172	0	0.0415	0	0.0647	19	turquoise
Potri.001G381700	AT1G17020	ATSRG1,SRG1	senescence-related gene 1	SENESCENCE-RELATED GENE 1 family [Populus trichocarpa]	_	_	23.8667	21.7183	22.9446	24.6499	27.5496	37.6635	37.0519	34.823	42.6895	42.8621	43.8349	53.8411	8.4585	15.3101	17.2273	13.7702	23.3925	28.8551	10.3476	9.7799	12	green
Potri.001G382100	AT4G25310	_	2-oxoglutarate (2OG) and Fe(II)-dependent oxygenase superfamily protein	SENESCENCE-RELATED GENE 1 family [Populus trichocarpa]	_	_	12.3408	10.0661	11.2652	10.487	5.579	18.6639	19.3337	19.5486	17.2015	20.9438	18.9396	27.8716	0.8554	1.7694	6.6732	2.3871	10.0544	14.913	1.4544	0.7106	17	green
Potri.001G382200	AT1G68470	_	Exostosin family protein	xyloglucan galactosyltransferase KATAMARI1 homolog	_	_	0	0.0322	0.324	0.034	0.1207	0.5454	0.5518	0.4236	0.6139	0.8364	0.6307	0.2814	0.7516	0	0.1353	0.8055	0.3486	1.1875	1.0225	0.5745	7	darkred
Potri.001G382400	AT1G17020	ATSRG1,SRG1	senescence-related gene 1	SENESCENCE-RELATED GENE 1 family [Populus trichocarpa]	_	_	23.2757	18.5307	19.7781	19.885	20.9927	32.8867	21.1508	23.7663	46.0802	29.6187	33.0197	40.6214	22.0253	12.2751	13.8918	15.0389	17.1475	30.3587	21.5337	37.3681	9	blue
Potri.001G382500	AT3G14740	_	RING/FYVE/PHD zinc finger superfamily protein	PHD finger family [Populus trichocarpa]	_	PHD	0.7844	1.1679	0.5785	0.5873	0.5746	1.5243	1.0036	1.0421	0.9135	0.8712	1.2513	1.3958	0.2863	0.2591	0.9021	0.4195	0.7953	0.4585	0.4057	0.8029	19	green
Potri.001G383400	AT3G14770	_	Nodulin MtN3 family protein	bidirectional sugar transporter SWEET2 [Populus euphratica]	_	_	0.8938	1.1635	0.8952	1.0257	0.4547	0.9292	1.2938	0.0851	0.5888	1.2605	1.0298	1.7907	0.0906	0.1875	0.4079	0.5058	0.7005	1.2576	0.2055	0.2259	4	salmon
Potri.001G383900	AT1G53490	_	RING/U-box superfamily protein	E3 ubiquitin- ligase CCNB1IP1 homolog isoform X1 [Populus euphratica]	_	_	0.1386	0	0.0852	0.1073	0.1057	0.266	0.2364	0.3563	0.1174	0.3756	0.2026	0.3726	0.0211	0.0545	0.0285	0.0471	0.1425	0.0225	0.0717	0.0438	19	lightcyan
Potri.001G384100	AT1G78610	MSL6	mechanosensitive channel of small conductance-like 6	mechanosensitive ion channel 6-like	_	_	0.4435	0.3733	0.47	0.7582	1.0435	0.5559	0.7188	0.7341	0.57	0.6249	0.7137	0.4355	1.2981	1.487	1.0806	1.9555	0.8159	0.812	2.0569	2.1048	7	yellow
Potri.001G384300	AT1G78620	_	Protein of unknown function DUF92, transmembrane	hypothetical protein POPTR_0001s39290g [Populus trichocarpa]	_	_	9.2253	11.671	9.9735	10.7806	5.3147	7.1074	8.9878	5.4943	7.1172	4.0888	6.7712	4.6037	0.751	0.3679	5.5862	0.9707	4.1624	1.3923	0.1344	0.1642	5	cyan
Potri.001G384400	_	_	_	hypothetical protein POPTR_0001s39300g [Populus trichocarpa]	_	_	0.8689	2.7572	0.5341	2.6923	2.1882	0.4691	0.4043	0.5586	0.368	0.8617	0.8664	0	0	0	0.1785	0	0.9577	0.2116	0	0	5	cyan
Potri.001G384500	_	_	_	---NA---	_	_	0.7945	4.46	0.3255	1.8462	1.0913	0	0	0.1702	0.1682	0.3151	0.1584	0.1885	0	0	0.6527	0	0	0	0	0	13	brown
Potri.001G384800	AT1G53430	_	Leucine-rich repeat transmembrane protein kinase	probable LRR receptor-like serine threonine- kinase At1g53430	_	_	6.3878	4.9526	5.8506	10.2843	7.9142	5.6794	6.4688	9.6621	5.0925	6.5581	3.4468	2.1397	7.3726	11.5269	10.6497	15.5034	6.2947	10.4321	8.7462	10.9686	18	red
Potri.001G385100	_	_	_	---NA---	_	_	3.5714	1.1208	1.8814	1.1856	1.5184	2.1115	1.4243	1.6399	1.1884	2.2262	0.407	1.2105	3.6084	2.6487	3.4579	3.1186	2.9239	2.2365	3.9585	4.0618	18	yellow
Potri.001G385400	AT1G53430	_	Leucine-rich repeat transmembrane protein kinase	probable LRR receptor-like serine threonine- kinase At1g53430	_	_	0.0268	0.0262	0.1209	0.0554	0.0614	0.1737	0.0374	0.0804	0.1022	0.2553	0.0642	0.8652	0.2569	0.696	0.5066	0.8878	0.0591	0.4179	0.208	0.0508	19	turquoise
Potri.001G386000	AT1G07650	_	Leucine-rich repeat transmembrane protein kinase	probable leucine-rich repeat receptor-like serine threonine- kinase At3g14840	_	_	0	0	0	0	0	0.0562	0	0.1339	0.3308	0.1859	0.2492	0.2965	0	0	0	0	0	0	0	0	19	blue
Potri.001G386300	AT1G53440	_	Leucine-rich repeat transmembrane protein kinase	probable LRR receptor-like serine threonine- kinase At1g53440	_	_	0.4945	0.6638	0.826	1.0214	0.7184	0.7152	0.9513	0.7825	0.588	0.3659	0.4286	0.3655	1.024	1.2791	0.875	1.303	0.5911	0.4956	0.91	0.9337	18	midnightblue
Potri.001G386500	AT1G53440	_	Leucine-rich repeat transmembrane protein kinase	probable LRR receptor-like serine threonine- kinase At1g53430	_	_	0.0144	0.0423	0.2248	0.2237	0.5156	0.665	0.4836	1.1385	1.4552	0.6528	0.5758	0.7262	0.0264	0.2317	0.2135	0.103	0.1527	0.3235	0.0896	0	12	lightcyan
Potri.001G387000	_	_	_	hypothetical protein POPTR_0001s39530g [Populus trichocarpa]	_	_	0.2317	3.4387	0.1899	1.4838	0.2546	2.7685	0.8625	0.3575	2.316	0	0.4066	0.6597	0.0846	0	0.1523	0.1888	0.5312	0.1806	0.0479	0.1054	5	cyan
Potri.001G387200	_	_	_	vinorine synthase-like	_	_	0.1495	0	0	0	0	0.8608	0.4173	0.897	0.5065	0.593	1.5502	1.4188	0.2729	0.4233	0	0.1523	0	0.2913	0.1547	0	9	blue
Potri.001G387700	AT1G53380	_	Plant protein of unknown function (DUF641)	hypothetical protein POPTR_0001s39610g [Populus trichocarpa]	_	_	1.0166	0.7882	1.6661	0.6794	4.7914	2.4532	1.1686	1.3839	2.7352	1.8027	2.0271	2.1282	3.82	5.6443	1.3018	2.9241	3.6115	2.3009	3.0621	6.7101	7	black
Potri.001G387900	_	_	_	polyphenol chloroplastic-like	_	_	0.4061	0.5831	0.5285	0.5921	0.7438	1.6162	0.3779	0.4914	3.1566	2.0846	1.0861	8.3429	0.8938	2.4126	0.3532	2.0929	0.674	4.468	0.4943	4.202	9	darkorange
Potri.001G388100	_	_	_	polyphenol chloroplastic-like	_	_	0.3196	0.5981	0.1746	0.2476	0	0.6326	0.0248	0.8218	1.0603	0.6339	0.5948	2.1738	0.0729	0.0754	0.1094	0.1357	0.1174	1.5308	0.0551	0.1817	9	tan
Potri.001G388200	_	_	_	polyphenol chloroplastic-like	_	_	0.0717	0.0466	0.0392	0.0987	0.0219	0.6533	0.0222	0.0205	0.8903	0.2464	0.1334	4.3075	0.0436	0.2029	0	0.0973	0.1474	2.0478	0	0.2717	9	tan
Potri.001G388400	_	_	_	polyphenol chloroplastic-like	_	_	0.0956	0.4198	0.0783	0.2714	0.0438	0.4126	0.0667	0.1843	0.951	0.2653	0.3239	1.7003	0.0218	0.0451	0.0589	0.0487	0.0211	0.4421	0.0741	0.0724	4	tan
Potri.001G388600	_	_	_	polyphenol chloroplastic-like	_	_	0.0239	0.0233	0	0.074	0.0656	0.2923	0.1334	0.0205	0.3238	0.1516	0.0953	2.1084	0	0.0451	0	0.0487	0.1474	1.2566	0.0494	0.1449	9	tan
Potri.001G388800	_	_	_	polyphenol chloroplastic-like	_	_	0.1346	0.2031	0.0903	0.139	0.2129	0.3612	0.1481	0.0629	0.4665	0.3301	0.1757	2.1255	0.0782	0.1271	0.1106	0.1122	0.1619	0.7988	0.0633	0.2227	9	tan
Potri.001G388900	_	_	_	polyphenol chloroplastic-like	_	_	0.6413	0.6932	0.6569	0.8989	1.8248	1.8793	1.428	0.7853	1.3387	0.6905	0.6577	1.652	2.0484	1.9025	1.7311	1.6334	0.9088	2.0973	0.9952	1.5456	7	turquoise
Potri.001G391200	AT1G78860	_	D-mannose binding lectin protein with Apple-like carbohydrate-binding domain	epidermis-specific secreted glyco EP1-like	_	_	0.1794	0.0438	0.0368	0.6022	0	0.2582	0.0835	0.1153	0.5318	0.2846	0.2146	1.3195	0	0	0	0	0.0395	0.2184	0	0	19	salmon
Potri.001G391300	AT1G78860	_	D-mannose binding lectin protein with Apple-like carbohydrate-binding domain	epidermis-specific secreted glyco EP1-like	_	_	0.1609	0.2199	0.3165	1.0304	1.3262	1.1813	0.2695	0.6344	0.627	0.6638	1.3349	2.138	0.2937	0.1823	0.0529	0	0.3689	1.0032	0.0333	0.0244	12	green
Potri.001G392300	AT3G50930	BCS1	cytochrome BC1 synthesis	probable mitochondrial chaperone bcs1	_	_	0.8463	0.7869	0.4293	1.2902	0	0.3481	0.1125	0.38	0.2048	0.1918	0.225	0.0765	0	0.1521	0.4304	0.2463	0.0711	0.3926	0	0.0306	2	brown
Potri.001G392800	AT3G14980	_	Acyl-CoA N-acyltransferase with RING/FYVE/PHD-type zinc finger protein	DNA binding [Ricinus communis]	_	PHD	23.6283	21.6008	17.9388	23.092	11.5991	9.7419	10.3874	8.7369	9.172	9.2267	8.3706	5.2017	12.6572	9.2428	19.3286	14.1977	8.8989	10.6785	10.0264	9.7811	2	brown
Potri.001G393000	AT1G78800	_	UDP-Glycosyltransferase superfamily protein	alpha-1,3 1,6-mannosyltransferase ALG2	_	_	4.8341	3.9396	4.2233	3.5073	0.8415	3.1342	0.8551	1.6437	2.8764	2.5355	2.0395	2.4645	3.8282	4.412	5.2184	5.2096	1.0215	4.5534	4.6289	4.7254	3	purple
Potri.001G393300	AT1G53270	_	ABC-2 type transporter family protein	ABC transporter G family member 10-like	_	_	0.0995	0.1214	0.265	0	0.0456	0.2148	0.0231	0.0213	0.0211	0.0395	0.0198	0.118	0.1816	0.1409	0.4086	0.228	0.0219	0.2907	0.0257	0.0189	19	purple
Potri.001G393800	AT3G14440	ATNCED3,NCED3,SIS7,STO1	nine-cis-epoxycarotenoid dioxygenase 3	9-cis-epoxycarotenoid dioxygenase chloroplastic-like	_	_	25.0484	40.4729	37.5785	30.8722	7.2357	12.825	10.4363	16.0874	26.2614	15.8826	19.832	15.7235	9.1563	6.299	16.3517	12.464	7.3957	8.8258	7.6708	5.7098	13	royalblue
Potri.001G394100	_	_	_	---NA---	_	_	0.1854	0.362	0.4557	0.1915	0.1698	1.3342	0.69	0	2.8263	1.4706	2.6615	1.2315	0.1692	0.3499	0.6091	0.7554	0.3269	1.4446	0.3835	0	9	blue
Potri.001G394800	AT1G17180	ATGSTU25,GSTU25	glutathione S-transferase TAU 25	probable glutathione S-transferase	_	_	0	0	0	0.0653	0.1736	0.4094	0.0588	0.1083	0.5353	0.1504	0.1512	0.3599	0.173	0.0596	0.1038	0.1931	0.1672	0.3078	0.0654	0.3354	19	darkorange
Potri.001G395200	AT2G20562	_	_	[Arabidopsis lyrata lyrata]	_	_	0.1879	0	1.2317	0	2.0646	3.1101	0.1748	0.8052	2.3871	1.7886	2.8473	3.3878	15.431	7.6255	1.6978	4.0194	1.9878	1.0981	2.3323	6.2678	8	turquoise
Potri.001G395300	AT5G39080	_	HXXXD-type acyl-transferase family protein	phenolic glucoside malonyltransferase 1-like	_	_	0.9167	0.895	0.1878	1.1046	2.4484	1.9243	2.2037	1.8333	1.6176	0.4242	0.9749	0.725	1.464	1.4421	1.3806	2.3347	1.7512	1.8604	0.9483	2.0851	7	black
Potri.001G395400	AT5G39050	_	HXXXD-type acyl-transferase family protein	phenolic glucoside malonyltransferase 1-like	_	_	0.9035	1.3375	1.0987	0.7827	2.2153	2.5383	2.875	1.9736	3.5798	1.2718	1.6507	3.513	1.197	0.9079	1.3169	1.6034	1.876	1.6468	0.9649	1.9005	9	darkturquoise
Potri.001G395900	AT5G39050	_	HXXXD-type acyl-transferase family protein	phenolic glucoside malonyltransferase 1-like	_	_	3.0154	3.7517	2.3617	2.7561	8.895	5.4546	7.1269	5.032	5.3796	2.4346	3.5546	3.7735	5.2115	4.156	5.2832	9.4062	6.4702	5.0431	3.6164	8.7203	7	black
Potri.001G396700	AT5G18790	_	Ribosomal protein L33 family protein	54S ribosomal mitochondrial-like [Pyrus x bretschneideri]	_	_	1.3454	1.0509	1.4701	0.4632	1.3142	0.9038	0.4173	0.4613	0.076	0.1423	0.2146	0.9364	1.8827	1.7779	1.179	1.2793	0.949	0.8738	0.5567	2.3803	18	red
Potri.001G397000	AT5G53930	_	_	IWS1 homolog [Populus euphratica]	_	_	1.2585	0	1.4241	0.0619	0.0549	2.2428	0	1.13	3.5532	5.6099	3.2026	4.6636	5.4142	7.9756	4.2338	7.3871	0.0528	6.8301	6.4474	5.0889	8	turquoise
Potri.001G397100	AT4G03170	_	AP2/B3-like transcriptional factor family protein	B3 domain-containing At4g03170	B3	ABI3VP1	0.2979	0.097	0	0.1026	0.0455	1.0721	0.2772	0.2979	0.5468	0.2363	0.6337	1.5079	0.4078	0	0.0408	0.1012	0.3502	1.2092	0.1027	0.1506	19	tan
Potri.001G398500	AT5G53890	AtPSKR2,PSKR2	phytosylfokine-alpha receptor 2	phytosulfokine receptor 2	_	_	0.3439	0.3875	0.4445	0.1503	0.5936	0.476	0.3324	0.3288	0.7507	0.5457	0.4748	1.7576	7.1467	2.3724	0.4782	0.8086	0.3499	0.4639	0.3969	1.0531	8	turquoise
Potri.001G398900	AT5G53860	emb2737,EMB64	embryo defective 2737	Embryo defective 2737 [Theobroma cacao]	_	_	2.1863	1.368	2.3756	1.0978	3.4732	3.0167	2.6302	2.6608	2.3328	1.7728	1.8788	1.6049	5.0597	4.1387	3.1952	4.0977	2.6305	3.3182	5.3107	4.4693	7	yellow
Potri.001G399100	AT1G28280	_	VQ motif-containing protein	VQ motif-containing [Theobroma cacao]	_	_	19.05	12.9386	16.3383	9.4098	34.8898	17.7563	14.7544	8.1134	18.8423	16.3801	17.7434	17.2933	64.3565	81.1386	34.1671	69.6127	24.9335	47.3157	42.7197	62.8886	6	yellow
Potri.001G399500	AT3G15350	_	Core-2/I-branching beta-1,6-N-acetylglucosaminyltransferase family protein	glycosyltransferase family 14 family [Populus trichocarpa]	_	_	11.3872	10.0027	8.9382	10.0856	6.3961	6.6591	4.3587	5.022	7.0939	6.539	6.0465	8.0581	10.8148	11.4044	11.5166	9.7459	5.1513	7.594	6.9345	8.3702	3	purple
Potri.001G399600	AT3G15354	SPA3	SPA1-related 3	SPA1-RELATED 3 isoform X1 [Populus euphratica]	_	_	1.7144	1.7277	1.2514	1.8352	1.0366	1.2551	1.527	1.1246	1.1814	0.7143	0.8604	0.6191	0.1845	0.3694	1.1412	0.4437	0.768	0.3795	0.23	0.1296	5	orange
Potri.001G400100	AT3G15353	ATMT3,MT3	metallothionein 3	metallothionein 3	_	_	483.464	395.704	495.094	585.709	1925.43	623.832	408.265	380.08	466.154	806.36	379.982	796.139	314.774	1227.12	613.024	1626.72	1504.31	647.083	584.878	1719.04	7	yellow
Potri.001G400200	_	_	_	hypothetical protein POPTR_0001s41080g [Populus trichocarpa]	_	_	275.776	236.429	291.801	276.468	950.113	308.411	189.623	167.544	230.958	433.281	206.069	411.394	195.429	727.048	463.846	808.173	762.562	379.42	344.326	843.771	7	yellow
Potri.001G400400	_	_	_	phosphopantothenoylcysteine decarboxylase subunit VHS3	_	_	17.5391	30.4195	50.8895	38.7329	29.5763	34.4328	50.7553	91.483	46.6225	51.0754	61.1352	97.369	25.896	18.7085	14.76	28.5452	28.1622	53.1321	31.8632	33.0292	12	blue
Potri.001G401300	AT5G60020	ATLAC17,LAC17	laccase 17	[Ricinus communis]	_	_	0	0	0	0.0247	0.0219	0.1032	0	0	0	0	0.0191	21.7869	186.065	25.7497	2.1979	0.1947	0.0632	0.0233	0	0	15	turquoise
Potri.001G402400	AT5G53760	ATMLO11,MLO11	Seven transmembrane MLO family protein	MLO 11 isoform X1 [Pyrus x bretschneideri]	_	_	46.794	48.7194	53.1066	69.7778	69.8742	81.8012	105.506	92.2197	85.0661	55.0882	62.9013	65.0693	28.1416	38.4229	52.3328	46.3444	55.0841	39.6055	32.8599	37.1318	12	lightyellow
Potri.001G402600	AT1G07750	_	RmlC-like cupins superfamily protein	glutelin type-A 3-like isoform X1	_	_	0.2017	0.1039	0.2548	0.3009	0.0975	0.4174	0.6804	0.5258	0.5125	0.5623	0.9161	0.3164	0.0179	0.0026	0.0736	0.0143	0.1927	0.1637	0.0116	0.017	19	lightcyan
Potri.001G403000	AT4G27450	_	Aluminium induced protein with YGL and LRDR motifs	stem-specific TSJT1-like	_	_	3.693	1.6172	3.9387	1.0377	5.8187	6.4691	3.765	1.9551	4.7612	2.0034	2.6858	3.0667	11.077	13.4561	6.3576	11.093	6.967	8.4118	10.6185	7.9883	6	yellow
Potri.001G403300	AT5G54190	PORA	protochlorophyllide oxidoreductase A	protochlorophyllide chloroplastic	_	_	2.1791	1.2308	1.616	1.8693	5.1536	2.8451	2.4049	1.4741	2.1204	1.1144	1.3	0.752	4.5196	4.3091	3.6247	6.1186	4.3189	2.3157	3.9124	4.7654	6	yellow
Potri.001G403600	AT3G15480	_	Protein of unknown function (DUF1218)	Fiber Fb34 [Cucumis sativus]	_	_	38.8375	40.6111	47.5542	47.994	53.1402	44.3496	49.2895	50.3542	52.8979	60.273	60.2698	136.427	513.784	155.228	51.7688	44.1844	48.1663	45.378	33.5727	46.8054	8	turquoise
Potri.001G403700	AT4G27430	CIP7	COP1-interacting protein 7	COP1-interacting 7 [Populus trichocarpa]	_	_	0.4635	0.4958	0.5223	0.4823	0.6617	0.444	0.4187	0.4587	0.6611	0.5056	0.4921	0.6469	2.3951	1.2804	0.728	0.7222	0.5469	0.4682	0.4196	0.3825	18	turquoise
Potri.001G404400	AT3G15510	ANAC056,ATNAC2,NAC2,NARS1	NAC domain containing protein 2	no apical meristem family [Populus trichocarpa]	NAC	NAC	23.1073	16.206	16.6006	25.4567	24.934	35.0367	30.3192	34.1984	34.6768	27.9558	23.0702	12.8656	4.8853	1.3087	19.8688	6.5522	19.1851	7.4283	11.2352	2.1316	17	cyan
Potri.001G405100	AT4G10780	_	LRR and NB-ARC domains-containing disease resistance protein	probable disease resistance At4g27220 [Populus euphratica]	_	_	3.1869	2.7162	2.9674	3.1166	3.835	3.2896	3.8559	2.8262	2.8116	2.3939	2.3072	2.4517	4.0031	5.8008	4.5891	5.7659	3.3354	3.3769	3.3806	4.2522	18	red
Potri.001G405900	AT1G79740	_	hAT transposon superfamily	probable disease resistance At4g27220 isoform X2	_	_	0.1318	0.0643	0.378	0.7486	1.6895	1.3279	0	1.8073	2.0651	4.3909	3.1009	5.0027	0.4811	0.4976	0.9202	0.3356	3.66	1.8614	0.3408	0.3997	9	blue
Potri.001G406100	AT4G27220	_	NB-ARC domain-containing disease resistance protein	probable disease resistance At4g27220 [Populus euphratica]	_	_	1.2009	0.611	0.6099	1.415	0.9293	1.0469	1.0703	1.1888	0.3725	1.0869	0.688	0.6742	1.7133	1.6603	1.8202	1.7058	0.7009	2.1749	2.8345	0.5643	18	yellow
Potri.001G406600	AT1G61260	_	Protein of unknown function (DUF761)	UDP-glucuronosyltransferase 2B1	_	_	0.1105	0.0432	0.2355	0.1598	0.2631	0.1273	0.3702	0.4547	0.1311	1.2099	0.2645	0.5454	0.827	0.5216	0.3087	0.4729	0.2728	0.7536	0.5945	0.3519	19	turquoise
Potri.001G407000	AT5G54280	ATM2,ATM4,ATMYOS1	myosin 2	myosin-2 [Populus euphratica]	_	_	34.8269	30.9662	17.6699	22.6894	11.0524	9.6307	12.43	8.0174	10.3805	7.3929	7.1925	9.3177	16.5004	14.4155	23.2433	16.4454	9.035	9.9372	10.9971	7.8135	2	brown
Potri.001G407100	AT5G54270	LHCB3,LHCB3*1	light-harvesting chlorophyll B-binding protein 3	chlorophyll a-b binding chloroplastic	_	_	0.1101	0.3763	0.6317	0.2843	0.2269	0.2576	0.0256	0.1416	0.0233	0.0874	0.1757	0.0261	0.402	0.4158	1.1308	1.0658	0.2427	0.1341	0.2563	0.7097	18	red
Potri.001G407400	_	_	_	hypothetical protein POPTR_2170s00200g [Populus trichocarpa]	_	_	0.5828	1.8695	1.0916	0.5159	0.8386	1.6777	0.4648	1.7126	1.2693	3.2362	2.6562	2.2913	0.1519	0.5501	0.9575	0.9329	0.734	2.5141	0.0861	1.0099	9	blue
Potri.001G407800	AT5G54250	ATCNGC4,CNGC4,DND2,HLM1	cyclic nucleotide-gated cation channel 4	cyclic nucleotide-gated ion channel 4	_	_	0.0606	0.0986	0.3531	0.1391	0.3391	0.47	0.3759	0.6521	0.6957	1.0843	0.5155	1.2396	0.1597	0.1335	0.1106	0.1852	0.1069	0.3738	0.0139	0.1736	9	blue
Potri.001G407900	AT4G27360	_	Dynein light chain type 1 family protein	dynein light chain family [Populus trichocarpa]	_	_	15.0096	19.5167	8.5591	6.5009	0.7601	0.0996	0.2575	0.0593	0.0586	0.0549	0	0.2626	0	0	9.4326	1.1275	0.7318	0	0	0	13	brown
Potri.001G408000	AT5G54240	_	Protein of unknown function (DUF1223)	PREDICTED: uncharacterized protein LOC105139684	_	_	3.3949	4.6562	2.9145	3.5898	0	0	0	0.1386	0.1369	0.513	0.3868	0.2301	0.1475	0.5341	2.5233	0.1647	0.5701	0.0787	0	0	13	brown
Potri.001G408300	AT4G10265	_	Wound-responsive family protein	2-nonaprenyl-3-methyl-6-methoxy-1,4-benzoquinol hydroxylase [Theobroma cacao]	_	_	59.5045	49.1376	41.699	37.1902	75.7525	62.4408	37.7778	66.2564	89.1475	145.48	122.319	197.258	95.4118	46.0614	50.2543	41.7827	70.484	136.247	78.6734	97.9281	9	tan
Potri.001G408400	AT4G10265	_	Wound-responsive family protein	wound-responsive family	_	_	1.1466	0	0.3524	1.0362	1.1813	0.7221	0.1334	1.2285	0.7284	3.5249	0.5716	0.9522	0.2616	0.2706	0	0.292	0	1.117	0.1483	1.4127	12	blue
Potri.001G408500	AT2G20900	ATDGK5,DGK5	diacylglycerol kinase 5	diacylglycerol kinase 5-like isoform X1	_	_	1.1718	1.1635	3.6865	3.8359	1.9006	3.8239	2.7354	4.5624	5.1312	16.505	6.8043	11.5075	1.5225	2.6246	1.6887	2.3572	1.5585	4.7112	4.8182	1.7242	14	blue
Potri.001G409100	AT1G11360	_	Adenine nucleotide alpha hydrolases-like superfamily protein	universal stress family [Medicago truncatula]	_	_	1.1053	1.3063	1.4301	1.4419	2.0775	1.8422	2.057	1.3462	0.9855	1.7537	1.4384	1.1041	3.5037	2.4708	2.0071	2.7853	1.0258	2.21	2.5275	3.3961	18	yellow
Potri.001G409500	AT1G50600	SCL5	scarecrow-like 5	scarecrow 21	GRAS	GRAS	27.3036	36.8948	41.2965	54.742	25.4182	35.812	34.2305	51.0683	62.441	102.259	76.9338	52.5341	51.2875	13.9438	16.9158	30.9603	17.4961	48.8758	45.353	17.4697	4	greenyellow
Potri.001G410400	AT5G54510	DFL1,GH3.6	Auxin-responsive GH3 family protein	indole-3-acetic acid-amido synthetase	_	_	0	0	0.0372	0.0235	0	1.1936	0.0211	0.0389	1.2892	0.2523	0.2537	1.9619	0	0	0	0	0	0.8631	0.0235	0	9	tan
Potri.001G410600	AT3G20640	_	basic helix-loop-helix (bHLH) DNA-binding superfamily protein	ethylene-responsive family [Populus trichocarpa]	bHLH	bHLH	0.4233	0.0636	0.3469	0.2354	0.5963	0.7265	0.0606	0.5302	0.6343	2.8672	0.857	0.927	0.5646	0.2151	0.428	0.2985	0.2871	0.444	0.3705	0.8887	9	blue
Potri.001G410700	AT4G27270	_	Quinone reductase family protein	FLAVODOXIN-LIKE QUINONE REDUCTASE 1 family [Populus trichocarpa]	_	_	20.1047	16.0359	18.0951	19.8494	34.1379	19.8169	14.967	20.0947	22.0519	37.8466	28.8657	70.1122	177.069	114.053	24.9144	34.9925	32.4479	39.7674	31.374	46.7122	8	turquoise
Potri.001G410800	AT4G27290	_	S-locus lectin protein kinase family protein	S-locus lectin kinase family [Theobroma cacao]	_	_	6.4678	6.0931	3.2946	2.9361	0.8395	1.8827	1.0879	1.9753	2.066	2.4088	2.5426	3.145	0.0691	0.0953	3.0402	0.4541	0.7267	1.0487	0.1131	0.0319	13	royalblue
Potri.001G411000	AT4G27290	_	S-locus lectin protein kinase family protein	S-locus lectin kinase family [Theobroma cacao]	_	_	3.1221	2.2399	2.4384	2.8772	4.9362	4.0225	3.8123	3.4079	3.7477	3.3321	4.334	2.6438	2.6997	7.7826	5.9233	8.2153	3.2242	3.2346	3.7206	2.8184	7	red
Potri.001G411800	AT4G27280	_	Calcium-binding EF-hand family protein	calcium-binding PBP1-like	_	_	638.085	676.059	738.775	520.741	436.13	340.744	216.567	405.73	526.478	637.363	490.625	405.842	989.703	146.902	379.668	664.684	429.614	970.894	848.648	325.03	3	greenyellow
Potri.001G412500	_	_	_	hypothetical protein POPTR_0001s42200g [Populus trichocarpa]	_	_	14.1152	14.5065	12.5238	10.742	5.8312	10.9996	6.1231	17.7385	15.5521	23.9956	24.211	15.1083	5.3269	9.4164	15.3448	5.0816	42.8565	7.9607	6.1483	9.0124	9	green
Potri.T041600	_	_	_	---NA---	_	_	12.319	5.6701	5.7687	1.6359	9.186	1.9	0.9826	0.6034	0.2981	3.3508	0.9826	2.6723	24.5724	16.1129	22.5537	35.678	4.3446	20.9152	23.4857	7.2054	20	red
Potri.013G110000	AT1G35530	_	DEAD/DEAH box RNA helicase family protein	ATP-dependent RNA helicase mfh2	_	_	32.5575	31.2716	24.3728	30.7177	73.9717	33.0596	40.7781	32.1296	14.3106	4.4677	10.8089	3.5074	25.6967	82.7241	70.2634	70.4596	53.5321	14.915	20.7548	22.6837	20	darkgrey
Potri.001G413400	AT4G21380	ARK3,RK3	receptor kinase 3	G-type lectin S-receptor-like serine threonine- kinase At4g27290	_	_	0.2699	0.1785	0.0785	0.1349	0.0159	0.99	0.081	0.3432	0.6047	0.663	0.4236	0.4214	0.1271	0.189	0.1788	0.2572	0.0461	0.1018	0.0901	0.0066	19	blue
Potri.001G413700	AT4G27290	_	S-locus lectin protein kinase family protein	G-type lectin S-receptor-like serine threonine- kinase At4g27290	_	_	2.3084	2.7916	2.5868	7.7576	1.2491	2.7376	2.9862	3.3651	3.0367	5.8894	4.666	4.9293	0.9177	1.4278	2.0185	1.6034	1.3646	1.925	1.194	1.3856	4	salmon
Potri.001G413800	AT4G21380	ARK3,RK3	receptor kinase 3	G-type lectin S-receptor-like serine threonine- kinase At4g27290	_	_	0.2507	0.1631	0.1232	0.1553	0	0	0	0	0	0	0	0	0	0	0.0961	0	0	0	0	0	19	brown
Potri.001G413900	AT4G27290	_	S-locus lectin protein kinase family protein	G-type lectin S-receptor-like serine threonine- kinase At4g27290	_	_	0.6943	0.6778	0.6401	0.9322	0	0.0375	0	0.0595	0.1029	0.0138	0.0138	0.1318	0	0.0164	0.5418	0.1415	0.0459	0.1014	0	0.0132	2	brown
Potri.001G414600	AT4G27280	_	Calcium-binding EF-hand family protein	calcium-binding PBP1-like	_	_	3.0224	3.1869	5.9443	13.4851	4.2069	4.7857	5.0625	9.4297	7.5779	12.7559	10.8004	31.6669	8.8263	5.5915	2.3836	3.5717	4.0505	13.1902	7.0038	9.8079	9	blue
Potri.001G415500	AT4G27250	_	NAD(P)-binding Rossmann-fold superfamily protein	cinnamoyl- [Ricinus communis]	_	_	0.9874	1.1183	0.971	0.8159	1.2659	2.5301	3.5284	1.4896	3.0779	1.4727	1.3547	1.4619	0.036	0.1118	0.3894	0.3219	0.7661	0.3848	0.0409	0.2695	12	lightyellow
Potri.001G415600	AT5G54630	_	zinc finger protein-related	zinc finger family [Populus trichocarpa]	_	_	1.924	2.8422	2.1662	2.0735	3.4012	4.8648	7.0838	4.9617	5.13	2.0042	3.1761	1.9847	2.7177	2.353	2.5839	1.8748	2.9797	1.695	1.35	3.3488	16	pink
Potri.001G415800	AT4G38070	_	basic helix-loop-helix (bHLH) DNA-binding superfamily protein	bHLH family [Populus trichocarpa]	_	bHLH	0.3096	0.3154	0.364	0.7645	0.7641	0.4843	0.4634	0.9229	0.798	0.4057	0.5904	1.0091	0.3685	0.3811	0.2875	0.2605	0.3679	0.3147	0.2367	0.2041	19	green
Potri.001G416200	AT5G54660	_	HSP20-like chaperones superfamily protein	kDa class VI heat shock	_	_	60.3401	44.7182	44.3582	36.809	33.0244	28.3434	22.2632	25.8294	17.1565	18.5879	18.858	18.4858	20.9315	50.2933	78.6745	49.8962	53.2635	31.1431	34.6791	28.0921	18	darkgreen
Potri.001G416300	AT5G54670	ATK3,KATC	kinesin 3	kinesin-3 [Tarenaya hassleriana]	_	_	13.3859	17.5397	17.294	14.6071	22.4873	19.8403	21.2706	20.3042	20.5344	18.6902	19.7198	24.3039	99.2946	78.0054	20.0216	30.3775	17.4348	17.2666	17.1905	23.7143	8	turquoise
Potri.001G416500	AT1G11530	ATCXXS1,CXXS1	C-terminal cysteine residue is changed to a serine 1	thioredoxin CXXS1	_	_	3.4994	4.9863	5.2703	3.8096	7.4484	10.7213	8.6691	10.579	10.3745	6.6027	8.8642	5.9241	4.0566	3.5709	6.2546	6.4074	6.6294	4.146	2.9842	2.2947	16	lightcyan
Potri.001G416800	AT5G54690	GAUT12,IRX8,LGT6	galacturonosyltransferase 12	probable galacturonosyltransferase 12	_	_	2.7077	1.2964	2.8803	1.8823	20.4801	3.017	2.6651	6.0029	2.1171	6.8367	5.9602	66.121	548.709	186.104	14.5227	6.6309	12.281	5.808	4.5249	17.5293	15	turquoise
Potri.001G418000	AT3G20600	NDR1	Late embryogenesis abundant (LEA) hydroxyproline-rich glycoprotein family	NDR1-like	_	_	7.1354	10.5934	19.29	19.3735	6.7026	13.3421	10.9525	24.2746	21.1851	40.7044	28.7216	30.0891	5.1019	4.5479	6.1337	7.5689	6.6803	13.6151	9.0177	4.6571	17	magenta
Potri.001G419100	AT4G27100	_	Ypt/Rab-GAP domain of gyp1p superfamily protein	TBC domain-containing family [Populus trichocarpa]	_	_	0.3226	0.1875	0.3462	0.2539	0.3376	0.4257	0.2931	0.3555	0.4945	0.4814	0.5759	1.2393	0.5608	0.6815	0.2713	0.18	0.0677	0.5612	0.0556	0.1339	19	tan
Potri.001G419200	AT3G20570	AtENODL9,ENODL9	early nodulin-like protein 9	plastocyanin-like domain-containing family [Populus trichocarpa]	_	_	6.4505	4.1578	13.7026	5.4332	21.7927	28.1265	19.1733	19.0022	39.8913	17.2399	29.4225	18.6031	19.6031	14.5416	13.325	21.7558	15.9576	19.5221	24.8782	31.1014	7	darkred
Potri.001G419800	AT4G27220	_	NB-ARC domain-containing disease resistance protein	probable disease resistance At4g27220 isoform X1 [Populus euphratica]	_	_	0.9506	0.5869	0.5041	0.6931	0.3457	0.5886	0.6049	0.5392	0.3671	0.5379	0.3234	0.4511	0.3764	1.2536	1.114	1.1963	0.1787	0.5175	0.5496	0.3445	19	darkgreen
Potri.001G420000	AT4G27190	_	NB-ARC domain-containing disease resistance protein	probable disease resistance At4g27220 isoform X1 [Populus euphratica]	_	_	2.8118	3.2943	2.5432	3.7323	0.8202	1.8964	1.3083	1.3122	2.8405	1.9663	2.0518	1.9471	1.0834	2.4771	3.3537	3.1298	1.01	1.5623	1.5837	1.2318	2	brown
Potri.001G421700	AT1G32120	_	_	C globular [Theobroma cacao]	_	_	9.2282	8.0403	4.8232	7.1796	2.3955	2.9985	2.6822	3.2387	2.6056	2.6901	2.3957	1.9309	1.4147	2.4005	5.1536	2.7883	3.2247	2.5718	2.4556	2.4976	2	brown
Potri.001G422800	AT4G27190	_	NB-ARC domain-containing disease resistance protein	probable disease resistance At4g27220 isoform X1 [Populus euphratica]	_	_	4.3502	3.72	2.6456	3.2151	0.5607	2.6861	1.0633	1.7469	4.1833	3.9458	2.4943	3.8904	4.1175	4.7755	4.7616	4.5836	0.5819	3.7589	3.8531	4.2467	3	purple
Potri.001G422900	_	_	_	disease resistance gene NBS-LRR family [Populus trichocarpa]	_	_	4.2982	4.5592	5.3052	2.3567	6.5601	9.5864	7.0614	7.2318	11.1921	8.63	8.1268	11.4823	10.218	10.0676	8.8058	9.3523	5.9887	11.9927	11.8575	11.2252	7	darkred
Potri.001G423000	AT5G54930	_	AT hook motif-containing protein	AT hook motif-containing [Theobroma cacao]	_	_	2.4398	2.7312	1.7409	2.1506	0.6549	1.1354	0.7438	0.7932	0.9264	0.7175	0.8053	0.3194	1.9579	2.2633	2.0735	2.8927	0.6862	1.4957	2.7634	2.3921	18	purple
Potri.001G423800	AT5G54890	_	RNA-binding CRS1 / YhbY (CRM) domain-containing protein	CRS2-associated factor mitochondrial [Populus euphratica]	_	_	5.3654	6.3855	5.3917	5.7841	4.5905	4.5946	6.4506	5.8744	4.3125	2.7652	5.2793	4.3115	1.1079	2.8464	4.2147	1.8353	4.3853	2.1364	0.8103	1.3065	5	cyan
Potri.001G424300	AT5G36110	CYP716A1	cytochrome P450, family 716, subfamily A, polypeptide 1	cytochrome P450 716B1-like	_	_	5.6263	14.7543	4.001	10.4212	4.9393	2.1419	2.1635	2.4312	2.5995	2.1395	2.4108	0.4854	0	0	3.9727	0.3316	1.7219	0.2718	0	0	13	orange
Potri.001G424800	AT5G54860	_	Major facilitator superfamily protein	probable folate-biopterin transporter 4 isoform X1 [Populus euphratica]	_	_	0	0	0	0	0.0383	0	0	0.0359	0.0355	0.0664	0	0.0397	0.1146	0.2372	0.2064	0.5546	0.0369	0.1224	0	0.0318	19	red
Potri.001G425200	AT2G06925	ATSPLA2-ALPHA,PLA2-ALPHA	Phospholipase A2 family protein	phospholipase A2-alpha-like	_	_	2.4117	1.1081	2.6739	0.7326	0.2598	0.2042	0	0.2432	0.6008	0.1125	0.9053	0.9425	2.0715	0.5356	2.6805	2.3124	1.7512	3.7314	6.0173	0.4303	3	purple
Potri.001G425300	AT4G27190	_	NB-ARC domain-containing disease resistance protein	probable disease resistance At4g27220 isoform X1 [Populus euphratica]	_	_	1.2616	1.4269	1.5969	0.9031	0.3775	1.2227	1.5228	0.9315	0.8465	0.6441	0.6277	0.8654	2.2571	1.8747	1.5598	2.5579	0.3745	1.5332	1.8479	2.453	18	red
Potri.001G425400	_	_	_	probable disease resistance At4g27220 isoform X1 [Populus euphratica]	_	_	0	0	1.1263	0.7644	3.5338	3.7287	9.445	5.3466	3.5374	0.5452	1.8553	0.1003	0	0	0	0	4.3346	0.0515	0	0	11	pink
Potri.001G425800	AT2G38130	ATMAK3	Acyl-CoA N-acyltransferases (NAT) superfamily protein	GCN5-related N-acetyltransferase family partial [Populus trichocarpa]	_	GNAT	0	0	0.0298	0.0752	0.1666	0.3143	0.4742	0.3431	0.2775	0.2887	0.0581	0.4145	0	0	0	0	0.0963	0	0.0753	0	19	lightcyan
Potri.001G426200	AT4G27190	_	NB-ARC domain-containing disease resistance protein	probable disease resistance At4g27220 isoform X1 [Populus euphratica]	_	_	1.4341	0.8294	0.9432	0.5378	1.2464	2.3866	0.578	1.3389	3.1646	2.6596	2.0183	2.9215	3.4262	3.8455	2.6715	4.867	1.3208	1.9132	2.8066	3.1998	7	turquoise
Potri.001G426500	AT4G26090	RPS2	NB-ARC domain-containing disease resistance protein	probable disease resistance At4g27220 isoform X1 [Populus euphratica]	_	_	1.2457	1.3321	0.8142	1.2559	0.0272	0.1067	0.1794	0.0699	0.1005	0.1353	0.0946	0.1056	0.0068	0.021	0.6822	0.0982	0.1177	0.0939	0.0153	0.0056	2	brown
Potri.001G426600	AT4G27220	_	NB-ARC domain-containing disease resistance protein	disease resistance gene NBS-LRR family [Populus trichocarpa]	_	_	0.3245	0.0167	0.2099	0.1411	0.5943	1.3891	1.2238	1.1126	2.7488	1.7615	1.6893	3.3878	0.7638	0.3547	0.463	0.3654	0.4066	0.8485	0.1767	0.3496	9	blue
Potri.001G426700	_	_	_	---NA---	_	_	2.2878	0	3.0286	2.3629	8.5414	4.1799	12.4463	6.6371	7.0062	2.5131	3.369	1.8372	5.1393	6.8106	3.4698	7.8886	7.9134	4.2859	3.8233	7.3388	7	black
Potri.001G426900	AT4G27220	_	NB-ARC domain-containing disease resistance protein	probable disease resistance At4g27220 isoform X1 [Populus euphratica]	_	_	0.2721	0.0116	0.8727	1.3076	3.3373	3.5598	5.3402	2.931	3.107	1.699	2.3123	1.7855	1.6953	4.2217	2.9842	3.5439	2.389	1.7635	1.4199	1.6148	7	pink
Potri.001G427000	AT4G27220	_	NB-ARC domain-containing disease resistance protein	disease resistance gene NBS-LRR family [Populus trichocarpa]	_	_	0	0	0	0.3055	0.2167	0.1703	0.6606	0.2028	0.451	0	0	0	0	0	0	0	0.2086	0	0	0	19	pink
Potri.001G427100	AT4G27190	_	NB-ARC domain-containing disease resistance protein	probable disease resistance At4g27220 isoform X1 [Populus euphratica]	_	_	1.241	0.5679	0.9534	0.5808	0	0.4745	0.1083	0.3656	0.7884	0.5846	0.4795	0.4417	0.6016	1.1714	1.1151	1.4223	0.0171	0.5289	0.8826	0.397	3	purple
Potri.001G427200	_	_	_	hypothetical protein POPTR_0001s45090g [Populus trichocarpa]	_	_	0	0	0.6419	0.809	1.2552	1.9731	5.1022	5.3709	1.8245	0	2.8115	0	0	0	0	0	1.3812	0	0	0	11	pink
Potri.001G427300	AT4G27220	_	NB-ARC domain-containing disease resistance protein	disease resistance gene NBS-LRR family [Populus trichocarpa]	_	_	0.6782	0.6534	0.9507	0.9493	1.144	3.0444	3.388	2.1416	3.7113	3.9432	2.4272	3.4722	0.9609	0.7496	0.9603	1.1	0.6294	1.6864	0.6554	0.9608	12	blue
Potri.001G427500	AT4G27190	_	NB-ARC domain-containing disease resistance protein	disease resistance gene NBS-LRR family [Populus trichocarpa]	_	_	6.0825	1.7222	6.654	3.9461	13.8282	7.8633	12.9861	8.268	9.312	5.8737	5.9783	4.9016	18.3337	17.4327	12.6486	20.2276	10.6168	12.3261	19.9648	17.2504	6	black
Potri.001G427600	AT4G27190	_	NB-ARC domain-containing disease resistance protein	probable disease resistance At4g27220 isoform X1 [Populus euphratica]	_	_	1.0244	0.5307	1.1736	0.6802	1.7039	2.8816	0.9825	1.6845	4.4184	3.342	2.0678	3.5516	3.2435	4.1539	2.3787	4.7922	1.5576	3.0855	3.2334	3.4239	7	darkred
Potri.001G427700	AT4G27190	_	NB-ARC domain-containing disease resistance protein	probable disease resistance At4g27220 isoform X1 [Populus euphratica]	_	_	0.3698	0.2976	0.299	1.1613	1.2814	1.6905	3.4693	1.7348	1.4985	0.5392	0.857	0.7399	0.561	0.5472	0.546	0.4124	0.846	0.5842	0.4601	0.3751	16	pink
Potri.001G427800	_	_	_	---NA---	_	_	0	0	1.3894	9.456	10.5578	10.2506	24.613	14.2418	10.3403	0.538	6.4915	0.6436	0.6189	0.3201	0.2786	0.3455	5.3816	0.3303	0.3508	0.5142	11	pink
Potri.001G428400	_	_	_	probable disease resistance At4g27220	_	_	0.413	0.5376	0.2256	0	0.6303	0.0991	0	0	0.1166	0.4368	0.1098	0.3919	2.1356	1.5592	1.2439	2.5242	0.4855	0.1341	0.8544	1.983	18	yellow
Potri.001G428700	AT4G27190	_	NB-ARC domain-containing disease resistance protein	probable disease resistance At4g27220 isoform X1 [Populus euphratica]	_	_	0.0106	0.0259	0.0955	0.0711	0.0194	0.4119	0.0542	0.3588	0.6687	0.5464	0.3466	0.7693	0.0193	0.025	0.0087	0.0108	0.0187	0.2271	0	0	19	blue
Potri.001G429000	_	_	_	hypothetical protein POPTR_0001s45090g [Populus trichocarpa]	_	_	0	0	2.3807	6.4295	7.4109	9.2598	28.1924	18.8532	8.0853	0	8.6069	0	0	0.1959	1.0228	0.2114	6.4035	0	0.8587	0.1573	11	pink
Potri.001G429100	AT4G27190	_	NB-ARC domain-containing disease resistance protein	disease resistance gene NBS-LRR family [Populus trichocarpa]	_	_	2.0325	1.6556	1.5523	1.416	0.8756	1.5235	1.6508	1.0257	1.7216	1.3739	1.0313	1.0786	2.5299	2.4577	2.6479	2.7813	0.737	2.2729	2.6252	2.0563	18	red
Potri.001G429200	AT2G38130	ATMAK3	Acyl-CoA N-acyltransferases (NAT) superfamily protein	GCN5-related N-acetyltransferase family [Populus trichocarpa]	_	GNAT	1.6014	0.3553	1.193	0.6766	1.5331	2.7767	1.4902	1.0606	2.2813	2.4831	2.6708	2.2106	2.0593	2.1299	1.7939	1.5573	1.6686	1.7018	1.2801	2.5387	7	darkred
Potri.001G429400	_	_	_	hypothetical protein POPTR_0003s028652g, partial [Populus trichocarpa]	_	_	0.1205	0.1647	0.1777	0.0498	0.1324	0.0347	0.2242	0.0207	0.0612	0.0191	0.0769	0	0.2419	0.1365	0.1386	0.3191	0.0425	0.1174	0.1745	0.0183	19	midnightblue
Potri.001G429500	_	_	_	disease resistance At4g27190-like isoform X2	_	_	0.1655	0.3232	0.3391	0.5983	0.2273	0.953	0.8471	0.9931	1.2618	0.3939	0.7921	1.3352	0	0	0.136	0	0.6567	0.0806	0.0856	0.0627	12	lightcyan
Potri.001G429600	AT4G27190	_	NB-ARC domain-containing disease resistance protein	probable disease resistance At4g27220 isoform X1 [Populus euphratica]	_	_	0.2454	0.4652	0.4732	1.0289	1.1899	0.9975	2.0286	1.3364	1.1617	0.2749	0.5873	0.1918	0.7642	0.5723	0.593	0.8531	0.611	0.5344	0.5526	0.7772	16	pink
Potri.001G429700	AT4G27190	_	NB-ARC domain-containing disease resistance protein	probable disease resistance At4g27220 isoform X1 [Populus euphratica]	_	_	0.601	0.3875	0.5576	0.4568	0.0623	0.2204	0.1266	0.0292	0.3746	0.2249	0.2533	0.183	1.0142	1.1239	0.531	1.3401	0.07	0.6076	1.3022	0.9458	3	red
Potri.001G429800	AT4G27190	_	NB-ARC domain-containing disease resistance protein	probable disease resistance At4g27220 isoform X1 [Populus euphratica]	_	_	0.178	0.2045	0.339	0.8167	1.2276	1.4586	3.6547	1.7056	1.4149	0.3863	0.8563	0.2982	0.2724	0.3015	0.1549	0.3254	0.7849	0.204	0.1788	0.1628	16	pink
Potri.001G430000	AT2G38130	ATMAK3	Acyl-CoA N-acyltransferases (NAT) superfamily protein	GCN5-related N-acetyltransferase family [Populus trichocarpa]	_	GNAT	0.8088	0.188	0.8837	1.3126	1.975	2.0789	4.6948	3.8952	1.6637	0.7027	1.3824	0.5117	0.9841	0.4362	1.0124	0.7847	1.562	1.2005	0.4781	0.6424	16	pink
Potri.001G430200	AT1G50670	_	OTU-like cysteine protease family protein	ubiquitin thioesterase OTU1-like [Pyrus x bretschneideri]	_	_	4.3212	2.568	2.8483	2.5226	3.9571	2.5016	0.6993	1.6909	1.671	4.6205	2.5476	2.0505	3.6863	5.7634	7.7172	5.8377	2.3191	2.7453	5.5393	3.3476	3	red
Potri.001G430600	AT3G14370	WAG2	Protein kinase superfamily protein	serine threonine- kinase WAG1-like	_	_	2.9113	3.1905	1.3633	0.8898	0.272	0.9194	0.7464	0.8148	0.7549	1.1548	0.3554	0.3665	0.9218	0.1963	1.4155	1.029	0.681	0.6077	0.1229	0.3153	2	brown
Potri.001G431400	AT1G78380	ATGSTU19,GST8,GSTU19	glutathione S-transferase TAU 19	probable glutathione S-transferase	_	_	43.8477	32.1843	32.2721	30.1478	38.0793	25.4012	3.1027	14.2892	29.3078	60.2384	34.975	33.673	55.1716	58.3108	37.9336	59.4744	60.8467	56.2575	60.5245	60.8625	3	purple
Potri.001G431500	AT1G17170	ATGSTU24,GST,GSTU24	glutathione S-transferase TAU 24	probable glutathione S-transferase	_	_	8.5287	9.1253	7.755	7.2399	11.8756	7.2316	0.6523	3.3046	8.3128	8.7124	12.4875	7.0962	11.8348	21.1731	9.4059	23.6854	13.9062	14.2263	18.3712	17.5392	3	purple
Potri.001G431600	AT1G17180	ATGSTU25,GSTU25	glutathione S-transferase TAU 25	probable glutathione S-transferase	_	_	9.9396	7.1248	8.3516	6.6923	10.4272	5.7051	1.1123	4.1519	6.874	13.9242	11.0395	7.6421	12.86	12.5291	7.7004	13.4587	13.2565	12.7468	14.7732	15.2633	3	purple
Potri.001G431900	_	_	_	hypothetical protein POPTR_0001s43640g [Populus trichocarpa]	_	_	1.0613	0	1.3046	0	0.5831	0	0.0988	0	0	0.421	0.5926	0	3.971	2.4042	1.395	1.4056	0.8422	1.6542	3.6231	3.621	6	yellow
Potri.001G432100	_	_	_	hypothetical protein POPTR_0001s43760g [Populus trichocarpa]	_	_	0	0	0.2998	0	1.0051	0	0	0	0	0.0968	0	0.1157	1.2243	2.3023	0.9017	1.4909	0.4301	1.3068	0.8831	1.4795	6	yellow
Potri.001G432500	_	_	_	probable disease resistance At4g27220	_	_	3.6802	1.4639	8.2656	5.4903	16.6009	20.1112	32.9782	19.3937	16.2792	4.9741	9.1327	3.1046	11.5682	12.7369	10.6376	11.9419	14.6616	10.4896	12.5496	10.7479	16	black
Potri.001G432700	_	_	_	probable disease resistance At4g27220	_	_	2.8298	5.2854	2.8231	5.1464	2.028	4.162	2.1181	3.691	4.4813	8.687	4.956	4.3203	9.5439	5.1679	4.5989	5.2017	2.3865	5.9927	4.9639	2.9851	3	turquoise
Potri.001G433300	_	_	_	probable disease resistance At4g27220 isoform X1 [Populus euphratica]	_	_	0	0	0.0432	0.7071	1.0127	1.2508	1.8622	1.5799	0.7583	0.0418	0.8401	0	0	0	0	0	0.65	0	0	0	16	pink
Potri.001G433400	_	_	_	probable disease resistance At4g27220	_	_	0	0	0.2921	0.1841	0.6529	2.1809	0	0.7639	4.0765	3.2523	1.7061	1.8608	1.1386	2.0189	0.4393	0.1816	0.4715	0.6945	0.7376	1.0812	9	blue
Potri.001G433500	AT4G27190	_	NB-ARC domain-containing disease resistance protein	probable disease resistance At4g27220 isoform X1 [Populus euphratica]	_	_	0.1564	0.1935	0.2222	0.5278	0.4107	1.2386	1.8538	0.8403	1.4665	0.7943	0.807	1.0789	0.276	0.1969	0.2228	0.2975	0.2943	0.5385	0.2158	0.1898	12	lightcyan
Potri.001G433900	AT4G27220	_	NB-ARC domain-containing disease resistance protein	probable disease resistance At4g27220 isoform X1 [Populus euphratica]	_	_	0	0	0.1315	0.3866	0.5386	0.6928	1.244	0.6417	0.9512	0.2545	0.2559	0.2537	0	0	0	0	0.1886	0.3646	0	0.0811	16	lightyellow
Potri.001G434000	AT4G27190	_	NB-ARC domain-containing disease resistance protein	probable disease resistance At4g27220 isoform X1 [Populus euphratica]	_	_	0.4404	0.3492	0.337	0.4146	0.1359	0.7022	0.1653	0.4776	1.1603	1.1311	0.6967	1.4017	0.564	0.4065	0.4078	0.3198	0.0686	0.7371	0.4153	0.3911	19	blue
Potri.001G434200	AT4G00330	CRCK2	calmodulin-binding receptor-like cytoplasmic kinase 2	calmodulin-binding receptor-like cytoplasmic kinase 2	_	_	5.2606	8.5601	6.6717	4.3983	1.9499	6.4006	3.0304	6.6561	7.0022	9.6385	5.1952	2.9717	3.8863	1.3005	3.1898	2.1692	3.7547	4.1485	3.8872	1.1396	4	salmon
Potri.001G435000	AT4G26090	RPS2	NB-ARC domain-containing disease resistance protein	disease resistance gene NBS-LRR family [Populus trichocarpa]	_	_	0	0	0.273	0.8447	1.5533	3.0739	3.5233	1.2462	3.8228	1.4418	1.7154	2.0122	0	0	0	0	0.7211	0.7082	0	0	12	lightcyan
Potri.001G435100	AT4G27190	_	NB-ARC domain-containing disease resistance protein	probable disease resistance At4g27220 isoform X1 [Populus euphratica]	_	_	0	0	0.1045	0.0659	0.3504	1.3311	0.7122	0.5466	1.2965	0.9613	0.9157	1.0895	0	0.0301	0	0	0.1968	0.3417	0.066	0.0242	12	blue
Potri.001G435400	AT3G20340	_	_	DUF4228 domain [Medicago truncatula]	_	_	8.9376	7.3929	3.5604	14.3592	5.229	2.859	1.7327	7.1287	4.1007	20.582	17.2286	8.7178	4.1915	9.8422	6.3226	8.3464	7.8802	6.8927	1.7978	8.6589	4	magenta
Potri.001G435500	AT1G50670	_	OTU-like cysteine protease family protein	OTU-like cysteine protease family [Populus trichocarpa]	_	_	11.6745	13.1518	10.8753	8.3476	6.2439	6.7269	3.6832	4.9605	6.2545	9.2089	6.3938	4.7033	9.2578	13.0915	18.3617	13.0116	9.2376	8.9102	8.4989	9.356	3	darkgreen
Potri.001G436500	AT1G78380	ATGSTU19,GST8,GSTU19	glutathione S-transferase TAU 19	probable glutathione S-transferase [Populus euphratica]	_	_	0	0.2491	0.0523	0	0	0.3213	0.4748	0.328	0.3781	0.0506	0.8139	4.9026	0.1164	0.301	0.262	0.7796	1.2371	1.1183	0.2639	0.0484	9	tan
Potri.001G436700	AT1G78380	ATGSTU19,GST8,GSTU19	glutathione S-transferase TAU 19	probable glutathione S-transferase	_	_	32.8386	22.05	25.6218	17.9327	25.6359	13.7194	0.9952	9.8676	20.8885	32.7394	25.3406	22.6875	37.4317	51.3634	29.9748	41.7859	40.1022	39.5886	39.3084	58.0961	3	purple
Potri.001G436800	AT1G17180	ATGSTU25,GSTU25	glutathione S-transferase TAU 25	probable glutathione S-transferase	_	_	6.5425	4.238	4.4851	3.7035	4.7239	2.3998	0.4098	1.348	3.2505	8.9335	5.7205	2.3284	6.43	9.2632	4.9097	8.0111	9.152	7.5378	8.7858	8.3948	3	purple
Potri.001G437600	AT2G33060	AtRLP27,RLP27	receptor like protein 27	Receptor like [Theobroma cacao]	_	_	0	0.0872	0	0.2996	0.0409	0	0	0	0.0756	0.177	0.2848	0.1694	0.0204	0	0.0183	0	0.0394	0.0435	0	0.0508	19	magenta
Potri.001G437700	AT1G47890	AtRLP7,RLP7	receptor like protein 7	receptor 12	_	_	0.0272	0.4246	0.1336	0.9545	0.0124	0.2641	0.0379	0.1631	0.1151	0.1078	0.065	0.1806	0.0124	0	0.0112	0	0.0359	0.1324	0	0	19	green
Potri.001G438200	AT1G55790	_	Domain of unknown function (DUF2431)	hypothetical protein POPTR_0001s42930g [Populus trichocarpa]	_	_	1.4271	0.7191	1.5468	0.2853	5.8599	1.7892	3.1273	1.4205	2.1837	0.6574	1.5055	0.7427	2.8989	6.6049	2.9499	2.9547	4.1807	2.6011	2.1907	3.2461	6	black
Potri.001G438400	AT1G16670	_	Protein kinase superfamily protein	serine threonine- kinase	_	_	23.9186	38.8071	45.1136	60.8004	9.268	23.9199	19.5857	38.2413	42.4188	64.3716	49.219	55.1711	20.9971	6.2805	15.6793	18.0881	10.9921	32.3747	35.9749	9.1605	4	magenta
Potri.001G438700	AT1G79040	PSBR	photosystem II subunit R	Photosystem II 10 kDa polypeptide family [Populus trichocarpa]	_	_	0	0.1113	1.214	0.4708	1.8784	0.4921	0.6363	1.2698	0.1931	0.452	0.3636	0.2163	3.2239	2.474	1.0298	1.5092	1.5071	0.6661	1.1789	3.5425	6	yellow
Potri.001G438800	AT1G79040	PSBR	photosystem II subunit R	photosystem II 10 kDa chloroplastic	_	_	2.7414	4.3972	6.4989	5.4605	22.1457	9.9361	4.7377	5.1191	4.3125	4.1943	2.7334	1.6725	3.7527	18.0209	18.3386	12.2685	23.4803	2.0029	1.7219	22.4929	6	midnightblue
Potri.001G439700	_	_	_	---NA---	_	_	0.1958	0	0.4814	0.2022	0	0.0705	0	0	0.0829	0	0.1562	0.5575	0.1787	0.8317	0.1609	0.5985	0.0863	0.3815	0.4051	0	19	purple
Potri.001G440200	AT5G36110	CYP716A1	cytochrome P450, family 716, subfamily A, polypeptide 1	beta-amyrin 28-oxidase-like	_	_	3.4538	5.2295	10.098	4.7763	6.54	12.5556	6.9999	11.5403	14.4788	12.8872	14.2181	11.6668	6.9983	6.9344	4.3762	9.3629	6.7355	9.9509	9.5077	9.0322	9	darkturquoise
Potri.001G440300	AT4G20430	_	Subtilase family protein	subtilisin-like protease	_	_	3.7336	3.6453	4.3748	3.704	9.7323	8.3329	11.368	8.4918	7.6151	3.1569	4.8852	1.9893	11.1784	12.01	5.6502	8.0077	6.1507	3.9881	4.7434	7.1517	7	black
Potri.001G441800	AT4G21390	B120	S-locus lectin protein kinase family protein	G-type lectin S-receptor-like serine threonine- kinase CES101 [Populus euphratica]	_	_	0.0371	0	0.0608	0	0.0679	0.3469	0	0.0636	0.5967	0.4118	0.2366	0.387	0.3383	0.175	0.1523	0.1511	0.0981	0.3612	0.1534	0	19	blue
Potri.001G442000	AT3G16030	CES101	lectin protein kinase family protein	G-type lectin S-receptor-like serine threonine- kinase CES101 [Populus euphratica]	_	_	0.0221	0	0.009	0	0	0.0582	0	0.0095	0.0685	0.035	0.0235	0.0489	0.0134	0.0243	0.0453	0.0187	0	0.0215	0.0114	0.0084	19	blue
Potri.001G442100	AT4G21390	B120	S-locus lectin protein kinase family protein	G-type lectin S-receptor-like serine threonine- kinase CES101 [Populus euphratica]	_	_	0	0	0	0	0	0.2819	0	0	0.2322	0.0621	0.4061	0.1858	0.6791	0.2218	0	0.0798	0	0.0763	0	0	19	turquoise
Potri.001G442400	AT4G20380	LSD1	LSD1 zinc finger family protein	LESION SIMULATING DISEASE family [Populus trichocarpa]	LSD	_	24.2858	24.3787	18.2623	13.653	6.3542	5.9602	3.747	5.1226	6.4996	6.7302	5.9185	5.9844	9.9838	8.2705	18.37	8.3073	7.1226	7.9929	10.6102	5.7026	13	brown
Potri.001G442800	AT5G11720	_	Glycosyl hydrolases family 31 protein	Glycosyl hydrolases family 31 isoform 1 [Theobroma cacao]	_	_	5.8658	5.0005	3.8097	4.0329	5.9408	4.2471	3.9351	3.0917	4.2122	2.9866	3.387	3.6227	8.9086	8.3712	7.6814	8.1432	4.1838	5.6204	6.1498	7.8263	18	red
Potri.001G443000	_	_	_	prune homolog	_	_	3.3501	3.925	4.118	1.384	8.8967	19.5308	2.1822	7.8966	31.3565	14.2188	14.5635	11.9228	13.2992	21.5026	10.7334	6.3139	4.1353	8.3219	8.3177	5.9691	9	darkorange
Potri.001G443100	_	_	_	prune homolog	_	_	0.8901	0.6208	0.7642	0.4816	0.9316	4.027	1.1044	1.7802	9.5504	3.3963	2.7724	4.0227	1.6633	2.4405	2.0893	1.6409	0.6727	2.3949	1.447	1.3498	9	blue
Potri.001G443400	AT4G27190	_	NB-ARC domain-containing disease resistance protein	probable disease resistance At4g27220 isoform X1 [Populus euphratica]	_	_	0.2775	0.271	0.3682	0.819	1.9727	2.2258	4.3535	2.7413	1.6791	0.3145	1.6339	0.5142	0.3015	0.262	0.2931	0.2827	1.0837	0.1674	0.2187	0.1403	16	pink
Potri.001G443500	AT4G26090	RPS2	NB-ARC domain-containing disease resistance protein	probable disease resistance At4g27220 isoform X1 [Populus euphratica]	_	_	0	0.7272	0.6782	0.0855	1.1367	1.4295	3.0804	3.6885	1.8926	1.1161	2.3103	0.7069	0.5287	0.703	0.6798	0.8431	1.4593	1.4511	1.1129	0	16	lightcyan
Potri.001G443600	AT1G34050	_	Ankyrin repeat family protein	Ankyrin repeat family [Theobroma cacao]	_	_	0.2958	0.1444	0.2424	0.4583	1.693	1.65	1.3763	1.0142	2.0045	0.4107	0.7668	0.3509	0	0.0698	0.1215	0	0.7824	0.2882	0	0	12	lightyellow
Potri.001G443900	AT1G12210	RFL1	RPS5-like 1	probable disease resistance At4g27220 isoform X1 [Populus euphratica]	_	_	0.0636	0.1242	0.0521	0.4272	0.4661	0.7556	1.954	0.7635	0.4312	0.0252	0.4822	0.0906	0	0.0601	0.1045	0.0648	0.3366	0	0.0329	0	16	pink
Potri.001G444100	AT4G27190	_	NB-ARC domain-containing disease resistance protein	probable disease resistance At4g27220 isoform X1 [Populus euphratica]	_	_	1.9399	1.8287	1.0781	1.2551	0.8831	1.3722	0.4876	0.8887	2.0163	1.7601	1.2139	1.2539	1.4041	1.8311	1.6578	2.0842	0.403	1.2273	1.3149	0.7101	19	darkgreen
Potri.001G444500	AT4G27190	_	NB-ARC domain-containing disease resistance protein	probable disease resistance At4g27220 isoform X1 [Populus euphratica]	_	_	0.651	0.14	0.2984	0.3533	0.778	0.8021	1.8688	1.0593	0.9814	0.2451	0.6073	0.356	0.2014	0.1666	0.2176	0.2023	0.467	0.1827	0.0799	0.0586	16	pink
Potri.001G444600	AT1G61310	_	LRR and NB-ARC domains-containing disease resistance protein	probable disease resistance At4g27220 isoform X1 [Populus euphratica]	_	_	1.3903	1.4867	1.3021	1.4359	0	1.096	0	0.5675	1.6823	1.1555	1.0562	1.5079	0.3021	1.1873	0.9246	1.4164	0.0584	0.4514	0.3424	0.2008	4	royalblue
Potri.001G445300	AT4G26090	RPS2	NB-ARC domain-containing disease resistance protein	probable disease resistance At4g27220 isoform X1 [Populus euphratica]	_	_	0.2246	0.1794	0.1004	0.0633	0.2991	0.3086	0.342	0.315	0.7609	0.5345	0.1791	0.2906	0.0373	0.0964	0.1677	0.1664	0.234	0.1591	0.2534	0.0929	19	green
Potri.001G445800	AT1G12290	_	Disease resistance protein (CC-NBS-LRR class) family	probable disease resistance At4g27220 [Populus euphratica]	_	_	0.1271	0.0354	0.1041	0.1875	0.2826	0.6401	0.9796	0.7934	0.5996	0.1296	0.2606	0.0345	0.0166	0.0857	0.1342	0.074	0.192	0.1238	0.0376	1.1422	16	pink
Potri.001G445900	AT4G27220	_	NB-ARC domain-containing disease resistance protein	probable disease resistance At4g27220 isoform X1 [Populus euphratica]	_	_	0.4818	0.7929	0.4399	0.4407	0.9076	0.7232	1.5115	1.2153	1.061	0.4805	0.9003	0.614	0.1759	0.6367	0.4636	0.5329	0.7767	0.4023	0.2136	0.3235	19	lightyellow
Potri.001G446000	_	_	_	hypothetical protein POPTR_0001s43540g [Populus trichocarpa]	_	_	3.8353	2.6212	1.9643	1.6835	0.439	0.8281	0.9815	1.1506	0.4061	0.6846	0.7648	0.728	1.925	2.1721	3.1507	2.2466	0.3382	1.5879	2.4798	1.2359	2	darkgreen
Potri.001G446300	AT4G27190	_	NB-ARC domain-containing disease resistance protein	probable disease resistance At4g27220 isoform X1 [Populus euphratica]	_	_	0.3081	0.2092	0.3951	0.2628	0.601	0.4531	0.9473	0.7233	0.4198	0.1063	0.2564	0.0254	0.3545	0.3287	0.2751	0.3138	0.3425	0.3131	0.388	0.5484	19	pink
Potri.001G446900	AT4G27190	_	NB-ARC domain-containing disease resistance protein	probable disease resistance At4g27220 isoform X1 [Populus euphratica]	_	_	0.3282	0.3697	0.1862	0.3042	0.4932	0.3513	0.8145	0.6204	0.3279	0	0.1812	0.0319	0.0538	0.0079	0.1452	0.0943	0.4971	0.0164	0.0696	0.1659	19	lightgreen
Potri.001G447600	_	_	_	hypothetical protein POPTR_0001s45170g [Populus trichocarpa]	_	_	10.341	9.0867	7.721	9.019	7.1549	10.9989	18.3907	17.5302	8.662	3.0081	10.1731	2.9442	0.1049	0	6.513	0.5853	4.8627	1.3432	0	0	17	cyan
Potri.001G448000	AT5G17540	_	HXXXD-type acyl-transferase family protein	benzyl alcohol O-benzoyltransferase-like	_	_	9.4067	9.935	9.3085	6.4769	5.9594	18.9698	10.9832	9.8122	20.1452	8.0258	20.3153	9.2643	23.5668	24.9894	13.0982	14.9773	5.9465	8.0973	5.8143	5.3379	8	turquoise
Potri.001G448400	AT2G46770	ANAC043,EMB2301,NST1	NAC (No Apical Meristem) domain transcriptional regulator superfamily protein	NAC domain-containing 43-like	NAC	NAC	0.7963	1.5226	1.6859	1.9877	6.5937	2.6987	3.0877	4.5505	3.2603	6.1597	6.008	10.3289	19.6524	19.794	3.2165	6.1522	4.9149	5.3334	2.8148	6.7927	8	turquoise
Potri.001G449400	_	_	_	hypothetical protein POPTR_0001s45350g [Populus trichocarpa]	_	_	203.228	161.29	151.127	124.305	125.318	97.809	109.843	105.731	74.1222	46.2809	66.3204	42.4295	121.031	125.439	184.422	112.337	127.748	114.588	124.65	164.113	18	darkgrey
Potri.001G449900	AT1G32928	_	_	Avr9 Cf-9 rapidly elicited [Jatropha curcas]	_	_	19.4913	34.7333	24.2384	18.0193	4.3687	8.6331	6.8493	7.7108	12.931	5.9473	8.0454	6.7266	3.8561	1.6725	9.5179	4.1658	7.451	4.1162	1.6921	2.997	13	royalblue
Potri.001G450200	AT1G32930	_	Galactosyltransferase family protein	probable beta-1,3-galactosyltransferase 6	_	_	1.4689	0.9058	1.964	0.865	2.6195	2.6523	2.0264	2.1315	3.9182	2.1057	2.0864	2.3234	3.9745	2.8459	1.7254	2.4809	1.8859	2.912	2.2794	4.0934	7	darkred
Potri.001G450600	AT1G32960	ATSBT3.3,SBT3.3	Subtilase family protein	subtilisin-like protease	_	_	0.0094	0.0553	0.0851	0.0877	0.1037	0.5774	0.3074	0.267	0.8954	0.3295	0.5119	0.4658	0.3015	0.5702	0.1318	0.1827	0.1914	0.3586	0.1074	0.6798	19	darkturquoise
Potri.001G451000	_	_	_	---NA---	_	_	4.6969	2.0177	3.2332	1.9404	9.9788	4.3272	3.6715	4.67	4.1377	5.3657	3.8964	9.9851	9.4301	4.9654	4.1673	7.2732	7.2886	7.8699	6.997	7.6923	7	turquoise
Potri.001G451300	AT4G10500	_	2-oxoglutarate (2OG) and Fe(II)-dependent oxygenase superfamily protein	flavonol synthase flavanone 3-hydroxylase-like	_	_	3.9771	4.3476	16.7416	5.9333	3.2062	25.102	3.8275	49.065	44.5719	116.175	94.14	122.009	22.8317	5.0374	4.0492	16.0683	3.4167	56.227	24.7565	9.768	14	greenyellow
Potri.001G451600	AT4G10500	_	2-oxoglutarate (2OG) and Fe(II)-dependent oxygenase superfamily protein	hyoscyamine 6-dioxygenase-like	_	_	0	0	0	0	0.5064	0.0284	0	0	0	0	0	0	0	0.0746	0.0324	0	0.2438	0	0.1634	2.2759	19	yellow
Potri.001G451900	AT4G10490	_	2-oxoglutarate (2OG) and Fe(II)-dependent oxygenase superfamily protein	hyoscyamine 6-dioxygenase-like	_	_	0.0661	0	0	0.091	0	0.0159	0.0205	0	0.0187	0.2797	0.1054	0.1255	0.0201	0	0	0	0	0.0215	0	0	19	magenta
Potri.001G452100	AT1G61570	TIM13	translocase of the inner mitochondrial membrane 13	mitochondrial import inner membrane translocase subunit Tim13-like	_	_	28.2693	25.4888	33.42	31.2711	38.6189	37.4689	35.6503	42.3702	42.0026	48.8978	44.1122	113.326	37.6403	52.4916	45.0512	50.517	37.7277	68.6203	45.8648	46.1472	9	darkorange
Potri.001G452400	AT2G18196	_	Heavy metal transport/detoxification superfamily protein	heavy metal-associated isoprenylated plant 26	_	_	107.284	142.149	166.973	192.094	219.477	235.932	251.78	228.601	166.048	58.8244	161.354	42.3692	67.5974	252.251	264.342	281.62	263.14	91.8699	218.298	98.0335	18	darkgrey
Potri.001G452500	AT1G33055	_	_	hypothetical protein POPTR_0001s45680g [Populus trichocarpa]	_	_	95.0033	72.168	56.2064	46.1887	120.737	86.5566	59.7287	43.2971	55.7417	32.5372	44.5434	34.0859	69.994	178.69	159.329	162.646	121.355	95.7072	75.0298	78.5322	18	red
Potri.001G452600	AT4G13010	_	Oxidoreductase, zinc-binding dehydrogenase family protein	quinone-oxidoreductase chloroplastic	_	_	9.7696	3.9132	4.9952	4.3552	8.1054	5.8897	4.8565	1.8966	3.5365	3.3453	2.1979	2.3774	4.3054	10.3643	7.1341	10.1655	5.5217	5.5719	4.3191	4.8116	18	midnightblue
Potri.001G452900	AT1G63310	_	_	hypothetical protein POPTR_0001s45720g [Populus trichocarpa]	_	_	10.715	16.3838	22.9678	7.9113	24.4088	39.0383	29.9543	29.6398	49.2434	26.5201	40.0852	35.3816	25.3755	21.1471	18.9145	29.4098	33.3779	31.7884	38.7051	52.8741	9	darkred
Potri.001G453100	AT5G19790	RAP2.11	related to AP2 11	AP2 ERF domain-containing transcription [Theobroma cacao]	ERF	AP2-EREBP	0.584	0.6798	0.2209	0.8351	0.4319	0.8083	0.3135	0.2695	0.5137	0.6236	0.1612	0.2132	0.1435	0.106	0.2399	0	0.3763	0.0219	0.0697	0	19	cyan
Potri.001G453800	AT5G47610	_	RING/U-box superfamily protein	RING-H2 finger ATL79-like	_	_	38.3772	33.1529	23.3639	34.4752	48.1686	38.6889	42.867	29.9289	26.1578	13.3676	21.9749	14.8363	26.7787	49.3469	50.1595	44.3837	41.4628	31.2062	26.7107	20.3052	18	darkgrey
Potri.001G454000	AT1G33140	PGY2	Ribosomal protein L6 family	60S ribosomal L9	_	_	54.0709	46.5991	62.7212	53.7729	87.1846	82.6313	78.7594	84.522	73.5723	69.7308	76.7129	94.5722	81.2277	92.2662	71.3545	111.228	90.8299	98.4695	95.6005	90.7144	7	black
Potri.001G454600	AT1G33250	_	Protein of unknown function (DUF604)	Fringe-related isoform 2 [Theobroma cacao]	_	_	55.8434	67.8445	38.1883	55.9476	33.0076	29.927	31.5534	23.0388	21.83	15.3188	22.3025	24.3366	4.8871	21.75	53.7864	39.3434	24.5162	13.5184	11.8524	14.2112	13	brown
Potri.001G454800	AT1G33260	_	Protein kinase superfamily protein	probable receptor kinase At4g10390	_	_	0.2461	0.7808	1.1847	0.6036	1.3239	1.3726	1.2308	1.2655	1.5632	0.5368	1.0059	1.8974	7.9158	4.2098	1.6425	0.7521	0.9221	0.9289	0.2227	0.3965	8	turquoise
Potri.001G455000	AT4G10380	NIP5;1,NLM6,NLM8	NOD26-like intrinsic protein 5;1	probable aquaporin NIP5-1	_	_	46.248	50.6237	112.189	36.3266	175.391	169.047	213.133	159.652	226.894	100.13	146.669	102.898	256.193	146.213	77.0733	148.612	132.598	159.01	159.766	243.412	7	black
Potri.001G455100	_	_	_	---NA---	_	_	0.9975	0	0.4087	0	0.9706	1.3013	0	1.8169	2.5876	3.4622	3.1329	7.2185	2.6741	0	0	0.1905	0.7696	4.6157	1.9349	2.3635	9	blue
Potri.001G455500	AT5G06740	_	Concanavalin A-like lectin protein kinase family protein	probable L-type lectin-domain containing receptor kinase	_	_	0	0.0199	0.367	0.0841	0.2982	0.0879	0.4167	0.6805	0.4138	0.1615	0.1786	0.2318	2.9351	1.1336	0.0334	0.3318	0.0718	0.1983	0.1053	0.0926	8	turquoise
Potri.001G455700	AT5G24740	_	Protein of unknown function (DUF1162)	vacuolar sorting-associated [Ricinus communis]	_	_	5.3973	6.3047	3.9491	9.9295	7.1491	6.7115	14.3278	6.6708	6.0005	3.7657	4.4974	3.5673	2.6387	4.6851	4.8299	5.204	4.3339	1.9951	3.1408	3.1605	5	lightgreen
Potri.001G456000	AT3G43660	_	Vacuolar iron transporter (VIT) family protein	vacuolar iron transporter homolog 1-like	_	_	6.1791	3.205	2.8879	3.7394	5.4374	4.4474	2.6953	3.5584	1.5538	2.4893	2.1948	2.1075	6.2998	10.7991	7.8522	5.8032	4.2988	3.5269	3.9453	1.7935	18	midnightblue
Potri.001G456100	AT5G46795	MSP2	microspore-specific promoter 2	Vacuolar iron transporter family [Theobroma cacao]	_	_	1.6684	1.0083	0.9766	0.4923	0	0.1144	0.2218	0.2043	0.1346	0.063	0.1267	0	0	0	0.1305	0.0809	0.1401	0	0	0	2	brown
Potri.001G456900	_	_	_	hypothetical protein POPTR_0001s46110g [Populus trichocarpa]	_	_	6.4619	9.7503	8.1838	6.2695	7.89	6.765	4.1911	8.392	9.6202	10.7189	9.0591	38.4686	15.0108	15.156	10.6171	13.7647	8.4598	17.3585	8.9132	14.9953	9	darkorange
Potri.001G457300	AT1G79080	_	Pentatricopeptide repeat (PPR) superfamily protein	pentatricopeptide repeat-containing chloroplastic-like	_	_	6.1453	6.0593	8.3766	5.4986	13.7066	12.1962	8.04	9.9609	10.926	10.3538	9.7793	21.1632	14.6589	18.3778	11.1965	10.7544	11.6948	14.8178	9.9766	21.8437	7	darkred
Potri.001G457700	AT1G22240	APUM8,PUM8	pumilio 8	Pumilio-12 [Morus notabilis]	_	_	0.335	0.4089	0.5033	0.2307	0.4857	1.085	0.3117	0.6222	1.1351	1.2624	1.0243	1.5897	1.3248	1.1595	0.8486	0.967	0.6646	1.2238	1.1841	1.2912	7	darkorange
Potri.001G458000	AT3G12955	_	SAUR-like auxin-responsive protein family	auxin-responsive family [Populus trichocarpa]	_	_	0.4345	0	0.089	0.2244	0.0995	0.4691	0.2022	0.6517	0	0.0862	0.0866	3.5048	17.2474	2.5631	0	0.6639	0.4788	0.529	0	0.6588	8	turquoise
Potri.001G459100	AT4G20800	_	FAD-binding Berberine family protein	reticuline oxidase	_	_	0.1847	0.0258	0.0649	0.0272	0.0483	0.019	0	0	0	0.1884	0	0.1753	0.2889	0.2988	0.1517	0.2688	0.3256	0.4883	0.0819	0	19	turquoise
Potri.001G459500	AT4G20800	_	FAD-binding Berberine family protein	reticuline oxidase	_	_	2.8432	2.5467	2.5223	3.4484	3.9413	2.3655	2.3788	2.3923	1.3257	2.09	2.4759	2.0547	3.047	5.8598	4.2643	4.0657	3.4497	3.4557	2.4826	1.6217	18	midnightblue
Potri.001G460300	AT3G25690	CHUP1	Hydroxyproline-rich glycoprotein family protein	chloroplastic-like	_	_	3.8395	3.2009	2.8303	2.9696	1.2523	1.4259	2.5777	1.5779	1.4702	0.7928	0.9929	0.6988	1.216	0.4303	2.3621	0.9645	1.5612	0.9393	0.5622	0.7843	2	brown
Potri.001G460600	AT1G30650	AR411,ATWRKY14,WRKY14	WRKY DNA-binding protein 14	probable WRKY transcription factor 14	WRKY	WRKY	0.0328	0	0.0269	0.0339	0.1201	0.2124	0.2441	0.1686	0.6666	0.078	0.1831	0.8091	0.1197	0.0619	0	0.5011	0.0867	0.9583	0.0678	0.0746	19	tan
Potri.001G460700	AT4G20760	_	NAD(P)-binding Rossmann-fold superfamily protein	short-chain dehydrogenase reductase family [Populus trichocarpa]	_	_	0.9181	1.2806	2.1497	0.9482	1.6815	6.4193	3.4175	2.9229	2.1109	1.1446	2.6155	1.7427	0.5985	1.238	1.293	1.069	3.7006	1.4055	0.8141	3.2817	16	pink
Potri.001G461400	AT1G30690	_	Sec14p-like phosphatidylinositol transfer family protein	Patellin- [Ricinus communis]	_	_	0.978	1.5484	2.0144	1.1465	2.8077	4.2804	5.3374	4.3271	5.8434	1.2372	3.5419	2.2325	5.5961	3.5676	2.2148	1.9118	3.449	2.2916	1.5039	3.1864	7	darkturquoise
Potri.001G462100	AT4G20820	_	FAD-binding Berberine family protein	cannabidiolic acid synthase-like 1	_	_	0	0	0	0	0	0.2256	0	0	0.3378	0	0	2.7849	0.052	0	0.0234	0	0	3.5524	0	0	9	tan
Potri.001G462800	AT2G34790	EDA28,MEE23	FAD-binding Berberine family protein	Reticuline oxidase [Ricinus communis]	_	_	58.7946	58.7706	34.3465	49.7837	66.619	41.9138	41.7511	39.9622	37.3351	34.9472	33.8986	49.5158	117.396	91.62	52.003	53.6195	58.978	43.8799	36.2992	55.4863	18	turquoise
Potri.001G463000	AT1G70500	_	Pectin lyase-like superfamily protein	probable polygalacturonase At1g80170	_	_	0.1775	0	0.1454	0	1.9233	0.0426	0.0275	0.0254	0	0.0469	0	8.1413	81.9034	22.1414	1.8226	0.0603	0.2869	0	0	0.4934	15	turquoise
Potri.001G463800	AT2G34770	ATFAH1,FAH1	fatty acid hydroxylase 1	FATTY ACID HYDROXYLASE 1 family [Populus trichocarpa]	_	_	30.8172	27.4342	34.3879	45.0365	24.8005	22.3212	27.4037	25.7607	22.7081	19.5151	21.6958	18.335	10.1002	13.5474	25.4773	16.6537	24.2576	15.2197	18.1655	17.6577	5	orange
Potri.001G465800	AT4G20940	_	Leucine-rich receptor-like protein kinase family protein	probable LRR receptor-like serine threonine- kinase At4g20940 [Malus domestica]	_	_	1.8228	1.517	1.1685	1.2018	1.7246	1.3749	1.0015	0.5938	1.6465	0.6403	0.8691	0.7341	2.5105	2.1395	1.4974	1.5623	1.447	1.3825	1.1481	1.8104	18	red
Potri.010G156000	_	_	_	leucine-rich repeat-containing DDB_G0290503 isoform X2 [Populus euphratica]	_	_	46.1324	48.3314	25.2894	41.8809	16.7825	7.5049	4.0185	4.4236	8.1186	7.353	4.6207	1.6993	18.1665	63.6262	59.2703	63.0925	18.2943	8.8238	16.9977	11.0204	20	darkgreen
Potri.001G466300	AT2G45600	_	alpha/beta-Hydrolases superfamily protein	probable carboxylesterase 8	_	_	4.6485	4.2471	2.1319	3.3035	1.9527	4.6349	1.7859	2.5222	5.3825	2.842	3.1976	5.3021	0.3892	1.9322	3.0831	1.3034	1.3913	2.3265	0.1324	0.388	4	salmon
Potri.001G466400	AT2G45600	_	alpha/beta-Hydrolases superfamily protein	probable carboxylesterase 8	_	_	3.6985	3.1324	2.3736	2.4852	0.6937	2.8865	0.9537	0.9931	3.8122	3.1463	3.1634	4.0599	0.8133	0.2524	1.9768	0.4994	0.7465	1.8232	0.461	0.2703	4	salmon
Potri.001G466500	_	_	_	hypothetical protein POPTR_0001s47070g [Populus trichocarpa]	_	_	532.491	574.452	651.72	582.907	561.269	864.159	1196.01	1038.15	710.741	397.137	723.944	480.178	205.077	242.559	456.782	250.965	592.154	305.481	220.629	287.576	5	lightyellow
Potri.001G467000	AT1G30570	HERK2	hercules receptor kinase 2	kinase family [Populus trichocarpa]	_	_	8.5265	5.1365	5.4195	7.4095	12.5654	7.1696	4.865	4.3539	5.4342	4.6709	4.6042	7.6538	31.1399	19.6766	12.8034	14.2476	8.7101	8.7237	5.6132	7.2651	8	turquoise
Potri.001G467100	AT4G26555	_	FKBP-like peptidyl-prolyl cis-trans isomerase family protein	peptidyl-prolyl cis-trans isomerase FKBP16- chloroplastic isoform X1	_	_	1.3058	1.0499	1.0701	1.9833	2.2509	4.2016	2.8591	2.5677	2.017	1.3406	1.7155	1.5309	0	0.435	2.3348	0.7043	0.745	1.5713	0.4768	0.7571	16	lightyellow
Potri.001G467200	AT4G26550	_	Got1/Sft2-like vescicle transport protein family	transport SFT2 isoform X1 [Jatropha curcas]	_	_	4.7726	1.4182	2.3807	3.6434	9.6912	6.8702	2.7034	5.8694	7.7338	7.4079	7.4483	9.2559	9.2791	10.7725	6.3074	11.2041	8.0501	7.075	10.0894	6.6079	7	black
Potri.001G467600	AT3G44730	ATKP1,KP1	kinesin-like protein 1	kinesin KP1-like [Populus euphratica]	_	_	1.8174	2.2036	5.5541	1.4908	5.2332	6.3468	7.4365	5.365	10.1203	6.5948	6.4214	4.4708	10.137	4.8677	3.3256	5.2337	3.9395	5.7843	6.8757	8.1385	7	darkred
Potri.001G468100	AT4G26530	_	Aldolase superfamily protein	fructose-bisphosphate cytoplasmic isozyme 1	_	_	2.3689	2.7679	2.0049	2.8879	1.6359	2.2081	2.7465	1.7975	1.3487	0.8626	0.8364	1.1794	0.1063	0.5498	1.9142	1.3056	2.1229	1.2863	0.5625	0.0589	5	orange
Potri.001G468800	AT5G59810	ATSBT5.4,SBT5.4	Subtilase family protein	subtilisin-like protease	_	_	0.3597	0.5795	1.2675	0.3158	2.7176	0.712	0.8034	0.3854	1.0512	0.4566	0.5021	0.6828	2.3143	3.1576	1.2855	2.6568	1.7919	1.682	1.3024	5.0593	6	black
Potri.001G468900	AT5G59810	ATSBT5.4,SBT5.4	Subtilase family protein	subtilisin-like protease	_	_	0.0553	0	0.0151	0	0	0.0133	0	0	0	0.0146	0	0	0.1514	0.4699	0.303	0.3569	0.065	0.1796	0.1908	0	19	red
Potri.001G469200	AT3G13230	_	RNA-binding KH domain-containing protein	RNA-binding pno1-like	_	_	25.6956	30.9049	30.0088	34.3594	21.7686	24.1229	18.5978	25.5356	29.9142	38.0126	38.4177	74.1015	17.5589	18.5127	19.0697	24.6599	22.6556	41.2351	20.8036	21.0354	4	tan
Potri.001G470100	AT1G30700	_	FAD-binding Berberine family protein	reticuline oxidase	_	_	1.7151	1.4462	1.4268	4.0528	0.8091	1.9452	0.9673	2.6283	3.588	6.2467	3.3165	5.0805	0.9012	0.3679	1.3876	0.9266	0.8019	2.6834	1.6937	0.1773	4	magenta
Potri.001G470700	AT1G60950	ATFD2,FED A	2Fe-2S ferredoxin-like superfamily protein	Ferredoxin 2 family [Populus trichocarpa]	_	_	0	0.3644	0.6882	0	0.1709	1.276	0.6078	0.3999	0.1581	0.074	0.8187	0.0886	0	0	0.0767	0	0.1645	0	0	0.0707	16	cyan
Potri.001G470800	AT5G56120	_	_	RNA polymerase II elongation factor ELL3 isoform 1 [Theobroma cacao]	_	_	0.1264	0.2159	0.6214	0.1958	1.1863	1.5692	1.5584	0.5417	1.7932	0.4261	0.8821	1.1395	0.4902	0.7754	0.7528	0.7404	0.4457	0.7387	0.2288	0.8385	19	darkturquoise
Potri.001G471100	AT4G26470	_	Calcium-binding EF-hand family protein	probable calcium-binding CML21 [Sesamum indicum]	_	_	0.0506	0.0082	0.0415	0.0087	0.0077	0.334	0.0079	0.3326	0.4216	0.783	0.4643	1.9856	0.0385	0	0.0069	0.0086	0.0074	0.5835	0.0087	0.1279	9	tan
Potri.001G471400	AT5G56180	ARP8,ATARP8	actin-related protein 8	Actin-related family [Populus trichocarpa]	_	_	1.684	2.3106	1.2104	1.9589	0.6712	1.655	1.1974	1.6113	1.9288	1.6555	1.5128	1.9433	0.194	0.0581	0.9606	0.2565	0.8583	0.9756	0.0637	0.1527	4	green
Potri.001G471600	AT5G66520	_	Tetratricopeptide repeat (TPR)-like superfamily protein	pentatricopeptide repeat-containing At5g66520-like	_	_	0.1137	0.2776	0.3029	0.2936	0.026	0.2046	0.2117	0.2193	0.1927	0.2481	0.2721	1.0793	0.0259	0.0537	0.1869	0.0579	0.0501	0.1385	0.0882	0	19	salmon
Potri.001G472000	AT4G26455	WIP1	WPP domain interacting protein 1	WPP domain-interacting 2	_	_	54.2348	53.6618	36.0142	44.6961	31.4495	36.5537	51.7401	39.4151	37.567	24.9098	27.9563	20.7373	19.5526	30.039	46.5409	35.3635	24.7826	18.2652	18.3663	17.7894	5	orange
Potri.001G472200	AT5G56220	_	P-loop containing nucleoside triphosphate hydrolases superfamily protein	Tir-nbs resistance [Theobroma cacao]	_	_	1.3554	1.6643	0.8473	0.635	0.1152	0.5833	0.3121	0.3952	0.9468	0.2217	0.2341	0.5172	0.2295	1.609	1.5152	1.3096	0.1109	0.5989	0.2457	0.5085	2	darkgreen
Potri.001G473200	AT1G55580	LAS,SCL18	GRAS family transcription factor	scarecrow 18	GRAS	GRAS	0.19	0.2783	0.1038	0.0327	0	0.0228	0	0	0.0268	0	0	0	0.3179	0.1794	0.2342	0.0323	0	0	0.0655	0.1201	19	purple
Potri.002G001400	AT5G42380	CML37,CML39	calmodulin like 37	calcium-binding CML19	_	_	65.4085	42.3394	74.6165	54.3119	32.2576	28.1013	21.518	93.172	88.0486	134.126	123.193	84.7732	245.734	11.763	14.9721	64.7271	17.4662	118.874	117.372	10.1589	9	greenyellow
Potri.002G001900	AT1G76620	_	Protein of unknown function, DUF547	electron [Ricinus communis]	_	_	13.3378	9.0911	6.9464	10.97	9.409	9.2485	10.7325	7.827	8.3441	7.4685	5.7318	2.5353	10.4842	17.2689	14.8083	13.9608	7.2699	5.2798	6.9688	5.9352	18	darkgrey
Potri.002G002000	AT1G21050	_	Protein of unknown function, DUF617	MIZU-KUSSEI 1	_	_	57.4075	28.788	11.2508	22.1371	18.0894	16.9694	10.8892	9.9305	16.8795	11.673	8.4559	8.3565	9.8859	36.4707	36.501	25.2585	13.3817	10.4962	10.2477	8.3012	2	darkgreen
Potri.002G002100	AT1G21010	_	_	Poly polymerase [Theobroma cacao]	_	_	36.2123	31.6935	24.0052	15.6281	27.7133	18.7099	17.0295	17.1821	29.085	25.8554	22.7467	23.5661	74.297	9.7659	19.8148	26.3509	14.9948	64.8197	44.3522	26.9169	3	greenyellow
Potri.002G002200	AT1G21000	_	PLATZ transcription factor family protein	zinc-binding family [Populus trichocarpa]	_	PLATZ	53.6489	54.6006	42.0878	46.1336	40.523	35.1246	47.9176	25.2225	32.0167	18.0484	22.9977	10.8802	21.291	19.2422	42.2287	28.0546	35.0044	24.3058	28.6424	25.7612	2	white
Potri.002G002300	_	_	_	---NA---	_	_	4.4848	2.1893	4.1652	1.0808	0.9583	0.1076	1.6694	1.1532	0	0	1.1924	0	0	0	0.9825	0	0.7908	0	0	0	13	brown
Potri.002G003500	AT1G20925	_	Auxin efflux carrier family protein	uncharacterized transporter YBR287W-like	_	_	1.1927	2.096	1.2845	2.182	1.9347	1.5451	1.9977	1.9569	1.068	1.3246	0.8154	1.3583	0.1866	0.0643	0.7278	0.1041	0.7511	0.2324	0	0	5	cyan
Potri.002G004000	AT1G76490	HMG1,HMGR1	hydroxy methylglutaryl CoA reductase 1	hydroxymethylglutaryl- reductase family [Populus trichocarpa]	_	_	22.523	24.0393	33.0972	41.7256	35.4301	45.84	58.115	65.9003	62.5878	68.7688	64.0735	77.2424	49.438	28.1936	21.7288	26.6935	26.6372	38.9763	25.1789	19.7056	12	blue
Potri.002G004200	_	_	_	---NA---	_	_	6.2359	7.5854	4.9426	8.9745	10.1103	15.9663	12.1766	15.071	15.5864	15.409	17.7761	12.3214	5.2244	9.9387	6.9704	10.9352	12.3482	5.3776	7.6144	7.7509	12	lightcyan
Potri.002G004300	_	_	_	---NA---	_	_	12.1651	9.2549	7.3797	12.0748	9.1146	15.3509	14.5548	10.1562	19.1367	16.419	13.8621	12.7447	6.7764	4.772	8.8256	7.7256	5.7112	6.4639	4.5763	6.8278	12	green
Potri.002G005400	AT1G54840	_	HSP20-like chaperones superfamily protein	HSP20-like chaperones superfamily [Theobroma cacao]	_	_	0.3677	0.3932	1.0044	0.7596	1.4592	3.0751	2.4604	2.4764	2.6401	2.4448	2.3325	2.3431	0.4314	0.5454	0.4172	0.8919	1.8526	0.9552	0.5253	1.1285	12	lightcyan
Potri.002G005500	AT1G76430	PHT1;9	phosphate transporter 1;9	probable inorganic phosphate transporter 1-9	_	_	0.1577	0.3336	0.7107	1.1129	0.4573	0.4351	0.1467	0.5181	0.6233	1.251	0.6918	1.6711	0.3598	0.4713	0.4102	0.8032	0.1159	0.6401	0.435	0.1594	19	magenta
Potri.002G005700	AT1G20850	XCP2	xylem cysteine peptidase 2	xylem cysteine ase 2-like	_	_	0.3831	0.4987	0.5363	0.9727	3.1281	1.2637	0.3565	0.7388	0.4462	0.7851	0.7003	11.1798	120.075	24.7241	2.5701	0.8944	3.2228	1.0729	0.4458	1.1376	1	turquoise
Potri.002G005800	AT1G76420	ANAC031,CUC3,NAC368	NAC (No Apical Meristem) domain transcriptional regulator superfamily protein	CUP-SHAPED COTYLEDON 3-like	NAC	NAC	0.3097	0.5712	0.1974	0.7464	0.0945	0.0248	0.2562	0.0295	0.204	0.1638	0	0.1633	0	0	0.311	0.0351	0	0	0	0	19	royalblue
Potri.002G006400	AT1G76410	ATL8	RING/U-box superfamily protein	RING-H2 finger ATL80	_	_	24.7624	21.3401	18.9886	33.719	20.5224	31.6625	23.7512	34.5641	37.0283	32.8692	29.6827	53.1064	18.1794	12.8617	21.4791	19.66	18.2956	28.0303	22.3254	17.4638	12	salmon
Potri.002G006700	AT2G33670	ATMLO5,MLO5	Seven transmembrane MLO family protein	MLO 9	_	_	2.6826	1.9391	2.0292	4.7953	2.3384	4.27	5.7367	3.9133	3.1681	2.8853	2.5718	2.1787	0.1412	0.1461	1.6316	0.0263	2.0923	0.3518	0	0	5	cyan
Potri.002G006900	AT2G33640	_	DHHC-type zinc finger family protein	S-acyltransferase 21	_	_	1.9067	2.1489	2.4822	2.2281	2.684	1.7645	2.3117	1.9519	2.8518	2.3252	2.8506	2.1922	7.1095	5.9032	1.9155	3.4743	2.3536	2.8764	3.0997	2.9079	18	turquoise
Potri.002G007200	AT5G24360	ATIRE1-1,IRE1-1	inositol requiring 1-1	serine threonine- kinase endoribonuclease IRE1b	_	_	0.4545	0.5743	0.3286	0.2761	1.3956	1.1738	1.0201	0.55	0.6568	0.9121	0.6398	1.0657	1.0492	1.2618	1.6912	2.6148	0.8251	0.9637	1.7149	1.4798	7	yellow
Potri.002G007300	AT5G24318	_	O-Glycosyl hydrolases family 17 protein	glucan endo-1,3-beta-glucosidase 12-like	_	_	0.0905	0.265	0.5437	0.1557	1.2704	0.9334	0.1123	0.2843	1.7115	1.0049	1.0344	2.7763	7.0182	5.2662	0.1487	0.3994	0.3723	0.7932	0.5304	1.029	8	turquoise
Potri.002G007400	AT1G42540	ATGLR3.3,GLR3.3	glutamate receptor 3.3	glutamate receptor -like [Populus euphratica]	_	_	3.3638	4.3766	3.0683	5.4463	1.3387	2.1903	2.0822	2.3782	2.5082	2.8994	2.1061	2.6616	1.6813	1.8586	2.837	1.5121	1.2034	1.8964	2.8472	1.1876	2	royalblue
Potri.002G007600	AT1G42480	_	_	canopy-1 [Vitis vinifera]	_	_	56.7703	63.1664	54.6673	40.7473	34.2858	33.2674	28.7692	28.2759	22.0033	30.7183	29.0374	18.345	56.0375	43.1099	68.1278	42.6151	39.57	54.1739	76.4554	82.0183	18	purple
Potri.002G009300	AT1G20650	_	Protein kinase superfamily protein	serine threonine- kinase CDL1-like isoform X2	_	_	1.4725	2.1043	3.926	2.2701	7.8363	6.9961	12.6894	7.0695	7.1038	1.7522	5.6938	2.2582	6.8648	7.5132	3.9532	7.7068	6.8111	3.5548	3.764	8.454	7	black
Potri.002G010000	AT1G76310	CYCB2;4	CYCLIN B2;4	cyclin-B2-4-like isoform X1 [Populus euphratica]	_	_	0.0969	0.1893	0.1853	0.1223	0.2761	0.4883	0.1904	0.2585	0.6568	0.1282	0.2405	0.3475	0.5897	0.4269	0.3096	0.2743	0.2279	0.3357	0.0557	0.3756	19	turquoise
Potri.002G010400	AT5G42330	_	_	hypothetical protein POPTR_0002s01140g [Populus trichocarpa]	_	_	0.8648	1.4938	1.1448	0.5496	2.3757	2.0109	1.7333	2.1667	2.8173	1.3721	1.8041	5.6819	7.5884	3.0767	2.1859	1.2198	0.9971	2.2032	0.8258	1.8157	8	turquoise
Potri.002G010900	AT5G42310	_	Pentatricopeptide repeat (PPR-like) superfamily protein	pentatricopeptide repeat-containing mitochondrial	_	_	5.3654	5.3531	3.1612	3.2156	3.5684	2.2127	3.1342	1.7287	2.5709	1.4447	1.4838	1.8956	5.2717	4.7316	6.1611	5.8051	2.4516	4.7688	3.6058	3.4296	18	purple
Potri.002G011200	AT1G20540	_	Transducin/WD40 repeat-like superfamily protein	transducin family [Populus trichocarpa]	_	_	4.1012	2.5426	3.4112	2.3297	4.3565	3.9997	2.9005	2.5837	4.4987	4.4248	4.1218	5.1182	10.9287	7.026	4.2788	4.951	3.2724	6.8317	5.6852	7.8049	7	yellow
Potri.002G011400	AT1G76250	_	_	hypothetical protein POPTR_0002s01270g [Populus trichocarpa]	_	_	1.0264	1.2147	1.9626	2.3771	1.0254	1.9924	1.3024	2.3193	2.7663	3.0843	2.6298	3.0699	1.9301	0.9982	1.6608	0.9823	0.713	2.5148	2.2201	0.849	19	magenta
Potri.002G011900	_	_	_	---NA---	_	_	3.6412	2.2623	2.577	2.2223	0.7578	1.6678	0.4621	1.7024	1.9627	3.9391	1.1882	0.1571	1.2084	0.4687	0.6798	1.1803	1.0215	0.3225	0.3424	1.8824	4	cyan
Potri.002G012500	AT4G35190	_	Putative lysine decarboxylase family protein	cytokinin riboside 5 -monophosphate phosphoribohydrolase LOG5-like	_	_	0.0221	0.0432	0.1268	0.0228	0.1214	0.0795	0	0.0379	0.0749	0.2981	0.1587	0.6713	0.4841	0.4799	0.0182	0.0225	0.0195	0.2584	0.0686	0.0168	19	turquoise
Potri.002G012800	AT1G20510	OPCL1	OPC-8:0 CoA ligase1	4-coumarate-- ligase-like 5	_	_	7.1893	8.2837	9.812	17.7442	4.139	7.3622	7.8708	6.7059	7.9256	10.9038	6.1984	32.0833	7.767	3.5676	5.4284	5.1969	4.1948	14.4962	8.996	3.5071	4	magenta
Potri.002G012900	AT1G47670	_	Transmembrane amino acid transporter family protein	lysine histidine transporter-like 8	_	_	0.343	0.8757	0.4108	0.5177	1.2562	1.9747	0.0491	1.1758	3.4413	1.4441	1.0311	7.7615	0.65	1.1206	0.9753	2.4457	0.4652	2.3129	0.4094	0.9401	9	tan
Potri.002G013200	AT1G20450	ERD10,LTI29,LTI45	Dehydrin family protein	dehydrin	_	_	339.405	393.994	306	388.2	187.385	222.558	221.703	270.681	266.628	315.369	261.148	181.735	135.546	92.3195	238.546	139.654	162.2	131.344	60.0206	51.7161	5	cyan
Potri.002G013400	AT5G42250	_	Zinc-binding alcohol dehydrogenase family protein	alcohol dehydrogenase-like 7	_	_	0.0165	0.0321	0.1348	0.017	0.3917	0.0118	0.0153	0	0.0139	0	0.0262	0.1093	0.9159	1.0871	0.5542	0.1844	0.2031	0.1282	0.2043	0.2744	18	turquoise
Potri.002G013700	AT1G76160	sks5	SKU5 similar 5	L-ascorbate oxidase homolog	_	_	2.6385	2.6008	3.8254	6.1315	3.0899	3.652	3.2108	5.0667	3.116	8.8156	3.9259	3.0097	7.1542	5.9867	3.3764	5.0141	2.1027	2.0513	1.9947	1.635	19	turquoise
Potri.002G014000	AT1G76140	_	Prolyl oligopeptidase family protein	prolyl endopeptidase-like	_	_	0.0884	0	0.0145	0.0183	0.0972	0.0127	0.0823	0	0.015	0	0.0282	0.1511	1.4851	0.551	0.1162	0.0721	0.0156	0.0345	0.0366	0.0939	18	turquoise
Potri.002G014200	_	_	_	hypothetical protein POPTR_0002s01560g [Populus trichocarpa]	_	_	2.2878	4.4674	5.4803	0.9088	8.3802	8.8666	7.3695	5.4304	12.2236	11.7276	8.1418	11.6914	16.0604	14.2857	5.6384	12.3708	6.2066	9.9433	10.5595	24.9521	7	darkred
Potri.002G014400	AT1G20370	_	Pseudouridine synthase family protein	tRNA pseudouridine synthase mitochondrial	_	_	8.1481	10.3708	7.8232	11.4151	8.6436	10.2969	11.7865	12.1932	10.1136	9.4082	9.5238	11.6122	4.1474	2.7667	5.8543	6.1093	7.1367	6.4181	3.3105	4.4856	5	green
Potri.002G014600	_	_	_	hypothetical protein POPTR_0002s01600g [Populus trichocarpa]	_	_	1.1964	1.1681	0.3043	0.767	0	0.2079	0.1536	0.2475	0.1048	0.4582	0.3949	0.4307	0	0	0.5762	0	0	0.0402	0	0	2	royalblue
Potri.002G014700	AT4G35750	_	SEC14 cytosolic factor family protein / phosphoglyceride transfer family protein	Rho-GTPase-activating family [Populus trichocarpa]	_	_	33.0105	44.6547	69.2939	34.2043	75.5077	89.0069	59.878	83.1108	103.814	64.2543	87.267	82.1445	72.6454	66.624	59.7721	95.5137	70.0282	94.5613	108.903	94.8982	7	darkred
Potri.002G015100	AT3G03190	ATGSTF11,ATGSTF6,GSTF11	glutathione S-transferase F11	glutathione S-transferase F11-like	_	_	102.212	99.982	43.6211	80.305	13.2031	16.029	5.211	8.6065	20.2271	20.1188	13.8107	14.8439	0	0	55.4679	4.5901	13.2228	4.6399	0	0	13	cyan
Potri.002G015600	_	_	_	hypothetical protein POPTR_0002s01700g [Populus trichocarpa]	_	_	18.8937	9.9194	8.9101	11.5978	11.5889	6.9276	2.9856	4.4305	2.7176	12.3022	9.5257	12.0104	9.5971	13.1229	21.2321	15.2531	17.9157	18.2316	19.1769	4.1895	3	purple
Potri.002G016000	AT1G76100	PETE1	plastocyanin 1	Plastocyanin family [Populus trichocarpa]	_	_	0.8054	0.4552	1.2157	1.2258	4.3862	2.4101	1.6172	2.0709	2.2978	3.6989	2.9077	2.8561	2.9398	3.5608	2.9946	3.6705	5.4937	1.1149	1.0085	2.6032	7	turquoise
Potri.002G016500	AT1G76070	_	_	hypothetical protein POPTR_0002s01800g [Populus trichocarpa]	_	_	0.1026	0.2004	0.3784	0.053	1.4564	0.2215	0.191	0.0879	0	0.814	0.2864	3.8464	14.5605	5.1814	1.4329	0.993	1.4927	0.2499	0.1592	1.2836	8	turquoise
Potri.002G017000	AT1G76040	CPK29	calcium-dependent protein kinase 29	calcium-dependent kinase 29	_	_	4.2502	4.0997	5.8959	15.0467	2.7901	5.5285	4.3125	9.6123	7.8509	10.4405	11.2326	14.7254	1.4253	1.4259	3.9964	3.1823	2.6187	5.1131	1.4833	4.0379	17	salmon
Potri.002G017200	AT1G60420	_	DC1 domain-containing protein	probable nucleoredoxin 2	_	_	3.6137	5.3264	4.2032	3.0741	2.441	4.7823	6.8123	4.1765	4.2787	2.0037	2.7213	1.5857	1.3404	3.9244	3.3262	4.7423	1.9734	1.0144	1.3346	2.404	5	cyan
Potri.002G017300	_	_	_	---NA---	_	_	0.3916	3.2501	1.2837	1.4157	1.6139	1.8322	3.28	0.5035	1.1611	1.0874	0.1562	0	0	0.7393	0.3217	1.1969	0.1726	0	0	0	5	cyan
Potri.002G017400	AT5G42200	_	RING/U-box superfamily protein	E3 ubiquitin- ligase ATL23-like	_	_	28.1302	26.8764	30.8755	39.2963	26.9059	36.4238	44.8073	41.2315	41.2567	32.4269	35.6347	17.0649	10.7846	12.1606	20.2159	14.8718	26.3957	19.7283	16.8757	16.7606	5	cyan
Potri.002G017700	AT1G20200	EMB2719,HAP15	PAM domain (PCI/PINT associated module) protein	probable 26S proteasome non-ATPase regulatory subunit 3-like	_	_	0.0282	0.0275	0	0.0291	0.0775	0.1218	0.1312	0.145	0.0717	0.1566	0.135	0.0268	0.1802	0.3993	0.0927	0.2873	0.0249	0.1374	0.2917	0.278	19	yellow
Potri.002G018300	AT4G39330	ATCAD9,CAD9	cinnamyl alcohol dehydrogenase 9	probable cinnamyl alcohol dehydrogenase 6	_	_	3.7822	2.3864	3.1546	1.1966	6.8244	5.509	3.8256	2.3577	6.3821	3.3385	3.303	4.0506	14.891	8.3958	5.3914	14.9099	6.419	14.6066	9.573	17.0417	6	black
Potri.002G019500	AT4G35020	ARAC3,ATROP6,RAC3,RHO1PS,ROP6	RAC-like 3	small GTPase Rac4 family [Populus trichocarpa]	_	_	18.7498	18.9466	20.0389	20.7013	21.5418	29.8491	26.8248	25.9573	26.6243	24.9647	28.9377	17.0163	9.1458	10.6806	16.0319	13.9223	19.6643	11.3069	8.4637	8.538	12	cyan
Potri.002G019700	AT3G21570	_	_	clock-controlled 8	_	_	103.068	111.103	75.8947	144.892	48.5201	44.5961	42.9896	54.094	35.3293	53.0201	41.9573	38.6486	23.4773	32.3939	70.2373	41.766	33.1065	37.6978	28.1992	47.6846	13	brown
Potri.002G020400	AT4G38660	_	Pathogenesis-related thaumatin superfamily protein	thaumatin 1b	_	_	0.0441	0.1293	0.1085	0.1368	1.8188	1.0801	0.6161	0.1892	1.6823	0.4552	0.4225	15.2889	121.802	26.4958	3.9159	0.7644	1.2842	0.387	0.6849	1.3051	15	turquoise
Potri.002G020800	AT2G17880	_	Chaperone DnaJ-domain superfamily protein	chaperone dnaJ chloroplastic-like	_	_	38.233	43.7996	39.7437	33.3934	55.2193	68.3005	28.4327	69.352	81.2025	133.958	122.502	120.592	59.0865	37.4613	34.4635	40.5146	39.2686	80.4735	42.8973	46.3937	9	blue
Potri.002G021100	_	_	_	hypothetical protein POPTR_0002s02270g [Populus trichocarpa]	_	_	5.8982	8.8436	12.7742	6.7445	23.3411	21.3776	2.9404	26.5416	34.0802	58.9915	66.8739	31.387	14.0334	14.5147	10.9023	8.3694	16.5298	18.8788	5.448	8.9441	14	blue
Potri.002G021400	AT1G30755	_	Protein of unknown function (DUF668)	PREDICTED: uncharacterized protein LOC105128876 [Populus euphratica]	_	_	0.1638	0.2057	0.2685	0.2538	0.2465	0.2695	0.2178	0.311	0.5056	0.2228	0.4294	1.0773	0.1282	0.2651	0.1442	0.1908	0.0929	0.4218	0.0847	0	19	tan
Potri.002G021800	AT1G20010	TUB5	tubulin beta-5 chain	tubulin beta chain	_	_	14.8607	14.4789	15.0896	21.5388	36.8082	37.758	39.7904	36.8621	40.0398	38.8976	37.7048	35.2441	103.024	40.7102	14.7209	16.9334	27.4581	15.3493	10.4195	16.3272	8	turquoise
Potri.002G022000	AT1G19990	_	_	nuclear ubiquitous casein and cyclin-dependent kinase substrate 1-like isoform X2	_	_	9.8561	5.6717	7.8094	9.2357	15.3017	11.228	20.4694	14.4342	7.4639	1.1392	8.122	1.8584	9.352	1.5402	6.6491	3.2583	11.4524	9.3469	7.8328	15.1438	16	pink
Potri.002G022200	AT1G19980	_	cytomatrix protein-related	cytomatrix family [Populus trichocarpa]	_	_	4.7254	5.7956	3.9044	2.9444	2.0385	2.6422	1.272	1.4728	2.5802	2.1068	1.246	3.9287	2.1027	3.6493	4.5557	3.1828	1.9282	3.5	2.7473	2.3688	2	brown
Potri.002G022600	AT1G75750	GASA1	GAST1 protein homolog 1	GAST-like gene product family [Populus trichocarpa]	_	_	0.3939	0.2307	0.4841	0.122	0.0361	0.9638	0.9163	0.844	1.5346	0.6562	0.5655	0.8597	0.5032	0.2602	0.1618	0	0.4514	0.5755	1.1408	0.0299	19	blue
Potri.002G023000	AT1G75720	_	Plant protein of unknown function (DUF827)	WEB family At1g75720-like	_	_	2.6866	2.4263	3.1373	1.8036	4.9204	6.1876	7.1876	6.5052	6.0873	7.1399	5.3037	7.2666	15.0782	19.9062	8.1109	5.7476	6.5732	5.365	10.1443	9.6246	7	turquoise
Potri.002G023200	AT1G75710	_	C2H2-like zinc finger protein	zinc finger family [Populus trichocarpa]	C2H2	C2H2	2.671	3.2765	3.2552	2.5465	5.4877	5.8659	8.094	4.432	6.0913	3.4501	4.8346	3.7049	10.2814	9.923	3.5164	7.2911	4.5288	6.1046	5.5972	12.4366	7	black
Potri.002G023600	AT1G75690	_	DnaJ/Hsp40 cysteine-rich domain superfamily protein	disulfide-isomerase LQY1	_	_	0.0265	0.2586	0.1085	0.0547	0.3638	0.2287	0.0246	0.0908	0.1795	0.105	0.2324	0.0754	0.4592	0.9249	0.2393	0.5665	0.6538	0.2064	0.0548	0.1606	19	turquoise
Potri.002G024200	AT1G19920	APS2,ASA1	Pseudouridine synthase/archaeosine transglycosylase-like family protein	ATP sulfurylase 2	_	_	5.3906	6.3632	8.2984	9.751	3.3886	4.7019	3.5001	6.0432	7.1587	10.7759	6.3769	12.3852	9.1441	3.7371	4.0907	5.6468	3.5445	8.0846	10.0033	4.5837	4	greenyellow
Potri.002G024300	AT1G75580	_	SAUR-like auxin-responsive protein family	auxin-induced 15A	_	_	2.1185	1.9391	2.2786	2.0513	2.1825	2.4778	4.6822	3.6317	6.2808	2.2059	4.5415	7.7911	0.9667	0.8749	0.5439	0.5396	1.6344	3.2246	1.5068	6.0236	12	green
Potri.002G024500	AT1G75590	_	SAUR-like auxin-responsive protein family	auxin-responsive family [Populus trichocarpa]	_	_	0.4634	0	1.2153	0.7658	2.1219	1.6678	3.2775	1.1122	0.7066	1.1765	1.4786	1.1435	4.7368	4.2868	1.2944	3.116	1.5527	2.3475	0.7671	1.0541	7	turquoise
Potri.002G024600	AT1G75670	_	DNA-directed RNA polymerases	probable DNA-directed RNA polymerase I subunit RPA43 isoform X2 [Populus euphratica]	_	_	4.1172	5.1266	3.7162	4.7453	5.2456	7.3868	6.4966	5.9839	4.9532	5.5385	6.9489	5.4364	2.3415	1.0701	2.9411	2.4315	4.5244	4.2432	2.1605	2.805	12	green
Potri.002G024700	AT1G19850	ARF5,IAA24,MP	Transcriptional factor B3 family protein / auxin-responsive factor AUX/IAA-related	auxin response factor 5-like isoform X2	ARF	ARF	3.5129	3.4879	3.2935	2.4137	3.8576	3.4177	3.7677	2.5135	3.6943	2.3736	1.9947	2.2744	7.0774	6.154	4.2922	4.61	3.4254	3.9586	4.5581	5.1916	18	yellow
Potri.002G025200	AT1G19870	iqd32	IQ-domain 32	calmodulin-binding family [Populus trichocarpa]	_	_	3.5082	3.5641	3.2755	3.5147	4.3798	4.5513	5.4986	4.3222	5.0994	3.1071	3.6028	5.1733	25.3924	8.5267	4.2341	4.5762	3.7914	2.6761	2.97	3.237	8	turquoise
Potri.002G025300	AT4G31500	ATR4,CYP83B1,RED1,RNT1,SUR2	cytochrome P450, family 83, subfamily B, polypeptide 1	cytochrome P450 83B1-like	_	_	7.5021	7.8352	4.3317	9.9519	3.0001	1.4465	1.1785	0.8731	0.9328	0.7207	1.3395	0.2221	3.2285	0.3898	3.9353	0.7713	2.3302	2.6953	3.0332	3.0371	13	brown
Potri.002G025400	AT3G26320	CYP71B36	cytochrome P450, family 71, subfamily B, polypeptide 36	cytochrome P450 83B1-like	_	_	5.954	10.0081	4.4265	11.855	2.0517	1.4358	0.7711	0.8681	0.6499	1.3878	1.224	0.3495	0.7842	0.2028	3.1516	0.7504	1.1095	1.2557	0.9525	1.117	13	brown
Potri.002G025500	AT4G31500	ATR4,CYP83B1,RED1,RNT1,SUR2	cytochrome P450, family 83, subfamily B, polypeptide 1	cytochrome [Ricinus communis]	_	_	2.4258	2.0628	1.7742	3.9063	1.2182	0.9387	1.335	0.8719	0.6407	0.1449	0.5618	0.1733	0.8093	1.2064	1.65	1.2755	1.0349	1.0672	1.5111	1.0482	2	brown
Potri.002G025800	AT4G31500	ATR4,CYP83B1,RED1,RNT1,SUR2	cytochrome P450, family 83, subfamily B, polypeptide 1	cytochrome [Ricinus communis]	_	_	2.4344	1.9014	1.5073	2.7377	1.2632	0.7593	1.1327	1.0201	0.8248	0.236	1.014	0.5134	0.7158	1.0978	1.4221	0.7164	0.6201	0.9486	1.3152	0.9844	2	brown
Potri.002G026100	AT4G31500	ATR4,CYP83B1,RED1,RNT1,SUR2	cytochrome P450, family 83, subfamily B, polypeptide 1	cytochrome P450 83B1-like	_	_	1.4512	2.5929	1.4866	2.4132	0.3455	0.1567	0.1891	0.112	0.0246	0.1266	0.1042	0.0138	0.7417	0.3562	1.0968	0.2513	0.3071	0.82	0.4954	0.7592	2	brown
Potri.002G026200	_	_	_	unknown	_	_	0	0	0.2947	0	0	1.5527	0	1.3355	2.9441	1.9967	2.1988	4.2086	0	0	0	0	0	1.401	0	0	14	blue
Potri.002G026500	AT4G31500	ATR4,CYP83B1,RED1,RNT1,SUR2	cytochrome P450, family 83, subfamily B, polypeptide 1	cytochrome [Ricinus communis]	_	_	0.4975	0.6746	0.521	0.6566	0.5822	0.179	0.5401	0.3317	0.1639	0.0219	0.022	0.0525	0.0504	0.1565	0.3406	0.4224	0.3899	0.1616	0.4575	0.1886	2	white
Potri.002G027000	AT1G75620	_	glyoxal oxidase-related protein	galactose oxidase-like	_	_	0.0249	1.046	0.9596	2.0329	0.0228	0.1255	0.0232	0.2349	0.3588	2.115	0.9738	0.1655	0.1364	0.0235	0.1842	0.1269	0.3076	0.1456	0	0.0189	4	magenta
Potri.002G027400	AT1G75640	_	Leucine-rich receptor-like protein kinase family protein	probable LRR receptor-like serine threonine- kinase At4g36180	_	_	0.0247	0.0241	0.0304	0.0511	0.2829	0.1868	0.437	0.1801	0.4501	0.0686	0.3647	0.0704	0.891	0.9798	0.2843	0.0881	0.0327	0.2408	0.0511	0.2905	19	turquoise
Potri.002G027600	AT3G51150	_	ATP binding microtubule motor family protein	kinesin NACK1 [Vitis vinifera]	_	_	0.3042	0.3044	0.4737	0.2435	0.4875	0.7883	0.8847	0.4889	0.8568	0.5672	0.6491	0.5125	1.3604	0.6676	0.3499	0.7748	0.4493	0.4371	0.952	1.038	19	black
Potri.002G028200	AT1G75540	STH2	salt tolerance homolog2	Zinc finger CONSTANS-LIKE 6 [Populus trichocarpa]	DBB	Orphans	21.5473	18.5932	13.811	15.2826	24.153	25.3864	19.1776	17.0128	21.4323	17.7679	20.9313	22.8253	19.7047	42.1958	32.0241	40.0772	24.2008	20.816	18.1749	18.8115	7	red
Potri.002G028400	AT3G54340	AP3,ATAP3	K-box region and MADS-box transcription factor family protein	MADS-box 7 [Populus trichocarpa]	MIKC_MADS	MADS	3.4033	3.3228	2.9076	1.8697	0.5305	0.886	0.3369	0.4965	1.104	1.2638	0.5776	2.474	1.2556	1.7771	1.8441	3.2458	1.7238	1.9751	1.9477	2.7451	3	purple
Potri.002G028500	AT1G75520	SRS5	SHI-related sequence 5	SHI RELATED SEQUENCE 5-like	SRS	SRS	0.9326	1.8847	1.5108	1.3665	0.8739	1.3113	1.0899	1.543	1.5616	2.0648	1.8512	3.1082	0.5146	0.5732	0.8018	0.7955	0.3633	1.5635	1.4136	1.4472	4	magenta
Potri.002G028800	AT5G10400	_	Histone superfamily protein	histone -like [Glycine max]	_	_	7.4081	10.1061	14.6365	5.8694	23.2327	16.8723	14.7319	16.8746	28.0227	13.4448	19.1033	39.1021	13.336	16.1881	15.5898	15.611	14.1371	17.6955	9.6585	24.0833	9	darkorange
Potri.002G029000	_	_	_	hypothetical protein POPTR_0002s03050g [Populus trichocarpa]	_	_	17.3786	14.4223	13.9566	10.2309	8.5938	7.63	10.0267	10.427	3.8273	4.1361	7.2083	5.9375	8.247	15.2554	12.5636	12.7473	7.5081	8.8033	12.0455	12.2542	2	midnightblue
Potri.002G029100	AT1G75500	WAT1	Walls Are Thin 1	nodulin 21 family [Populus trichocarpa]	_	_	35.6956	65.4697	88.7737	34.8469	104.696	110.452	134.677	105.347	148.739	62.6756	90.4987	89.2764	229.356	205.8	73.2296	80.8754	98.1928	72.5966	70.1089	142.527	7	black
Potri.002G029200	AT3G54140	ATPTR1,PTR1	peptide transporter 1	NRT1 PTR FAMILY -like	_	_	0.4827	1.084	0.811	1.2215	2.2103	2.2063	3.8409	2.3171	2.3716	0.3064	1.2707	0.985	0.4185	0.6151	0.3173	1.7459	2.2345	0.6584	0.9239	1.1163	16	pink
Potri.002G029300	AT2G16430	ATPAP10,PAP10	purple acid phosphatase 10	purple acid phosphatase 2-like	_	_	4.3238	4.345	2.8554	4.3351	6.4131	7.0186	8.0793	7.0278	8.2893	3.8864	5.7329	4.8675	3.0224	1.4979	3.1647	3.2334	5.6576	4.7049	2.522	3.1737	12	lightyellow
Potri.002G029800	AT1G09850	XBCP3	xylem bark cysteine peptidase 3	low-temperature-induced cysteine ase	_	_	0.1571	0.3068	0.7081	0.4056	0.2158	0.1131	0.0731	0	0.3327	0	0.2506	0.7455	0	0	0	0.08	0	0.153	0	0	19	green
Potri.002G030300	_	_	_	hypothetical protein POPTR_0002s03170g [Populus trichocarpa]	_	_	1.8676	0.2026	0.5101	0.8573	0.9501	0.7468	0.9655	1.4229	0.3515	0.4939	0.1655	0	1.3256	0.9793	1.0228	2.3254	0.3659	0.6064	0.644	0.3147	18	midnightblue
Potri.002G030500	AT1G75450	ATCKX5,ATCKX6,CKX5	cytokinin oxidase 5	cytokinin dehydrogenase 5-like	_	_	4.9023	4.8623	16.5371	21.1369	10.3325	25.0537	10.6928	20.6762	38.0317	32.6154	27.9724	31.9525	11.5042	8.2753	7.0532	6.8176	10.7944	13.0129	7.7012	23.5605	12	blue
Potri.002G030900	AT1G75430	BLH11	BEL1-like homeodomain 11	BEL1-like homeodomain 11 [Populus euphratica]	TALE	HB	1.6192	0.8761	1.5027	0.5776	2.906	1.7504	1.8275	1.6275	1.4321	0.9544	1.3175	1.0985	4.3084	4.6464	2.217	5.3263	2.2934	4.4849	5.6576	7.1393	6	yellow
Potri.002G031000	AT2G16400	BLH7	BEL1-like homeodomain 7	BEL1-like homeodomain 3 [Jatropha curcas]	TALE	HB	1.7946	1.2515	1.4868	1.0184	1.7337	1.6323	1.0644	1.3691	1.1526	2.1433	1.2427	2.7512	5.0211	3.3878	2.1223	2.4108	1.2519	2.0363	1.3465	0.7775	8	turquoise
Potri.002G032000	AT1G75388	CPuORF5	conserved peptide upstream open reading frame 5	Peptide upstream open reading frame 5 [Theobroma cacao]	_	_	13.9029	8.0797	8.9518	10.5984	11.8221	5.4798	5.8527	8.7956	4.2059	6.04	6.0729	9.7388	14.1982	14.9976	13.325	20.571	5.5453	9.3514	3.7669	11.2942	18	turquoise
Potri.002G032200	AT1G27620	_	HXXXD-type acyl-transferase family protein	transferase family [Populus trichocarpa]	_	_	0.7887	0.5285	0.4562	0.6389	1.2179	0.7012	0.3454	0.4109	0.4585	0.6257	0.3207	0.4256	0.8891	2.1312	1.245	2.0009	1.3635	0.3314	0.9599	0.5746	18	red
Potri.002G032300	AT5G45190	_	Cyclin family protein	Cyclin family isoform 1 [Theobroma cacao]	_	_	18.0705	19.6774	23.1866	29.6936	10.7636	15.4433	11.6954	18.9494	16.2167	31.7197	27.0099	38.533	11.3506	14.9669	14.7917	18.144	10.6218	23.0588	16.4374	10.6153	4	magenta
Potri.002G032400	AT1G27660	_	basic helix-loop-helix (bHLH) DNA-binding superfamily protein	transcription factor bHLH110-like isoform X2	bHLH	bHLH	27.9402	21.7598	30.0332	19.5271	46.8257	47.7768	61.1047	44.318	35.0258	16.0026	27.117	12.7377	42.3027	35.6178	41.8326	44.555	37.6428	31.5578	38.9445	59.3178	7	black
Potri.002G032600	AT2G21520	_	Sec14p-like phosphatidylinositol transfer family protein	phosphatidylinositol [Ricinus communis]	_	_	4.902	4.8395	3.8638	4.7364	3.0596	2.4604	2.938	2.4159	2.3493	2.2412	1.973	1.0039	2.793	1.9208	3.9396	2.7138	2.8008	2.1332	3.3963	2.9293	2	brown
Potri.002G032700	AT3G50930	BCS1	cytochrome BC1 synthesis	probable mitochondrial chaperone BCS1-A	_	_	1.8351	3.1581	4.2055	5.5574	4.4717	7.6112	4.9782	6.6381	9.9849	11.9179	7.3435	8.944	2.3275	3.3174	2.9384	3.0102	3.7844	5.1205	4.1507	2.9714	12	blue
Potri.002G032800	AT1G01490	_	Heavy metal transport/detoxification superfamily protein	inositol-pentakisphosphate 2-kinase-like	_	_	0.5693	1.1409	0.663	1.4235	0.7683	1.488	0.6971	0.565	1.5228	1.3074	0.717	2.3887	0.6016	0.5091	0.5661	0.58	1.6644	1.3135	0.155	0.4316	19	green
Potri.002G033000	AT1G19630	CYP722A1	cytochrome P450, family 722, subfamily A, polypeptide 1	abscisic acid 8 -hydroxylase 1-like [Malus domestica]	_	_	0	0.0266	0.4464	0.3797	0.6235	1.5681	3.1172	1.6574	1.361	0.1836	1.1405	0.168	0.0249	0.1414	0.1902	0.0971	0.9965	0.1326	0	0.1239	16	pink
Potri.002G033100	AT5G66440	_	_	hypothetical protein POPTR_0002s03450g [Populus trichocarpa]	_	_	2.0976	2.5243	1.7989	2.6199	0.8934	0.5618	0.0454	0.2091	0.8264	0.6579	0.2724	4.0278	0.7568	5.1571	5.5304	3.8267	0.7312	1.0455	1.2112	0.037	3	darkgreen
Potri.002G033600	AT5G42800	DFR,M318,TT3	dihydroflavonol 4-reductase	dihydroflavonol 4-reductase	_	_	4.3339	4.5246	4.3135	4.8603	7.4922	7.9682	2.2361	3.7883	10.4437	5.6736	3.9704	34.3167	4.6208	4.3203	4.2419	5.8578	5.6624	18.6571	3.5661	6.4744	9	tan
Potri.002G034400	AT1G75280	_	NmrA-like negative transcriptional regulator family protein	isoflavone reductase	_	_	111.663	135.104	124.761	129.45	230.341	161.701	218.427	181.651	159.848	119.247	154.081	234.689	825.279	505.873	103.044	95.7165	175.188	97.7291	97.0387	207.2	8	turquoise
Potri.002G034500	AT1G19530	_	_	DNA polymerase epsilon catalytic subunit [Theobroma cacao]	_	_	13.6029	15.0387	22.7864	13.636	60.5434	40.0981	39.1852	36.4357	35.3293	21.6624	35.9815	22.4022	49.6556	39.5575	20.5421	40.0454	55.9992	53.5893	43.6655	57.3322	7	black
Potri.002G035000	AT1G75250	ATRL6,RL6,RSM3	RAD-like 6	RADIALIS-like 3	MYB_related	MYB-related	6.3953	1.0859	2.1647	6.8924	21.5163	35.223	11.9026	14.0616	45.3392	11.3605	18.2979	4.3542	3.0451	13.779	3.5406	2.4078	13.6065	8.8033	2.5889	25.6152	14	lightcyan
Potri.002G036400	AT1G03900	ATNAP4,NAP4	non-intrinsic ABC protein 4	Adaptin ear-binding coat-associated [Ricinus communis]	_	_	51.0731	55.8101	63.2275	79.2128	40.562	56.1524	42.5551	51.5074	66.5708	84.7727	72.3118	103.866	157.653	95.9273	51.1132	51.9723	39.8134	60.5539	65.3759	63.3346	3	turquoise
Potri.002G036900	AT2G20495	_	_	serine threonine- kinase 19 isoform X2	_	_	32.127	34.3017	38.6444	45.406	38.3666	53.4133	66.0868	51.5314	44.082	37.5602	45.1079	25.3193	8.4013	11.5269	29.634	13.5894	40.5842	20.8643	16.3263	14.5298	5	cyan
Potri.002G037200	_	_	_	---NA---	_	_	4.0298	4.1312	5.614	3.3297	6.827	3.4805	1.6875	2.7633	2.5601	2.7174	3.8573	4.207	2.7582	10.2701	9.4351	7.595	7.4614	3.3368	2.2929	1.2222	18	darkgreen
Potri.002G038400	AT2G20500	_	_	DUF761 domain	_	_	8.662	7.2134	6.8896	14.5847	2.433	4.034	1.6257	2.4332	4.1002	3.5514	3.5998	3.6959	3.0557	11.8518	12.4679	8.1571	3.594	4.8927	7.3796	5.7949	3	darkgreen
Potri.002G038600	AT2G31190	RUS2,WXR1	Protein of unknown function, DUF647	root UVB sensitive chloroplastic isoform X1	_	_	0.5064	0.6293	1.1695	0.6181	1.2647	0.1988	0.6854	0.5524	0.6239	0.1096	0.4039	2.0098	7.8983	6.1269	2.3826	0.7504	1.2989	0.7175	0.6191	1.7452	8	turquoise
Potri.002G039100	AT3G23240	ATERF1,ERF1	ethylene response factor 1	ethylene-responsive transcription factor 1B-like	ERF	AP2-EREBP	18.1902	19.8526	12.0457	12.5247	7.7399	18.1176	8.1501	19.0036	15.1485	13.7019	42.4045	132.469	5.8688	10.6371	14.7925	9.2968	7.344	40.7498	3.6115	8.7766	14	tan
Potri.002G039600	AT4G10500	_	2-oxoglutarate (2OG) and Fe(II)-dependent oxygenase superfamily protein	hyoscyamine 6-dioxygenase-like	_	_	0	0	0	0	0.1489	0.0585	0	0	0	0.0323	0	0.0386	0.4452	0.9209	0.0334	0	0.2509	0.0396	0	0	19	turquoise
Potri.002G039800	AT2G31240	_	Tetratricopeptide repeat (TPR)-like superfamily protein	kinesin light [Ricinus communis]	_	_	6.0771	6.1467	5.6249	10.0695	11.6105	15.6706	22.5798	18.0998	12.0356	5.4454	9.2414	9.2943	2.5934	2.5173	5.603	3.964	7.9022	4.5571	2.5328	2.0884	12	pink
Potri.002G040100	AT2G31270	ATCDT1A,CDT1,CDT1A	homolog of yeast CDT1 A	CDT1 chloroplastic	_	_	0.2821	0.2639	0.4815	0.789	0.4412	0.4652	0.4156	0.6548	0.6769	0.8111	0.6281	1.2269	0.1073	0.0555	0.251	0.1916	0.2072	0.4007	0.0608	0.1782	19	salmon
Potri.002G040200	AT1G44800	_	nodulin MtN21 /EamA-like transporter family protein	WAT1-related At4g08300-like	_	_	2.8264	0.7831	0.2504	0.355	0	0.2474	0.0711	0	0.2265	0.0303	0.3351	0.0362	0	0	1.4434	0	0.0337	0.0372	0.079	0	2	brown
Potri.002G041000	AT2G42450	_	alpha/beta-Hydrolases superfamily protein	lipase class 3 family [Populus trichocarpa]	_	_	1.3241	1.6621	3.1002	1.2699	1.992	2.859	2.4643	2.513	2.9641	2.6261	3.772	5.2958	0.7768	1.964	1.3985	0.6745	2.2515	2.3954	1.9568	1.3625	12	blue
Potri.002G041200	AT2G42430	ASL18,LBD16	lateral organ boundaries-domain 16	LOB domain 16 [Populus trichocarpa]	LBD	LOB	7.0164	3.1715	2.662	3.0195	2.2607	2.0107	1.0278	1.3921	1.9811	1.3916	1.3992	0.9249	2.4901	0.4293	4.0028	0.9928	3.7805	2.6581	3.7637	4.4332	2	brown
Potri.002G041500	AT3G58170	ATBET11,ATBS14A,BET11,BS14A	BET1P/SFT1P-like protein 14A	bet1-like SNARE 1-1	_	_	173.338	154.239	258.276	127.496	266.438	221.677	212.114	191.819	221.473	184.301	220.452	196.854	308.087	302.462	228.705	288.527	297.654	275.129	319.203	439.757	7	black
Potri.002G041700	AT2G42410	ATZFP11,ZFP11	zinc finger protein 11	transcriptional regulator SUPERMAN-like	C2H2	C2H2	0	0	0	0	0.0637	0	0	0.0596	0	0.0551	0	0.3958	0.7613	0.5905	0.2284	0.1416	0.0613	0	0.1438	0.2108	19	turquoise
Potri.002G041800	AT3G58160	ATMYOS3,ATXIJ,MYA3,XI-16,XIJ	P-loop containing nucleoside triphosphate hydrolases superfamily protein	myosin [Ricinus communis]	_	_	2.9719	2.3147	2.1197	2.5623	2.7138	2.1482	2.738	2.3732	2.6214	1.6994	2.097	2.0411	3.5351	6.1299	5.5055	6.133	2.2097	2.8621	3.5913	2.2405	18	red
Potri.002G041900	AT4G03030	_	Galactose oxidase/kelch repeat superfamily protein	F-box kelch-repeat OR23	_	_	56.0472	49.324	35.0581	39.8251	34.1143	32.2379	35.7889	27.9682	27.9796	19.1622	24.1033	30.6177	37.1154	54.2308	69.1615	58.361	29.5671	35.8984	35.5235	29.2361	18	darkgreen
Potri.002G042900	_	_	_	---NA---	_	_	55.6117	42.865	39.2765	52.5243	31.4938	29.3613	45.7924	31.6731	15.3403	4.644	15.759	1.3889	6.3439	38.16	42.2292	33.3591	24.3549	8.5538	15.1397	23.163	2	darkgrey
Potri.002G043300	AT5G44210	ATERF-9,ATERF9,ERF9	erf domain protein 9	ethylene-responsive transcription factor 8-like	ERF	AP2-EREBP	39.2284	36.3883	24.1771	44.6954	42.3188	36.6437	22.3523	19.5254	18.6322	22.1109	17.025	10.345	22.4567	59.2071	38.9294	45.4167	47.8238	25.4973	15.8007	10.1453	18	darkgreen
Potri.T009400	AT1G29740	_	Leucine-rich repeat transmembrane protein kinase	probable LRR receptor-like serine threonine- kinase At1g29720 isoform X3	_	_	10.6191	19.6114	6.081	6.2106	1.1326	0.2149	0	0	0.289	0.0677	0.034	0.0405	1.946	2.2945	6.5866	3.0413	0.8272	1.7033	1.1912	2.5868	20	brown
Potri.002G044200	AT2G30575	GAUT5,LGT5	los glycosyltransferase 5	probable galacturonosyltransferase 6 isoform X2	_	_	0.6098	0.4763	0.7995	1.2176	0.5584	1.2874	2.7994	2.5088	1.8939	4.4828	2.3022	3.7809	0.0371	0.0384	0.167	0.1242	0.5735	0.9504	0.0841	0	12	green
Potri.002G044400	AT1G03030	_	P-loop containing nucleoside triphosphate hydrolases superfamily protein	phosphoribulokinase uridine kinase family [Populus trichocarpa]	_	_	13.0131	9.7732	11.8489	14.2443	21.2871	13.0485	22.4597	20.2106	11.6822	8.7354	10.5573	5.5945	21.8229	27.4006	18.7311	17.9028	20.4955	9.643	14.6128	27.6602	18	red
Potri.002G044500	AT1G06790	_	RNA polymerase Rpb7 N-terminal domain-containing protein	DNA-directed RNA polymerase III subunit RPC8 [Tarenaya hassleriana]	_	_	7.0283	8.2119	6.7981	6.4854	4.6952	7.3529	8.9348	9.4971	5.8394	6.5202	7.6126	6.2328	2.0504	1.8488	4.1332	3.2083	4.5037	3.2362	2.3441	2.2859	5	cyan
Potri.002G044800	AT3G54650	FBL17	RNI-like superfamily protein	F-box LRR-repeat 17-like	_	_	0.1919	0.164	0.2654	0.0124	0.2966	0.354	0.0447	0.4318	0.3658	0.6376	0.6411	0.74	1.0947	0.351	0.1478	0.3666	0.1798	0.3038	0.4343	0.2547	19	turquoise
Potri.002G044900	AT4G14550	IAA14,SLR	indole-3-acetic acid inducible 14	auxin-induced aux28 [Populus trichocarpa]	_	AUX/IAA	0.0584	0.3992	0	0.1207	1.0164	0.0841	0.0544	0	0.0495	0.0927	0.233	0.0554	0	1.2682	0.048	0.6546	0.515	0.6829	0.423	0.8858	18	yellow
Potri.002G045000	AT5G43700	ATAUX2-11,IAA4	AUX/IAA transcriptional regulator family protein	auxin-induced 22B [Populus trichocarpa]	_	AUX/IAA	33.6451	33.1204	28.9956	32.1645	22.4075	23.0651	30.1447	26.0974	16.1926	8.8237	15.4701	8.2466	14.0199	14.8945	31.4089	15.9341	25.1291	14.6947	12.513	12.017	2	white
Potri.002G046400	AT3G54560	HTA11	histone H2A 11	histone H2A variant 1 [Zea mays]	_	_	1.3853	1.3771	2.0021	0.8324	3.4366	4.6045	2.3438	2.8712	4.4162	2.8173	3.7568	4.948	1.471	2.1872	1.6553	2.5659	2.9757	2.2327	2.0063	4.8887	9	darkturquoise
Potri.002G047500	AT3G63380	_	ATPase E1-E2 type family protein / haloacid dehalogenase-like hydrolase family protein	calcium-transporting ATPase plasma membrane-type	_	_	2.1338	1.6692	2.8021	3.7096	0.8739	2.0414	0.7277	0.8861	2.9525	1.8505	2.1038	1.5345	2.2255	0.7006	0.6206	1.4852	0.6193	1.8075	3.3592	0.2713	4	greenyellow
Potri.002G047700	AT4G02660	_	Beige/BEACH domain ;WD domain, G-beta repeat protein	BEACH domain-containing lvsA	_	_	1.3582	1.8302	1.7261	2.7005	2.6476	3.2633	4.5371	4.5798	5.0082	4.6164	4.9042	7.3324	4.1637	3.7039	2.6791	3.0241	1.7353	2.7491	1.6364	1.8283	9	blue
Potri.002G048000	AT4G02670	AtIDD12,IDD12	indeterminate(ID)-domain 12	zinc finger NUTCRACKER-like	C2H2	C2H2	2.3514	3.4437	2.5051	1.9429	5.8678	3.7234	2.407	2.8721	5.9753	4.617	3.9857	5.1328	6.0622	11.0144	3.1632	6.1685	3.2395	6.1848	3.1624	7.5326	7	turquoise
Potri.002G048200	AT3G22830	AT-HSFA6B,HSFA6B	heat shock transcription factor A6B	DNA binding isoform 1 [Theobroma cacao]	HSF	HSF	0.4225	1.4144	0.8574	2.0157	0.4422	0.8689	0.543	2.0005	1.9599	3.1445	2.0703	2.5778	0.7345	0.7217	0.7107	0.4099	0.4967	0.98	0.8118	0.2746	4	magenta
Potri.002G048600	AT5G04700	_	Ankyrin repeat family protein	Death-associated kinase 1 [Morus notabilis]	_	_	1.3985	0.7229	1.4382	0.878	2.9129	3.5724	3.3429	2.7265	4.39	2.4583	2.3404	1.9519	1.8018	1.7083	2.2753	1.1174	2.1035	0.9884	1.39	2.5989	16	darkturquoise
Potri.002G048800	AT1G48720	_	_	copia-type reverse transcriptase [Arabidopsis thaliana]	_	_	0	0	0	0.0608	0.3237	0.8904	0.6578	0.6564	0.5489	0.2804	0.188	0.1118	0.0538	0.1668	0.0484	0.2401	0.2078	0.0574	0.3657	0.1787	16	pink
Potri.002G048900	AT3G18670	_	Ankyrin repeat family protein	Death-associated kinase 1 [Morus notabilis]	_	_	0.316	0.6787	0.7768	0.2937	1.3021	3.5478	1.4408	1.7604	5.3797	2.6822	3.5789	2.5489	1.2399	0.9842	0.7787	0.7726	0.5293	2.1854	1.7652	1.9405	9	darkturquoise
Potri.002G049200	AT3G22810	_	Plant protein of unknown function (DUF828) with plant pleckstrin homology-like region	Forked1 isoform 1 [Theobroma cacao]	_	_	0	0	0	0	0.029	0.0684	0.0295	0.095	0.1073	0.0126	0.0758	0.3757	0.0145	0	0.1041	0.0323	0.1257	0.2931	0	0.012	19	tan
Potri.002G049400	AT3G04810	ATNEK2,NEK2	NIMA-related kinase 2	serine threonine- kinase Nek2 [Vitis vinifera]	_	_	6.9046	6.8632	4.25	7.7765	16.7369	9.6692	10.7862	7.8462	8.6272	7.9314	5.9311	7.9464	38.2058	38.2776	7.5202	9.2939	10.8808	5.6304	6.2379	12.9337	8	turquoise
Potri.002G049500	AT3G51895	AST12,SULTR3;1	sulfate transporter 3;1	sulfate transporter -like	_	_	0	0.0828	0.0347	0	0.0194	0.3051	0.0394	0.1817	0.5565	0.4708	0.1521	0.0603	0	0	0	0	0.0187	0.1032	0	0.0161	19	blue
Potri.002G051000	_	_	_	hypothetical protein POPTR_0002s05190g [Populus trichocarpa]	_	_	0.7796	0	0.9583	0	0.8329	0.3741	0.1209	0.891	0.1101	0.3092	0.5182	0	1.6601	1.1038	2.1348	0.3971	1.4893	3.7972	3.4949	2.857	6	yellow
Potri.002G051100	AT3G22530	_	_	PREDICTED: uncharacterized protein LOC105126972	_	_	12.1651	12.362	12.2748	14.872	5.3806	10.6617	6.2378	9.3631	14.37	23.3722	15.0502	14.5297	6.4194	3.9837	8.2261	6.0701	5.6183	13.3016	13.0985	5.3334	4	magenta
Potri.002G051600	AT5G28150	_	Plant protein of unknown function (DUF868)	hypothetical protein POPTR_0002s05250g [Populus trichocarpa]	_	_	1.5757	0.7692	0.9494	0.9094	3.8619	1.501	1.4663	0.9136	1.5309	1.3603	1.7004	1.9792	4.5676	4.0681	2.0178	1.4636	2.9011	1.8509	1.678	1.6163	7	turquoise
Potri.002G052100	AT4G02780	ABC33,ATCPS1,CPS,CPS1,GA1	Terpenoid cyclases/Protein prenyltransferases superfamily protein	ent-copalyl diphosphate chloroplastic-like	_	_	13.9204	13.7103	9.1747	19.825	7.2135	6.4364	8.1917	8.3836	3.166	0.1801	2.8978	0.1823	0.0319	0.0659	9.2978	1.121	7.0992	0.0851	0.1626	0.0265	13	orange
Potri.002G052200	AT3G63170	_	Chalcone-flavanone isomerase family protein	fatty-acid-binding 1	_	_	1.4011	1.2101	1.4793	1.1688	2.0972	1.7841	1.8554	2.217	2.4192	1.9024	1.4184	1.5087	0.6393	1.0427	0.8632	0.9607	0.9502	1.2861	1.3937	1.287	19	lightcyan
Potri.002G052600	AT3G63200	PLA IIIB,PLP9	PATATIN-like protein 9	patatin-related family [Populus trichocarpa]	_	_	1.747	2.3452	2.4755	1.5412	7.099	6.0511	4.6061	3.4003	9.5876	3.407	4.2385	2.107	9.6653	9.3097	2.5115	3.1516	5.3589	1.8436	1.8073	3.2562	7	black
Potri.002G052700	AT5G19330	ARIA	ARM repeat protein interacting with ABF2	ARM REPEAT PROTEIN INTERACTING WITH ABF2-like	_	TRAF	0.069	0.1059	0.1535	0.0815	0.2528	0.2271	0.2661	0.2874	0.3591	0.1017	0.1888	0.2995	0.252	0.2141	0.1215	0.0804	0.2608	0.0961	0.2142	0.3813	19	darkred
Potri.002G052800	AT3G63120	CYCP1;1	cyclin p1;1	cyclin family [Populus trichocarpa]	_	_	14.1918	13.5034	11.2649	9.5355	11.8497	10.8036	9.6668	7.8	9.4211	6.3026	7.8252	8.1338	25.1997	30.7451	17.5524	17.4869	10.698	9.1814	7.5213	16.1085	18	turquoise
Potri.002G053000	AT3G63140	CSP41A	chloroplast stem-loop binding protein of 41 kDa	chloroplast stem-loop binding of 41 kDa chloroplastic	_	_	9.2343	5.7982	7.8205	7.0909	10.028	5.6827	4.9514	3.1189	5.7574	4.4118	3.2311	2.7692	10.3382	1.0369	4.8506	2.2732	9.1406	8.9955	10.938	10.9577	18	red
Potri.002G053100	AT4G02800	_	_	F-box WD repeat-containing 10	_	_	1.2363	0.7717	1.229	0.4605	0.8166	1.765	1.5276	0.6601	2.4205	1.0612	1.9075	2.0388	0.4624	0.9374	1.1155	1.0943	1.0185	1.224	0.7967	0.7222	19	blue
Potri.002G053200	_	_	_	PREDICTED: uncharacterized protein LOC105126860 isoform X1	_	_	1.1363	0.7831	1.9171	0.3452	3.1829	5.773	4.9138	4.2969	7.4169	3.7119	3.9987	3.6158	4.2089	2.2713	0.604	2.7919	2.9467	4.4277	4.702	2.9394	9	darkturquoise
Potri.002G053700	AT4G02830	_	_	hypothetical protein POPTR_0002s05470g [Populus trichocarpa]	_	_	6.9937	5.116	4.6923	3.1861	5.379	3.1936	3.3425	3.1874	1.8792	1.7098	2.4775	1.8849	5.6111	5.2851	6.1099	5.575	4.1357	5.1251	4.8525	6.8246	18	red
Potri.002G054500	AT2G27310	_	F-box family protein	F-box At2g27310-like	_	_	2.9792	2.7989	1.6276	2.419	2.9856	2.0094	2.3539	1.1885	1.1586	0.7432	1.4647	0.6935	0.7695	1.8216	2.1396	1.8516	1.7346	0.9491	1.0661	0.7103	2	white
Potri.002G054600	_	_	_	---NA---	_	_	0	0	0.1461	0	0	0.898	0	0.7639	0.6039	2.1211	1.1374	1.1841	0	0	0	0	0.6286	1.2154	0	0	9	blue
Potri.002G054900	AT1G03220	_	Eukaryotic aspartyl protease family protein	basic 7S globulin 2-like	_	_	0	0.1237	0.2595	0.4579	0.058	1.0257	0.501	0.8686	1.4486	1.407	0.9599	7.7244	0.0867	0	0	0.0645	0.1396	2.1596	0	0	14	tan
Potri.002G055100	AT3G59030	ATTT12,TT12	MATE efflux family protein	TRANSPARENT TESTA 12-like	_	_	4.7005	3.7028	4.4798	3.3016	6.3831	8.3864	5.4391	7.2229	10.751	6.7678	6.7368	20.0162	6.0849	3.0174	4.3432	4.3165	5.7038	12.484	5.2834	7.9525	9	tan
Potri.002G055500	AT1G06690	_	NAD(P)-linked oxidoreductase superfamily protein	uncharacterized oxidoreductase chloroplastic-like	_	_	3.6528	3.1296	1.6189	2.2713	3.2085	1.3682	1.0059	1.9169	0.9156	0.3253	0.8622	0.4599	1.9729	2.6035	2.2353	2.2024	2.2019	1.6339	2.2365	2.2891	18	midnightblue
Potri.002G055700	AT1G06680	OE23,OEE2,PSBP-1,PSII-P	photosystem II subunit P-1	photosystem II oxygen-evolving complex 2 precursor [Populus trichocarpa]	_	_	18.3834	13.8555	11.2041	11.6184	23.8782	16.1101	18.0912	10.4167	12.5257	8.2379	8.6969	4.9822	13.1791	25.4835	24.8175	22.9596	20.7523	12.4757	10.5036	18.9392	18	midnightblue
Potri.002G056300	AT1G03600	PSB27	photosystem II family protein	photosystem II repair PSB27- chloroplastic-like	_	_	6.8336	6.3652	3.6046	5.1109	9.135	6.7841	6.5054	3.7029	4.3912	2.5549	1.8169	1.1927	6.5948	8.0813	7.3562	4.1611	7.064	2.8311	1.7064	3.9306	18	darkgrey
Potri.002G056400	_	_	_	hypothetical protein POPTR_0002s05730g [Populus trichocarpa]	_	_	81.6368	56.5023	44.2819	51.212	97.9637	71.8696	71.9536	47.373	47.6858	24.2868	36.2735	15.3395	55.4385	128.191	107.913	125.379	83.6931	58.3103	60.4357	63.3513	18	midnightblue
Potri.002G056700	AT2G42660	_	Homeodomain-like superfamily protein	Myb family transcription factor At1g14600-like	G2-like	G2-like	4.5523	3.0031	3.2264	3.1133	7.1544	3.1879	1.3167	1.6873	1.8759	3.9531	2.9932	3.0359	6.6246	7.084	4.7	5.7657	5.7494	6.9515	9.546	3.1717	18	red
Potri.002G057400	AT1G06570	HPD,PDS1	phytoene desaturation 1	4-hydroxyphenylpyruvate dioxygenase-like	_	_	11.1926	12.0716	7.0535	8.3816	4.6849	7.162	5.6039	7.0161	8.4486	7.5472	7.308	10.6594	3.8277	3.7231	7.4175	4.456	3.9529	5.5315	3.6603	2.1379	4	royalblue
Potri.002G057700	AT1G06550	_	ATP-dependent caseinolytic (Clp) protease/crotonase family protein	3-hydroxyisobutyryl- hydrolase 5	_	_	3.3107	4.3374	3.0609	2.6302	4.3705	4.6095	3.546	2.9266	5.4728	2.8135	2.9041	9.8556	9.3307	7.4428	3.9673	5.2177	2.9439	5.2557	2.0003	4.4625	19	turquoise
Potri.002G057800	AT2G38020	EMB258,MAN,VCL1	vacuoleless1 (VCL1)	MANGLED family [Populus trichocarpa]	_	_	8.7037	9.9435	9.8831	12.5749	12.3247	15.667	21.6801	17.614	18.5914	12.4393	12.3102	10.337	5.7808	7.3457	8.3261	7.3919	9.2407	7.3087	6.7743	6.1002	12	lightyellow
Potri.002G057900	AT4G18260	_	Cytochrome b561/ferric reductase transmembrane protein family	membrane family [Populus trichocarpa]	_	_	0.9931	1.0234	2.4414	0.6838	10.0539	7.2269	1.4375	2.8373	7.664	3.6765	3.3885	21.7815	102.056	61.2923	6.7078	6.9694	8.5612	7.4704	5.8216	14.0968	1	turquoise
Potri.002G058100	AT5G50890	_	alpha/beta-Hydrolases superfamily protein	GDSL esterase lipase At4g10955-like	_	_	7.7357	9.5017	10.0202	10.6405	5.8108	14.2144	11.1131	15.6138	18.1478	19.7401	19.0514	15.5628	4.3268	5.3838	6.4721	6.8639	6.8205	11.3904	7.9289	5.1895	12	magenta
Potri.002G058400	AT1G06475	_	_	transmembrane [Medicago truncatula]	_	_	20.5607	17.9711	23.7492	10.1121	14.8833	12.5434	18.7687	11.4131	11.9423	4.039	8.122	1.8584	13.5812	12.0139	12.5475	19.3503	19.3367	18.5031	18.029	22.1218	18	midnightblue
Potri.002G058700	AT1G06490	ATGSL07,atgsl7,gsl07	glucan synthase-like 7	GLUCAN SYNTHASE-LIKE 11 family [Populus trichocarpa]	_	_	1.2617	1.5858	1.7888	1.4195	2.2502	3.0275	4.6575	2.6962	3.1065	1.6967	2.2824	1.4113	1.3481	1.2649	1.6342	2.0665	1.8576	0.9832	1.2013	1.6253	16	pink
Potri.002G059200	AT4G18160	ATKCO6,ATTPK3,KCO6,TPK3	Ca2+ activated outward rectifying K+ channel 6	Calcium-activated outward-rectifying potassium isoform 1 [Theobroma cacao]	_	_	1.0134	0.92	0.7576	1.0834	1.0745	0.8957	0.9761	0.8381	0.753	0.8463	0.4822	1.2317	1.4927	0.5538	0.8763	1.5033	1.3638	1.8878	0.7909	2.0759	19	red
Potri.002G059600	AT2G30933	_	Carbohydrate-binding X8 domain superfamily protein	glucan endo-1,3-beta-glucosidase 12-like	_	_	8.2549	9.5442	8.1888	12.396	16.1133	9.1075	6.3677	8.6116	5.8882	8.0137	9.1403	7.2673	33.8009	19.0692	10.9307	11.508	11.2525	6.9305	4.4946	4.3647	8	turquoise
Potri.002G060100	AT3G58850	HLH2,PAR2	phy rapidly regulated 2	transcription factor PAR1	_	_Others	0.4965	1.0665	0.4069	0.2051	2.6372	0.4289	0.0924	0.3405	0.7571	0.5515	0.8713	0.8482	3.7157	3.7494	0.4895	1.9222	1.2258	2.5152	0.9246	2.7859	6	yellow
Potri.002G060400	AT4G14130	XTH15,XTR7	xyloglucan endotransglucosylase/hydrolase 15	xyloglucan endo-1 family [Populus trichocarpa]	_	_	0.0509	0.3978	0.9181	0.263	0.0466	0.3299	0.4265	1.2222	0.5176	1.0908	0.5281	0.145	0.1394	0	0.1673	0	0.0898	0.1984	0.0527	0	19	green
Potri.002G060900	AT5G09970	CYP78A7	cytochrome P450, family 78, subfamily A, polypeptide 7	cytochrome P450 78A7-like	_	_	0.3638	0.7358	0	0.1074	0	0	0	0	0	0	1.2852	0	0	0	0	0	0	0.1266	0	0	19	green
Potri.002G062100	AT5G36120	atylmg3,CCB3,YLMG3	cofactor assembly, complex C (B6F)	Cofactor assembly [Theobroma cacao]	_	_	1.5739	1.4086	3.5469	1.9304	3.0628	3.4928	1.6782	2.7262	3.7496	5.6969	4.3155	5.228	2.1246	2.1665	1.8317	2.7058	1.9081	3.1303	2.0692	1.8397	9	blue
Potri.002G062200	AT5G18400	_	Cytokine-induced anti-apoptosis inhibitor 1, Fe-S biogenesis	anamorsin homolog	_	_	27.7399	34.0313	35.4485	55.1569	31.0142	38.7694	41.6027	58.4536	48.3615	76.6059	72.6608	58.2186	27.4199	12.5321	21.652	15.4055	23.819	31.6763	23.6872	26.0034	12	magenta
Potri.002G062800	AT1G71760	_	_	UPF0544 C5orf45 [Beta vulgaris vulgaris]	_	_	0	0.1434	0.1404	0.1011	0.1345	0.229	0.0456	0.0629	0.2488	0.1359	0.2733	0.2555	0.0894	0.0693	0.0201	0.0249	0	0.0477	0	0.1856	19	blue
Potri.002G063500	AT1G71710	_	DNAse I-like superfamily protein	type I inositol 1,4,5-trisphosphate 5-phosphatase 1 isoform X3 [Vitis vinifera]	_	_	2.7333	3.5667	2.4522	3.2922	1.0246	1.5025	1.1949	1.8214	2.0894	2.2577	2.7372	3.7235	0.8429	1.981	2.3441	2.5703	0.9699	1.7556	1.2817	1.8304	4	royalblue
Potri.002G064000	AT1G34060	_	Pyridoxal phosphate (PLP)-dependent transferases superfamily protein	Alliin lyase [Ricinus communis]	_	_	5.9932	7.3959	6.0332	6.0013	5.2096	3.8537	2.1799	3.8853	3.0407	4.1753	4.2223	6.6695	13.6872	14.0418	8.8722	12.676	4.6135	7.4385	7.6792	9.3418	3	purple
Potri.002G064300	AT1G29510	SAUR68	SAUR-like auxin-responsive protein family	auxin-induced 6B-like	_	_	0.0921	0.3596	0.6036	0.9509	2.2765	1.3254	0.8568	0.7892	1.4818	0.3652	0.1469	0.3495	0	0	0.1513	0.0938	0.3247	0	0.0952	0	16	lightyellow
Potri.002G064500	_	_	_	---NA---	_	_	7.0296	5.3381	11.1372	16.2952	8.7261	15.4033	14.3913	20.7537	17.4661	32.3451	23.3007	26.2408	13.6856	44.2345	22.4579	46.3103	6.4734	18.7174	15.9987	8.1724	8	blue
Potri.002G064600	AT1G22780	PFL,PFL1,RPS18A	Ribosomal protein S13/S18 family	pointed first leaf [Arabidopsis thaliana]	_	_	7.0045	4.3519	9.1319	9.2074	11.4681	9.3955	7.6046	11.8257	7.1018	18.5229	11.259	12.4895	11.3318	35.6622	23.366	31.8952	8.7959	17.162	16.2492	10.3803	8	yellow
Potri.002G065100	AT1G53050	_	Protein kinase superfamily protein	probable serine threonine- kinase At1g54610	_	_	1.9211	2.1718	1.7711	0.8877	4.6644	3.1475	2.4817	1.9608	3.9933	2.3062	2.5809	2.5669	4.6599	6.0723	4.1013	5.2534	2.3513	3.2997	3.3472	5.8168	7	black
Potri.002G065200	AT4G09890	_	Protein of unknown function (DUF3511)	Mediator of RNA polymerase II transcription subunit 8 [Theobroma cacao]	_	_	246.72	269.142	364.582	148.77	406.678	365.321	229.166	233.546	377.714	255.85	270.878	239.232	537.045	636.245	418.942	451.147	442.195	444.493	456.474	973.077	6	black
Potri.002G065300	AT1G71695	_	Peroxidase superfamily protein	peroxidase precursor family [Populus trichocarpa]	_	_	0.3916	1.453	0.9628	0.3236	0.1793	4.7073	0	1.8798	8.061	8.3265	6.1227	33.3023	0.7148	0.5915	0.4182	0.2793	0.1036	11.7885	0.9318	0.4157	14	tan
Potri.002G065400	AT5G42440	_	Protein kinase superfamily protein	leucine-rich repeat receptor kinase EXS-like	_	_	9.0671	6.4181	9.3498	10.4962	3.7018	8.5926	4.2891	11.6576	11.8404	16.5444	11.6019	16.2781	13.2739	3.0311	2.8554	4.888	1.7987	14.2059	14.5	2.578	4	greenyellow
Potri.002G065600	AT2G33710	_	Integrase-type DNA-binding superfamily protein	ethylene-responsive transcription factor ABR1-like	ERF	AP2-EREBP	1.1436	1.2716	0.8851	1.542	0.7757	1.0898	1.4386	1.7244	0.8521	2.0665	2.1284	5.2457	0.3479	3.1383	1.6441	2.1898	0.6629	2.4859	0.3396	0.0963	19	tan
Potri.002G065900	AT1G76730	_	NagB/RpiA/CoA transferase-like superfamily protein	5-formyltetrahydrofolate cyclo-ligase COG0212	_	_	1.8181	5.1163	6.9235	4.86	1.0773	1.7704	1.7914	2.2	3.8953	3.8179	2.9857	2.0299	0.0976	2.3217	3.2507	1.1985	1.3201	0.7293	1.4383	0.4865	4	royalblue
Potri.002G066100	AT1G76010	_	Alba DNA/RNA-binding protein	ribonuclease P subunit p25 -like	_	_	7.6966	8.3458	8.2799	10.689	3.9439	5.9403	7.4365	12.45	7.3377	11.913	9.7443	20.3125	7.0986	6.1209	4.7623	5.8056	3.7106	9.9861	8.0977	5.7362	4	magenta
Potri.002G066700	_	_	_	hypothetical protein POPTR_0002s06720g [Populus trichocarpa]	_	_	0.158	0.7712	0.1295	0.4895	0	0.1137	0	0	0	0	0.126	0.1499	1.1534	0.8947	0.2596	0.9657	0	0.7695	1.471	0.5989	3	red
Potri.002G067600	AT1G21090	_	Cupredoxin superfamily protein	Cupredoxin superfamily isoform 1 [Theobroma cacao]	_	_	41.6522	39.6734	62.2457	17.803	107.39	88.7572	87.7234	73.8734	115.035	54.0718	63.8331	50.0964	182.631	203.885	87.4714	123.903	73.0004	97.2818	113.425	209.882	6	black
Potri.002G068300	AT1G43650	_	nodulin MtN21 /EamA-like transporter family protein	WAT1-related At1g43650-like	_	_	0.7103	0.4161	0.2251	0.1565	1.2662	0.1977	0.3966	0.0406	0.1284	0.2254	0.0604	0.1798	0.7519	0.885	0.7858	0.5982	0.7849	0.5812	0.2449	0.6606	18	red
Potri.002G068400	AT1G76890	AT-GT2,GT2	Duplicated homeodomain-like superfamily protein	trihelix transcription factor GT-2-like	Trihelix	Trihelix	1.0533	0.3428	0.4603	0.6769	0.2143	0.1348	0.2178	0.2006	0.4956	0.2228	0.224	0.4887	0.0641	0.1988	0.25	0.1908	0.0206	0.2508	0.0726	0.0177	19	royalblue
Potri.002G068600	AT1G76880	_	Duplicated homeodomain-like superfamily protein	trihelix transcription factor GT-2-like	Trihelix	Trihelix	7.7774	10.5724	6.8058	6.374	7.2481	4.0786	3.5013	3.1266	5.9854	5.26	4.7396	4.5506	10.0078	18.1252	14.7385	23.3256	4.7131	6.0119	5.2214	6.697	8	purple
Potri.002G069000	AT1G43670	_	Inositol monophosphatase family protein	fructose-1,6- cytosolic	_	_	0.4138	1.1716	1.3224	0.3419	0.4926	1.221	4.197	2.2698	1.6473	0.4596	1.1882	0.432	0.4154	0	0.3739	0.2529	0.6932	0.2015	0.0856	0.0314	16	lightyellow
Potri.002G069600	AT1G19630	CYP722A1	cytochrome P450, family 722, subfamily A, polypeptide 1	abscisic acid 8 -hydroxylase 3-like	_	_	2.7558	10.0368	4.4405	2.3346	3.4877	5.2596	7.1171	4.5384	3.1736	0.4176	1.9759	0.529	0.4521	0.5261	3.1797	2.7444	3.7948	1.1161	2.5306	2.019	5	lightgreen
Potri.002G070100	AT1G21310	ATEXT3,EXT3,RSH	extensin 3	extensin 3 [Arabidopsis thaliana]	_	_	7.1539	16.4732	14.5457	19.1688	33.8683	70.1429	92.4475	60.393	109.932	19.8104	28.8546	130.664	35.7843	34.7184	16.4668	21.1767	21.6599	47.0734	8.1688	21.7477	14	darkturquoise
Potri.002G070800	AT5G41470	_	Nuclear transport factor 2 (NTF2) family protein	Nuclear transport factor 2 family [Theobroma cacao]	_	_	0.8342	1.8461	4.694	0.8041	3.1065	8.2454	4.2953	4.0993	8.0551	4.4559	7.9402	5.9639	4.3646	3.3595	3.6549	1.8129	5.3445	4.9298	4.7175	9.2763	9	darkturquoise
Potri.002G070900	AT5G48940	_	Leucine-rich repeat transmembrane protein kinase family protein	LRR receptor-like serine threonine- kinase RCH1	_	_	0.2306	0.613	0.1995	0.5823	0.704	0.2767	0.155	0.0988	0.076	0.1626	0.1533	1.3985	9.7058	3.3745	0.4737	0.731	0.2824	0.2122	0.1988	0.0972	8	turquoise
Potri.002G071500	AT1G77160	_	Protein of unknown function (DUF506)	hypothetical protein POPTR_0002s07230g [Populus trichocarpa]	_	_	1.834	3.7545	7.6601	3.9717	3.9007	9.1123	4.129	14.5535	12.6784	25.0629	32.042	33.3513	3.1854	4.2998	3.2077	6.3887	3.0776	10.7195	7.1608	3.7231	14	blue
Potri.002G071800	AT5G42240	scpl42	serine carboxypeptidase-like 42	serine carboxypeptidase-like 42	_	_	0.0179	0.0437	0.2054	0.0555	1.8364	0.3028	0.6998	0.376	0.4322	0.3764	0.3071	0.3993	3.6519	2.6533	0.6325	0.9576	1.3418	0.2006	0.1945	1.3711	7	turquoise
Potri.002G072200	AT1G77110	PIN6	Auxin efflux carrier family protein	probable auxin efflux carrier component 6	_	_	0.7278	0.8086	1.1722	0.2851	2.436	1.1921	0.9575	0.4517	0.5952	0.5774	1.0409	0.7145	3.8933	6.3719	1.6905	3.0168	1.8586	1.1734	1.6356	2.4926	6	yellow
Potri.002G072400	AT1G77090	_	Mog1/PsbP/DUF1795-like photosystem II reaction center PsbP family protein	psbP domain-containing chloroplastic	_	_	38.6973	30.1861	22.8686	27.0077	12.5477	13.619	13.7316	10.497	10.6285	7.446	8.1671	8.0501	2.9315	4.5954	20.4926	7.6698	9.1604	4.107	3.5827	3.9958	13	brown
Potri.002G073000	AT3G15360	ATHM4,ATM4,TRX-M4	thioredoxin M-type 4	thioredoxin M- chloroplastic-like	_	_	0	0	0.0633	0	0	0	0	0.0662	0	0	0.0616	0.3665	0.6344	0.2187	0.2538	0.3147	0.6129	0	0	0.1171	19	turquoise
Potri.002G073500	AT1G17950	ATMYB52,BW52,MYB52	myb domain protein 52	transcription factor LAF1-like	MYB	MYB	0.1393	0.4306	0.3424	0.1678	0.1275	0.0501	0.0216	0.0199	0.2359	0.2025	0.2592	0.5066	1.5886	0.9201	0.3241	0.7094	0.1842	0.2261	0.1441	0.4224	3	turquoise
Potri.002G073600	AT1G77060	_	Phosphoenolpyruvate carboxylase family protein	carboxyvinyl-carboxyphosphonate chloroplastic	_	_	0.8342	2.3528	1.5191	1.7231	1.6975	4.4696	2.07	2.9394	6.5948	5.4413	3.7705	1.2315	2.1146	2.5371	2.132	1.6052	1.6344	1.7155	1.8218	2.1785	9	blue
Potri.002G073800	AT2G02850	ARPN	plantacyanin	basic blue -like	_	_	8.1546	8.6142	6.9016	3.4517	5.3864	10.3914	10.8228	8.25	10.0779	10.2872	7.3576	8.5003	18.9096	16.5298	10.8723	8.0351	5.1861	6.5113	5.9467	10.744	8	turquoise
Potri.002G074000	AT2G02850	ARPN	plantacyanin	basic blue -like	_	_	8.2104	7.6955	9.0607	5.0879	8.5211	12.5279	14.3638	11.0721	12.1473	9.1189	12.3994	9.8699	28.6723	21.4926	5.306	15.0558	11.0033	7.5716	13.7032	17.9284	7	turquoise
Potri.002G074600	AT1G77020	_	DNAJ heat shock N-terminal domain-containing protein	chaperone dnaJ 10	_	_	0	0	0.2842	0.6512	1.227	1.2366	1.5402	1.797	0.4273	0	0.5658	0	0	0.0149	0	0	0.959	0	0	0	16	pink
Potri.002G075300	AT3G26540	_	Tetratricopeptide repeat (TPR)-like superfamily protein	pentatricopeptide repeat-containing At3g26540	_	_	1.0676	1.2972	1.6915	1.7888	1.6077	2.1174	2.3844	3.4367	3.4164	2.108	1.8735	1.8238	0.6928	0.6046	0.5652	1.1843	1.1087	0.9938	1.1781	0.7555	12	lightcyan
Potri.002G075600	_	_	_	---NA---	_	_	1.9861	3.2965	0.9766	1.2308	3.4557	2.1443	5.7295	3.7452	1.6823	7.0904	3.8022	13.0061	4.5313	4.3118	1.1421	1.0117	2.4516	3.0957	1.2328	8.2824	9	tan
Potri.002G075700	AT1G44000	_	_	STAY-GREEN chloroplastic	_	_	0.0177	0	0.029	0.0183	0	0.1146	0.0494	0.091	0.1199	0.2386	0.0423	0.319	0.0161	0.0501	0	0	0.0156	0.0689	0.1464	0.0402	19	blue
Potri.002G075900	AT1G21270	WAK2	wall-associated kinase 2	wall-associated receptor kinase-like 16	_	_	0.4794	0.2621	0.0786	0.1386	0.2459	0.1518	0.0178	0.0986	0.0325	0.0761	0.0459	0.0546	0.14	0.2353	0.1103	0.0195	0.2029	0.1308	0.0198	0.0582	19	brown
Potri.002G076200	AT1G21510	_	_	uncharacterized serine-rich -like	_	_	1.4351	2.1456	2.6829	1.297	2.341	3.7121	1.878	2.3449	5.2424	2.8463	4.1497	4.7671	4.4202	3.0056	5.0475	4.2491	2.5307	2.9708	3.8509	3.9785	7	darkred
Potri.002G076300	_	_	_	---NA---	_	_	35.5059	35.501	28.7459	31.5902	13.9067	12.9315	5.5731	13.0166	14.8564	15.102	13.6488	13.8035	19.5196	25.6401	21.2614	25.0587	15.2755	28.7538	26.774	18.6499	3	purple
Potri.002G076400	_	_	_	hypothetical protein POPTR_0002s07690g [Populus trichocarpa]	_	_	4.5778	7.7802	10.4206	2.8018	10.2473	17.8165	29.9774	30.5182	16.0849	27.4394	29.888	69.8345	15.937	11.0424	7.5214	7.9455	8.9693	28.5734	11.7517	16.4546	14	blue
Potri.002G076500	_	_	_	hypothetical protein POPTR_0002s07700g [Populus trichocarpa]	_	_	7.8304	7.9571	11.7861	12.7087	4.0975	10.4666	7.4354	8.0814	8.3924	5.4514	6.3734	11.8296	3.2084	2.4134	4.7261	1.7908	4.2269	4.9815	2.8104	1.0905	5	green
Potri.002G076600	_	_	_	hypothetical protein POPTR_0002s07710g [Populus trichocarpa]	_	_	10.1955	15.3838	37.1092	21.1969	7.6389	33.5457	22.7949	71.3863	55.1809	108.195	125.577	138.354	8.5793	17.6222	12.1829	17.2661	7.4716	50.4333	10.8213	3.0118	14	blue
Potri.002G076800	AT5G54160	ATOMT1,OMT1	O-methyltransferase 1	caffeic acid methyltransferase	_	_	7.117	4.5785	5.8322	6.4388	7.4267	4.9636	3.9532	2.6009	2.617	3.1075	3.7406	3.4034	7.3005	6.7698	6.4812	7.6439	7.4424	4.7295	6.2782	9.7465	18	red
Potri.002G077100	AT1G77260	_	S-adenosyl-L-methionine-dependent methyltransferases superfamily protein	probable methyltransferase PMT10	_	_	0.0204	0	0.0167	0.0422	0.0094	0.0221	0.019	0.0876	0	0.1378	0.0815	0.1745	0.9416	0.2989	0.0755	0.1041	0.063	0.0498	0	0.1549	19	turquoise
Potri.002G077500	AT1G77270	_	_	nucleolin 2-like isoform X1 [Citrus sinensis]	_	_	1.358	1.243	1.7667	3.0331	1.6944	1.906	3.6175	2.7936	2.2431	1.2524	1.855	2.5777	0.5112	0.3685	1.1714	1.0549	1.5117	1.6041	0.6849	0.6564	5	green
Potri.002G079000	AT5G20240	PI	K-box region and MADS-box transcription factor family protein	MADS-box family [Populus trichocarpa]	MIKC_MADS	MADS	0.2575	0.9337	0.6932	0.7597	0.101	0.3971	0.1369	0.1576	0.6231	0.2043	0.4107	0.9774	0.9734	0.3125	0.423	0.6745	0.3567	1.4332	2.321	0.5299	3	greenyellow
Potri.002G079200	AT1G21660	_	Chaperone DnaJ-domain superfamily protein	auxilin-related 2-like	_	_	26.7625	29.6182	28.173	46.4181	33.2262	46.2591	47.1871	50.9531	48.9837	56.4308	48.3534	47.8519	20.3289	24.6947	25.2214	23.358	24.8381	29.6025	20.3463	14.7933	12	green
Potri.002G079400	AT1G77380	AAP3,ATAAP3	amino acid permease 3	amino acid permease 3-like	_	_	8.336	5.895	10.434	31.4752	92.7806	40.6939	42.1469	32.5444	39.4764	8.6062	16.5434	23.4223	4.3769	11.9507	9.6038	19.7622	45.3071	9.1217	6.1429	58.0526	16	pink
Potri.002G079500	AT1G77380	AAP3,ATAAP3	amino acid permease 3	amino acid permease 3-like	_	_	2.3412	0.4233	1.6581	1.1046	2.0646	1.3106	0.5379	1.7342	1.0038	1.8574	3.5966	14.0998	14.1121	3.3285	0.9498	3.0624	0.8665	8.4189	2.6612	1.5779	8	turquoise
Potri.002G079600	AT3G24590	PLSP1	plastidic type i signal peptidase 1	chloroplast processing peptidase-like	_	_	28.4475	38.9815	48.3772	52.0612	22.3944	42.0788	32.6426	46.5665	48.4947	76.5848	51.6948	59.6799	40.4056	26.2458	26.1814	25.204	20.1787	34.3796	30.4618	18.8661	4	magenta
Potri.002G079700	AT1G77380	AAP3,ATAAP3	amino acid permease 3	amino acid permease 3-like	_	_	0.5866	0.1718	0.673	0.4241	0.967	0.3378	0.0273	0.2514	0.3727	0.7912	1.2868	7.9056	6.3706	1.6611	0.506	1.6733	0.4655	4.8859	1.1227	0.9563	7	turquoise
Potri.002G080100	AT1G21690	EMB1968,RFC4	ATPase family associated with various cellular activities (AAA)	replication factor C subunit 2	_	_	0	0	0.0341	0	0.0381	0.3296	0	0.2854	1.093	1.5521	0.6308	0.7901	0	0	0	0	0	0.8921	0	0	9	blue
Potri.002G080200	AT1G77400	_	_	F-box only 11	_	_	0	0	0.3709	0	0.4737	0.6981	0.9026	1.1639	1.1503	2.8728	1.1348	2.8844	0.059	0	0	0	0	0.378	0	0	12	blue
Potri.002G080300	AT1G77405	_	Pentatricopeptide repeat (PPR) superfamily protein	pentatricopeptide repeat-containing At1g77405	_	_	1.1147	1.7534	1.7508	1.695	1.3327	1.6492	2.6797	2.9725	2.0196	1.3019	1.803	2.5272	0.6782	0.3215	0.7122	0.7255	1.092	1.5383	0.6407	0.7278	12	green
Potri.002G081100	AT1G77460	_	Armadillo/beta-catenin-like repeat ; C2 calcium/lipid-binding domain (CaLB) protein	C2 domain-containing family [Populus trichocarpa]	_	_	3.7982	4.8628	4.3165	5.2552	3.7735	7.4791	7.4358	7.7397	5.5543	6.7087	6.5452	6.5973	0.981	0.2706	1.7662	1.1681	3.0329	3.1415	0.8526	0.7607	17	green
Potri.002G081400	AT1G44130	_	Eukaryotic aspartyl protease family protein	aspartic ase Asp1-like isoform X1	_	_	6.0235	8.3071	16.3551	30.3589	2.2323	6.6899	4.2442	13.5073	10.4043	41.6229	20.3603	18.5082	14.0943	5.7895	6.1888	6.1525	3.2448	13.4822	22.8431	3.2196	4	greenyellow
Potri.002G081500	AT3G63420	AGG1,ATAGG1,GG1	Ggamma-subunit 1	guanine nucleotide-binding subunit gamma 2-like	_	_	3.368	3.1736	3.0168	5.3392	2.5104	3.9181	3.4622	4.2631	4.412	5.1886	2.8115	3.3451	1.0365	1.8483	2.1234	1.6757	2.2099	1.5642	1.3775	1.2471	5	green
Potri.002G081800	AT1G44170	ALDH3H1,ALDH4	aldehyde dehydrogenase 3H1	the aldehyde dehydrogenase cp-ADH from family [Populus trichocarpa]	_	_	0.6493	0.062	0.3354	0.0073	1.6609	0.1981	0	0.0242	0.012	0.2295	0.0901	0.0268	2.1898	2.8044	1.5248	2.1928	1.288	1.7187	2.0223	2.3651	6	yellow
Potri.002G082000	AT1G21740	_	Protein of unknown function (DUF630 and DUF632)	hypothetical protein POPTR_0002s08250g [Populus trichocarpa]	_	_	4.5555	2.7702	8.0476	3.077	6.2503	7.2723	6.5128	7.7958	15.4883	9.3039	7.5188	3.8895	22.297	3.6155	3.1467	8.3986	4.3501	10.2881	14.5784	6.0594	7	darkorange
Potri.002G082200	AT3G57040	ARR9,ATRR4	response regulator 9	two-component response regulator ARR8-like	_	Orphans	6.3817	6.8426	5.79	15.0065	6.2614	5.4134	3.4465	8.1072	8.1084	15.8663	12.2713	12.7079	8.1638	9.7346	5.149	5.3404	7.4352	8.9365	3.7725	4.709	4	magenta
Potri.002G083200	AT1G44446	ATCAO,CAO,CH1	Pheophorbide a oxygenase family protein with Rieske [2Fe-2S] domain	chlorophyllide a chloroplastic-like	_	_	2.6956	2.2871	1.861	2.3778	1.6948	2.8121	2.2381	2.3335	2.8816	2.8478	2.4212	1.4425	0.3141	0.2785	1.9501	0.4463	1.2022	0.7969	0.6752	0.3356	5	green
Potri.002G083400	AT1G77580	_	Plant protein of unknown function (DUF869)	filament-like plant isoform X2	_	_	0.0069	0.0536	0.1068	0.0283	0.1571	0.1976	0.0958	0.0941	0.2209	0.098	0.1478	0.2084	0.4446	0.2267	0.1127	0.1538	0.0182	0.1337	0.1207	0.2445	19	turquoise
Potri.002G083900	AT1G21830	_	_	hypothetical protein POPTR_0002s08440g [Populus trichocarpa]	_	_	5.463	4.7589	3.5118	3.5476	2.726	3.0608	2.1613	0.8973	2.383	1.7388	2.1918	1.8007	2.9853	4.9404	7.1216	7.4317	4.759	3.4098	4.3656	3.7204	18	purple
Potri.002G084000	_	_	_	---NA---	_	_	3.2377	2.2313	3.7457	3.3439	0.872	6.7167	4.6079	6.5297	12.2604	7.8567	8.5071	13.0138	3.1285	0.8988	1.4081	0.388	4.3659	7.4211	7.4869	0.1444	14	blue
Potri.002G084600	AT1G44760	_	Adenine nucleotide alpha hydrolases-like superfamily protein	Adenine nucleotide alpha hydrolases-like superfamily [Theobroma cacao]	_	_	4.6546	2.5841	5.0609	3.1735	5.1539	4.6639	4.2182	3.3638	4.8188	3.8374	3.737	2.945	5.5804	6.0876	4.9984	6.0436	8.4224	7.2015	8.1512	6.9429	7	yellow
Potri.002G085100	AT1G21890	_	nodulin MtN21 /EamA-like transporter family protein	Auxin-induced 5NG4	_	_	1.0033	1.781	5.136	15.9741	40.402	36.7063	57.2068	30.5343	18.2441	1.3748	13.9062	1.1995	1.0464	2.1523	1.231	1.8053	35.8207	1.0662	0.3774	0.7607	11	pink
Potri.002G085700	AT1G44835	_	YbaK/aminoacyl-tRNA synthetase-associated domain	prolyl-tRNA synthetase family [Populus trichocarpa]	_	_	7.5648	8.7831	14.0739	6.7573	14.4166	17.3643	10.274	9.9889	16.4523	12.165	12.0681	9.5078	21.2706	17.5615	19.1477	21.0372	13.3397	18.921	19.2474	22.1676	7	black
Potri.002G085800	AT1G60360	_	RING/U-box superfamily protein	zinc finger family [Populus trichocarpa]	_	_	0.078	0.1522	0.2343	0.1074	0.3808	0.4115	0.3627	0.1559	0.3412	0.1752	0.4353	0.4563	0.4743	0.2943	0.4697	0.5824	0.2749	0.3291	0.5108	0.8078	19	black
Potri.002G086000	AT1G77670	_	Pyridoxal phosphate (PLP)-dependent transferases superfamily protein	Pyridoxal phosphate-dependent transferases superfamily isoform 1 [Theobroma cacao]	_	_	5.8389	7.9023	6.8041	8.8684	7.7675	10.2537	7.7542	10.0991	10.0055	10.9466	10.8276	22.6476	4.6472	4.7925	5.7414	5.1573	5.451	11.3032	4.7273	6.2047	12	blue
Potri.002G086100	AT4G08250	_	GRAS family transcription factor	nodulation-signaling pathway 2	GRAS	GRAS	0.4926	0.2138	0.628	0.7915	1.7042	0.6697	0.6622	0.9852	0.51	0.4559	0.2838	0.2857	0.3746	0.2842	0.3148	0.0836	0.6998	0.2133	0.2265	0.2905	16	pink
Potri.002G087000	AT1G77690	LAX3	like AUX1 3	auxin transporter 3	_	_	0.0298	0	0.1711	0.1233	0.3005	0.3436	0.472	0.4347	0.5181	0.0828	0.2142	1.1467	3.5123	0.0422	0.1348	0.1216	0.1315	0.218	0.1389	0.0452	19	turquoise
Potri.002G087100	AT1G77700	_	Pathogenesis-related thaumatin superfamily protein	pathogenesis-related 5-like	_	_	0.4421	0.3358	2.4558	0.5581	3.4191	3.9955	2.0572	1.6843	6.8245	2.6502	4.624	5.1286	2.5555	4.3125	2.5022	4.5043	2.3823	3.35	5.5396	7.0027	7	darkred
Potri.002G087300	AT1G38131	_	O-fucosyltransferase family protein	O-fucosyltransferase family isoform 2 [Theobroma cacao]	_	_	0.577	0.5455	1.0808	0.3405	3.3213	1.5096	1.483	1.5857	1.7688	1.4241	1.3953	1.4168	5.7755	7.7717	2.2346	2.9857	2.7133	1.8201	1.7813	4.3748	6	black
Potri.002G087600	AT1G77720	PPK1	putative protein kinase 1	kinase family [Populus trichocarpa]	_	_	0.7945	0.7202	0.5115	0.5959	0.5456	0.3744	0.3872	0.1702	0.4006	0.12	0.2339	0.386	0.3539	0.6606	0.6293	1.0021	0.4253	0.3133	0.4012	0.4087	19	darkgreen
Potri.012G028300	AT5G53550	ATYSL3,YSL3	YELLOW STRIPE like 3	metal-nicotianamine transporter YSL3-like [Nelumbo nucifera]	_	_	27.7382	23.1847	24.7822	15.4073	27.3836	12.3195	19.3907	11.7717	7.4498	6.8163	9.8215	2.3115	46.923	26.0223	17.4517	27.3279	26.2758	35.5228	52.0017	137.011	20	red
Potri.002G088000	AT4G08180	ORP1C	OSBP(oxysterol binding protein)-related protein 1C	oxysterol-binding family [Populus trichocarpa]	_	_	3.0385	2.8935	3.1676	5.4506	1.7636	2.4465	1.9948	2.6423	3.3692	5.9575	3.5853	4.5047	2.0277	1.8692	2.4654	1.8614	1.527	2.718	2.119	1.7259	4	magenta
Potri.002G088500	AT1G24620	_	EF hand calcium-binding protein family	probable calcium-binding CML29	_	_	266.249	284.889	288.742	267.115	514.706	327.684	392.727	335.46	263.054	192.353	280.247	99.9924	340.047	370.208	294.824	319.364	734.673	418.869	335.481	509.536	18	red
Potri.002G088800	_	_	_	---NA---	_	_	48.9993	59.5928	54.8818	58.8376	19.0973	38.0737	41.0217	56.5313	43.3717	70.2126	54.3663	46.3418	14.3897	17.2838	31.6178	19	23.1708	26.4263	16.1367	17.8687	17	green
Potri.002G088900	AT4G08500	ARAKIN,ATMEKK1,MAPKKK8,MEKK1	MAPK/ERK kinase kinase 1	mitogen-activated kinase 1 [Populus trichocarpa]	_	_	19.1981	24.3859	22.9845	37.0591	19.684	25.7386	30.5328	33.6774	31.4379	39.4763	33.1918	25.4712	10.5474	14.4238	15.0167	16.085	15.733	14.4856	13.6573	9.3313	12	green
Potri.002G089200	AT1G77780	_	Glycosyl hydrolase superfamily protein	glucan endo-1,3-beta-glucosidase-like	_	_	1.6458	1.1417	0.7453	0.7605	1.6658	1.1534	2.781	1.2622	1.0272	0.7903	0.7255	0.3699	1.502	1.7579	2.8465	1.3678	1.4129	1.2657	2.5539	1.3792	18	midnightblue
Potri.002G091600	_	_	_	hypothetical protein POPTR_0002s09220g [Populus trichocarpa]	_	_	6.4027	7.68	11.5431	8.6911	8.041	16.7215	16.6827	34.9659	27.8915	26.9934	36.0414	28.2988	8.5141	8.2881	9.0169	10.0636	9.1936	19.0678	11.7333	11.2347	12	blue
Potri.002G092100	AT5G10080	_	Eukaryotic aspartyl protease family protein	aspartic ase 1 isoform X1	_	_	8.1378	12.9028	8.1769	9.2865	6.2135	10.6449	9.7496	6.7851	10.3396	3.6589	5.9162	4.9558	7.558	8.78	6.3756	3.8967	5.1906	3.5317	1.6631	2.2865	5	cyan
Potri.002G092400	AT1G77990	AST56,SULTR2;2	STAS domain / Sulfate transporter family	low affinity sulfate transporter 3	_	_	2.8854	2.356	1.791	3.8915	1.3385	2.7863	1.4917	1.8556	2.9551	4.7531	2.6095	1.8747	1.0004	0.3384	2.3251	0.7305	0.9635	1.4709	0.9629	0.6351	4	salmon
Potri.002G092500	AT1G22150	SULTR1;3	sulfate transporter 1;3	sulfate transporter -like [Populus euphratica]	_	_	10.4164	11.3466	8.5008	9.2245	12.7512	14.3902	26.2758	19.5351	12.7061	7.3929	12.978	8.2925	7.5812	9.4867	8.6633	8.1123	9.4877	7.3588	8.9948	8.0773	16	pink
Potri.002G093300	AT1G22170	_	Phosphoglycerate mutase family protein	phosphoglycerate mutase-like	_	_	1.393	1.3992	1.9208	1.6462	2.4163	1.8606	1.3087	2.1583	2.4733	2.1039	2.735	13.792	4.1437	2.7561	1.2434	2.4971	1.9013	6.85	1.9814	3.0263	9	darkorange
Potri.002G093600	_	_	_	hypothetical protein POPTR_0002s09420g [Populus trichocarpa]	_	_	8.3733	8.7922	6.085	15.3382	12.4422	12.167	17.9362	12.4583	9.2338	4.7628	7.4351	5.3978	11.3901	13.272	13.1087	15.4512	9.3329	7.6952	12.258	7.5466	18	midnightblue
Potri.002G093900	AT1G78060	_	Glycosyl hydrolase family protein	glycosyl hydrolase family 3 family [Populus trichocarpa]	_	_	2.5651	1.6756	1.4363	1.7159	3.8955	3.3508	2.2936	2.4647	3.5028	2.5854	3.1165	1.802	4.9901	5.2474	3.6297	4.2593	3.0263	3.4681	2.8992	2.8931	7	yellow
Potri.002G094000	AT1G78060	_	Glycosyl hydrolase family protein	probable beta-D-xylosidase 7	_	_	10.5854	10.0423	6.198	9.0282	7.9705	7.9633	7.4062	6.4578	6.7274	6.3271	7.5337	4.4364	7.1454	13.9087	13.3672	10.1902	6.7933	4.7443	3.277	4.065	2	white
Potri.002G094300	_	_	_	hypothetical protein POPTR_0002s09490g [Populus trichocarpa]	_	_	0	0	0	0	0.6585	0.6901	0.2231	0.2055	1.0152	1.141	0.956	1.1375	0.875	1.5838	1.5754	3.1746	0	2.1016	2.2318	0.1817	7	turquoise
Potri.002G094500	AT5G65140	_	Haloacid dehalogenase-like hydrolase (HAD) superfamily protein	trehalose-6-phosphate [Ricinus communis]	_	_	0.5598	0.5648	0.3823	1.3106	0.4101	0.7119	0.2084	1.1837	0.9642	6.0996	3.0366	2.816	1.0729	0.1233	0.138	0.2852	0.1152	2.2724	0.5599	0.0141	9	magenta
Potri.002G094800	AT5G65160	_	tetratricopeptide repeat (TPR)-containing protein	TPR repeat-containing thioredoxin TTL1-like	_	_	0.5552	0.926	1.1943	1.0035	1.6312	1.7149	2.0235	2.6371	1.6655	1.1745	1.7898	2.5467	0.1689	0.2184	0.3991	0.4713	1.081	1.3296	0.9333	0.649	12	lightcyan
Potri.002G094900	AT1G35830	_	VQ motif-containing protein	VQ motif-containing family [Populus trichocarpa]	_	_	20.4281	18.408	7.7656	20.7937	8.2575	6.3013	3.3565	7.9257	6.7214	11.6539	8.7357	18.4537	5.9848	14.4538	16.9166	16.4352	6.1001	9.5826	7.0217	3.5055	2	brown
Potri.002G095400	AT1G78160	APUM7,PUM7	pumilio 7	pumilio homolog chloroplastic	_	_	4.0274	4.7221	4.1142	5.6031	3.4018	4.0503	5.596	3.4678	2.8662	2.4218	1.9069	1.0123	1.9636	3.0724	3.1273	3.3161	2.3187	1.4511	2.6254	0.9063	2	orange
Potri.002G095500	_	_	_	---NA---	_	_	7.4967	13.1747	8.489	8.8689	4.9928	4.9052	6.4688	6.192	4.1564	2.8115	3.4791	2.8459	2.9853	8.1053	10.1897	4.4435	4.2062	2.9211	4.9352	3.6171	2	brown
Potri.002G095900	AT1G34580	_	Major facilitator superfamily protein	sugar transport 5	_	_	0.7739	0.4588	0.4077	0.5138	0.7846	2.427	0.1286	0.6397	4.1674	1.1622	1.1905	5.2201	2.1945	0.7305	1.2943	2.0274	0.5605	3.3657	0.8292	1.8442	9	darkorange
Potri.002G096200	AT1G78172	_	_	Retrotransposon-derived [Theobroma cacao]	_	_	0.5118	1.1659	0.9786	0.2643	1.0935	2.7012	2.6986	1.0966	1.8784	0.2707	1.4287	2.5903	3.3471	1.2881	1.1912	1.9985	2.1809	1.911	2.1177	3.0395	7	black
Potri.002G096300	AT1G22260	ZYP1,ZYP1a	Myosin heavy chain-related protein	synaptonemal complex 1-like	_	_	0.416	0.5779	0.8391	0.694	0.3077	0.5873	0.5211	0.48	0.271	0.1396	0.268	0.5011	0.5402	1.0873	0.4994	0.7497	0.395	0.7169	0.5793	0.5337	18	red
Potri.002G097100	_	_	_	hypothetical protein POPTR_0006s11760g [Populus trichocarpa]	_	_	2.9336	3.4869	3.6584	3.1617	0.4672	2.0197	1.8991	4.2637	1.6206	2.5297	2.747	2.6631	0	0	1.1526	0	0.2249	0.994	0	0	17	green
Potri.002G097800	AT1G78230	_	Outer arm dynein light chain 1 protein	Outer arm dynein light chain 1 isoform 1 [Theobroma cacao]	_	_	4.5933	3.0231	4.3859	5.7818	2.4787	3.1141	2.2326	5.3783	5.6103	10.8832	5.2177	6.5194	5.7638	2.7485	4.1272	4.7421	2.7843	5.4334	6.7671	2.8297	9	greenyellow
Potri.002G098900	AT5G64260	EXL2	EXORDIUM like 2	EXORDIUM-like 2	_	_	0	0	0.0662	0	2.5167	0.1164	0	1.1085	0.4793	1.4749	0.1289	0.1534	0	0.1526	0.1992	3.7056	0.5701	0	0	0	7	lightyellow
Potri.002G099200	AT1G22410	_	Class-II DAHP synthetase family protein	phospho-2-dehydro-3-deoxyheptonate aldolase chloroplastic-like	_	_	25.7936	24.3667	21.2873	22.2675	36.3758	25.543	12.3053	24.9084	34.0675	39.7852	37.2295	69.4698	157.118	101.703	28.575	37.4591	30.4148	48.7769	27.1974	47.1978	8	turquoise
Potri.002G099400	AT1G78280	_	transferases, transferring glycosyl groups	F-box At1g78280	_	Jumonji	8.0023	9.0747	10.4273	19.676	6.4568	6.9351	7.2948	12.0201	10.0563	22.7013	17.7955	16.254	6.4346	8.8268	8.0965	10.2936	6.4984	9.2964	11.1213	7.1764	4	magenta
Potri.002G099600	AT1G28220	ATPUP3,PUP3	purine permease 3	purine permease 1-like	_	_	3.1977	3.5874	4.7851	4.9437	5.5837	5.4464	8.0953	6.2137	4.9629	1.9223	2.9308	1.0933	1.595	2.3246	3.8507	4.1479	4.5705	1.9348	1.2944	3.1925	16	lightgreen
Potri.002G099700	AT1G78290	SNRK2-8,SNRK2.8,SRK2C	Protein kinase superfamily protein	serine threonine kinase [Populus trichocarpa]	_	_	59.3116	51.7467	58.8035	42.6309	47.9192	35.1612	39.3047	36.9855	37.0387	42.657	36.1436	21.4487	117.274	36.6171	46.3699	68.9253	34.0345	78.6552	78.9226	24.5315	18	greenyellow
Potri.002G100500	AT1G35210	_	_	hypothetical protein POPTR_0002s10060g [Populus trichocarpa]	_	_	10.8041	12.5109	26.973	17.4732	1.9941	25.3178	4.2866	18.2339	38.8764	35.3478	24.5175	43.8758	17.1208	0.3953	3.7842	8.0204	3.766	24.4762	36.13	1.397	4	greenyellow
Potri.002G101100	_	_	_	---NA---	_	_	4.5226	10.8755	8.6478	8.3906	2.531	3.7977	6.3909	7.4658	5.3207	3.2557	3.4071	5.6434	1.6815	1.6601	1.5825	2.7303	2.0676	0.7343	1.7329	0.8255	5	cyan
Potri.002G101200	AT1G72230	_	Cupredoxin superfamily protein	blue copper -like	_	_	10.2325	9.7189	14.2187	8.0986	66.815	14.3294	7.4521	11.6306	10.6459	18.0444	14.7714	166.357	1118.6	483.868	42.1222	45.6069	44.1781	24.8658	26.6368	68.5602	1	turquoise
Potri.002G101300	AT1G72230	_	Cupredoxin superfamily protein	blue copper -like	_	_	18.905	17.6676	23.7509	20.5891	75.1766	23.5074	23.0687	30.3275	19.9389	33.3221	38.0216	185.212	979.909	433.472	44.5979	58.0784	60.3824	53.3857	47.7141	87.2859	1	turquoise
Potri.002G101400	AT4G09060	_	_	golgin IMH1	_	_	1.1551	1.0875	1.6228	0.6391	2.1912	1.0393	0.5759	0.3536	0.9086	0.9491	0.8227	0.8614	1.8072	2.7648	1.4912	2.6898	1.3822	2.0898	2.0486	1.6891	18	yellow
Potri.002G101500	AT2G14095	_	_	hypothetical protein POPTR_0002s10190g [Populus trichocarpa]	_	_	1.9635	3.7178	4.1445	2.6424	1.7072	4.4251	2.7684	5.2018	8.2821	9.6135	5.5369	34.9533	1.3032	1.2168	0.8309	0.99	1.5563	12.1911	1.0054	1.203	14	tan
Potri.002G101800	AT1G72220	_	RING/U-box superfamily protein	RING-H2 finger ATL54-like	_	_	1.4382	0.9181	0.8008	1.733	2.06	1.3537	1.0124	1.296	1.3432	1.8139	1.4119	8.3997	57.4482	17.4218	1.9389	1.221	1.203	0.7724	0.6295	0.9786	1	turquoise
Potri.002G102100	AT5G65380	_	MATE efflux family protein	TRANSPARENT TESTA 12-like	_	_	0.9856	1.7156	1.2849	2.2724	0.7886	2.3073	2.3207	2.1888	2.222	2.3615	1.4929	2.0361	0.05	0.0094	0.6625	0.1318	0.5442	0.9213	0.0309	0.0868	12	green
Potri.002G102300	AT4G33600	_	_	PREDICTED: uncharacterized protein LOC105120405	_	_	0.3166	0.4497	0.6841	1.1594	1.318	2.4654	2.2232	2.4425	1.853	1.0961	1.5842	0.7922	0.0263	0	0.4729	0.2053	1.1928	0.6449	0.1489	0	12	lightyellow
Potri.002G102400	AT4G14600	_	Target SNARE coiled-coil domain protein	bet1 At4g14600	_	_	1.062	1.1312	1.6615	2.3932	3.4481	5.8371	5.0313	7.3651	3.8437	2.2978	3.3885	4.1233	0.5287	1.1847	0.1586	0.7869	3.3199	1.1286	0.9988	0.1464	12	lightcyan
Potri.002G103500	AT2G22490	ATCYCD2;1,CYCD2;1	Cyclin D2;1	cyclin d2 family [Populus trichocarpa]	_	_	0.7338	1.9041	0.7121	0.4786	0.3713	0.0695	0.0359	0.0662	0.2126	0.5055	0.3697	0.4215	0.1057	0.2734	0.9042	0.4328	0.1873	0.7336	0.2397	0.2782	2	brown
Potri.002G104300	AT4G24580	REN1	Rho GTPase activation protein (RhoGAP) with PH domain	pleckstrin homology domain-containing family [Populus trichocarpa]	_	_	1.4303	1.1036	1.9157	0.5162	2.0421	2.64	3.4276	2.5771	3.6215	2.0436	2.1345	1.788	3.6421	1.9017	1.4719	2.2562	1.5119	2.7491	3.1581	4.5243	7	darkred
Potri.002G104400	AT2G22500	ATPUMP5,DIC1,UCP5	uncoupling protein 5	mitochondrial uncoupling 5-like	_	_	264.491	360.616	476.752	562.967	163.255	242.364	191.398	371.814	401.195	676.871	497.498	554.192	309.511	87.5494	171.671	233.62	149.525	415.9	427.011	195.123	4	greenyellow
Potri.002G105300	AT3G56770	_	basic helix-loop-helix (bHLH) DNA-binding superfamily protein	transcription factor bHLH30-like	bHLH	bHLH	0.067	0.3925	0.1647	0.0692	0.0307	0.3376	0.3741	0.5743	0.681	0.186	0.2939	0.7313	0	0	0	0	0.1182	0.3916	0	0	19	green
Potri.002G106000	AT5G60930	_	P-loop containing nucleoside triphosphate hydrolases superfamily protein	chromosome-associated kinesin KIF4-like	_	_	0.2477	0.1787	0.3707	0.0667	0.5818	0.5813	0.461	0.4615	0.6841	0.299	0.4724	0.603	1.2187	0.5997	0.4777	0.5595	0.5887	0.2937	0.3899	0.5879	19	turquoise
Potri.002G106400	AT1G58210	EMB1674	kinase interacting family protein	kinase interacting family [Populus trichocarpa]	_	Orphans	0.2847	0.1755	0.0614	0.5106	0.1646	0.1617	0.0976	0.2055	0.0508	0.0713	0.0359	0.0711	0.0137	0.297	0.2462	0.5189	0.1057	0.0438	0.0465	0.0114	19	white
Potri.002G107000	_	_	_	hypothetical protein POPTR_0002s10720g [Populus trichocarpa]	_	_	0.7317	0.7144	0.2998	0.5668	0	0	0.1702	0.1568	0	0	1.0214	0.5208	1.3356	1.3814	1.2023	0.7455	0.1613	0.3564	0.1892	0	3	turquoise
Potri.002G107200	AT1G58340	ZF14	MATE efflux family protein	MATE efflux family 5	_	_	15.9283	26.7816	12.1309	12.2414	15.6854	11.8603	12.8911	5.4439	11.7129	3.8683	5.0262	4.4852	4.4042	19.5191	24.63	40.3765	9.4802	6.5769	7.7863	7.6405	18	darkgreen
Potri.002G107900	_	_	_	---NA---	_	_	57.6508	46.3323	38.5849	31.0158	43.1174	31.6207	32.4303	18.7488	33.288	18.5297	17.5956	12.4908	44.4917	58.6156	58.0208	43.624	31.0538	41.8945	26.6559	43.2894	18	midnightblue
Potri.002G108400	AT5G65640	bHLH093	beta HLH protein 93	transcription factor bHLH93-like	bHLH	bHLH	27.0468	22.8962	19.9381	23.8082	25.1704	25.2751	17.4732	26.6754	29.2042	36.5751	41.1719	47.2425	13.9638	16.0642	17.6244	16.4428	17.2952	36.3494	14.2174	23.5058	4	blue
Potri.002G108600	AT5G64460	_	Phosphoglycerate mutase family protein	[Ricinus communis]	_	_	12.4966	17.2819	16.0029	20.9169	10.58	14.5825	10.1636	17.7847	20.8709	32.9885	29.8635	61.3055	23.7463	10.7463	7.6927	11.7616	9.214	41.0488	20.9773	12.7312	9	greenyellow
Potri.002G108900	AT2G22660	_	Protein of unknown function (duplicated DUF1399)	DNA binding [Ricinus communis]	_	_	0	0.0164	0.0688	0.1214	0.123	0.4955	0.3906	0.403	0.2418	0.1332	0.1875	0.0637	0.0613	0	0	0.0342	0.1036	0	0.0174	0.0127	19	pink
Potri.002G109100	AT4G21065	_	Tetratricopeptide repeat (TPR)-like superfamily protein	pentatricopeptide repeat-containing At5g52630	_	_	0.1293	0	0.159	0.3339	0	0	0	0	0.0548	0	0	0	0.2951	0.2441	0.3187	0.0659	0.2281	0.5039	0	0.3432	19	red
Potri.002G109200	AT5G26780	SHM2	serine hydroxymethyltransferase 2	serine mitochondrial [Vitis vinifera]	_	_	7.0574	7.1397	6.5714	6.5595	9.7713	8.8217	8.3622	8.4241	10.8882	9.9995	9.7202	18.3404	25.8514	18.0459	7.2037	8.5901	7.9565	10.9184	8.0372	11.0767	7	turquoise
Potri.002G109300	AT1G09930	ATOPT2,OPT2	oligopeptide transporter 2	oligopeptide transporter 2	_	_	0	0	0	0	0	0	0	0	0	0	0.015	0.1428	0.9443	0.3196	0.0155	0	0.0166	0	0	0.0285	19	turquoise
Potri.002G109600	AT3G57230	AGL16	AGAMOUS-like 16	MADS-box transcription factor 23 isoform X3	_	MADS	28.183	38.3016	23.1396	25.1007	15.2482	17.8799	21.8636	16.9974	20.0838	11.7991	12.5941	5.063	16.6219	22.5327	29.3504	29.8644	11.0703	14.1734	15.6091	17.2419	2	darkgrey
Potri.002G109700	AT3G57230	AGL16	AGAMOUS-like 16	MADS-box transcription factor 27 [Morus notabilis]	M-type_MADS	MADS	10.4701	19.7744	16.7381	16.3092	2.9864	9.5124	8.3056	12.6522	7.5602	3.1319	6.2978	9.4479	0.3133	7.9385	7.1913	8.5681	7.264	6.0193	3.0186	4.9453	2	cyan
Potri.002G110000	AT1G09890	_	Rhamnogalacturonate lyase family protein	[Ricinus communis]	_	_	0	0	0	0.0123	0	0.0085	0	0	0.01	0.0094	0.0095	0.0563	0.7145	0.1456	0.0195	0.0121	0	0	0.0123	0.045	19	turquoise
Potri.002G110200	AT1G09890	_	Rhamnogalacturonate lyase family protein	[Ricinus communis]	_	_	21.6063	17.6725	13.7427	29.5899	38.1549	45.3837	39.4169	32.7823	26.5496	28.5224	29.4199	24.3868	4.4333	5.0143	15.6167	4.5081	23.9152	12.2576	3.0556	1.5832	17	green
Potri.002G110600	AT2G22610	_	Di-glucose binding protein with Kinesin motor domain	kinesin motor family [Populus trichocarpa]	_	_	0.1924	0.2785	0.1576	0.0822	0.2612	0.5108	0.3271	0.4548	0.4607	0.5788	0.4815	1.1646	0.2361	0.3882	0.1635	0.2162	0.2866	0.2585	0.199	0.342	19	blue
Potri.002G111700	AT5G49660	_	Leucine-rich repeat transmembrane protein kinase family protein	receptor kinase HSL1	_	_	208.529	213.644	130.291	184.214	133.223	128.384	160.243	104.342	137.019	69.1217	69.4404	44.3304	60.4222	98.6202	179.075	131.963	112.419	69.7934	83.5367	84.7806	2	white
Potri.002G111800	_	_	_	hypothetical protein POPTR_0002s11240g [Populus trichocarpa]	_	_	1.8293	1.786	3.4479	1.7004	7.5384	4.8716	4.0856	3.9199	2.4792	4.644	4.6693	3.9931	23.0383	19.5117	3.3062	3.3545	6.2903	5.3461	4.7312	13.8701	6	turquoise
Potri.002G111900	AT1G50010	TUA2	tubulin alpha-2 chain	alpha tubulin 1 [Pseudotsuga menziesii menziesii]	_	_	25.118	24.4143	25.4347	26.1076	75.6273	29.1099	31.3689	29.0991	29.3123	24.2549	25.8929	160.308	921.036	357.323	45.0154	36.2648	55.1261	24.3907	29.3447	74.4437	1	turquoise
Potri.002G112900	AT4G37810	_	_	EPIDERMAL PATTERNING FACTOR 2	_	_	6.2821	5.0274	6.9203	12.1255	6.3186	4.0026	1.9167	3.5309	5.1467	19.0362	7.311	14.5629	10.4321	11.8592	10.66	7.8687	6.4468	9.4303	13.2108	7.6522	3	purple
Potri.002G113000	AT1G10040	_	alpha/beta-Hydrolases superfamily protein	lipase ROG1 [Populus euphratica]	_	_	5.4776	5.7238	10.0411	11.7804	5.9528	8.7636	8.7001	12.0958	11.618	23.1935	14.0288	18.2886	6.7153	4.8069	5.4938	5.2329	5.8478	10.8648	11.0374	8.3729	9	magenta
Potri.002G113100	AT1G58370	ATXYN1,RXF12	glycosyl hydrolase family 10 protein / carbohydrate-binding domain-containing protein	Glycosyl hydrolase family 10 carbohydrate-binding domain-containing isoform 1 [Theobroma cacao]	_	_	3.6432	3.6893	3.5222	4.1826	3.7567	4.1933	5.1835	4.3357	4.9159	4.0906	4.0228	7.901	28.2057	10.2099	3.6299	3.0904	3.1392	3.4537	2.4919	2.8536	8	turquoise
Potri.002G113400	AT4G37790	HAT22	Homeobox-leucine zipper protein family	homeobox-leucine zipper HAT22	HD-ZIP	HB	29.5051	27.6506	18.1025	26.9633	9.6194	10.1177	7.0917	6.0907	6.7605	10.4577	11.0075	7.9656	13.0637	21.5799	23.985	16.839	13.9379	9.8316	7.3512	6.2076	2	brown
Potri.002G113800	AT1G58520	RXW8	lipases;hydrolases, acting on ester bonds	early-responsive to dehydration family [Populus trichocarpa]	_	_	12.3666	11.3611	12.085	14.477	16.7362	10.3076	13.0155	9.3742	10.4235	9.6298	9.4517	7.117	26.3333	21.3355	14.7829	19.6571	13.445	12.6618	17.3253	18.5452	18	yellow
Potri.002G114000	AT3G49720	_	_	hypothetical protein POPTR_0002s11470g [Populus trichocarpa]	_	_	0.553	0.6684	0.7984	0.5167	0.3858	0.398	0.245	0.3611	0.1561	0.1253	0.063	0.2999	0.6728	1.0936	0.2596	0.1341	0.1857	0.6926	0.1362	0.3394	2	turquoise
Potri.002G114300	AT3G30390	_	Transmembrane amino acid transporter family protein	sodium-coupled neutral amino acid transporter 1-like	_	_	9.6345	9.2577	12.3176	14.6426	7.343	9.3263	6.6674	12.7267	12.7836	33.4273	21.6199	18.4608	22.6765	10.1012	7.8898	9.8462	5.7527	14.88	20.2809	8.0909	9	greenyellow
Potri.002G114400	AT3G12210	_	DNA binding	Gb: [Theobroma cacao]	_	_	1.8447	1.9329	2.0463	2.4861	4.0584	4.2099	5.2127	5.7462	4.9164	4.444	3.9657	5.786	0.8417	1.1254	2.1808	1.6272	2.7967	2.4764	0.9775	0.6311	12	lightcyan
Potri.002G114800	AT4G37750	ANT,CKC,CKC1,DRG	Integrase-type DNA-binding superfamily protein	AP2-like ethylene-responsive transcription factor ANT	AP2	AP2-EREBP	5.0042	7.0527	10.9127	5.0387	13.6902	13.9549	17.0293	11.8807	20.5023	6.9433	9.8204	7.0146	13.089	14.9214	9.9077	17.5979	10.4858	10.0964	10.5054	21.5587	7	black
Potri.002G115300	AT4G37740	AtGRF2,GRF2	growth-regulating factor 2	growth-regulating factor 1-like	_	GRF	0.5916	1.7328	0.4848	1.9858	2.438	0.6387	0.5505	0.1268	0.5011	0	0	0	0	0.5584	0.8505	0	0	0	0	0	5	brown
Potri.002G115900	AT1G59530	ATBZIP4,bZIP4	basic leucine-zipper 4	bZIP transcription factor family [Populus trichocarpa]	bZIP	bZIP	4.3212	4.9526	4.234	3.4928	2.4087	1.8255	2.1854	1.2883	0.3979	0.2236	1.5735	1.5156	0.4286	2.66	4.0129	3.3495	2.8989	1.3726	1.3605	0.2137	2	brown
Potri.002G116200	AT4G10810	_	_	unknown	_	_	247.956	266.993	450.576	184.422	681.413	540.005	647.106	538.735	511.096	359.084	520.249	279.61	676.312	645.076	407.397	729.365	719.283	517.125	601.947	882.989	7	black
Potri.002G116300	AT3G49780	ATPSK3 (FORMER SYMBOL),ATPSK4,PSK4	phytosulfokine 4 precursor	Phytosulfokines 3 precursor family [Populus trichocarpa]	_	_	69.5146	98.2752	102.691	132.87	27.1606	97.7972	38.8129	191.778	143.044	402.947	298.681	689.459	18.6087	19.5969	46.4471	44.7571	28.1119	239.088	23.2041	4.7787	14	salmon
Potri.002G117100	AT1G58420	_	Uncharacterised conserved protein UCP031279	hypothetical protein POPTR_0002s11790g [Populus trichocarpa]	_	_	4.2313	3.1195	1.203	1.6054	0.7117	0.5594	1.0447	1.1843	1.9749	0.7536	0.2066	1.2293	0.3152	0.4891	0.5675	0.3519	0.533	1.1777	0.7147	0.2619	2	royalblue
Potri.002G117700	AT1G27461	_	_	hypothetical protein POPTR_0002s11850g [Populus trichocarpa]	_	_	9.4341	15.5876	8.3258	9.1914	5.3864	10.7213	11.4448	5.4018	11.3235	8.4843	6.276	4.7123	0.0697	0.1082	8.8171	0.7393	3.1319	1.972	0.079	0.1738	17	cyan
Potri.002G118000	AT1G10200	WLIM1	GATA type zinc finger transcription factor family protein	pollen-specific SF3-like	_	LIM	2.3874	3.4278	4.5458	2.3207	12.9887	7.0248	7.9717	6.1991	14.0365	8.3	9.4654	21.6577	72.1535	51.3649	4.384	4.2205	10.5246	8.2766	3.1235	19.3256	8	turquoise
Potri.002G118400	AT5G63905	_	_	hypothetical protein POPTR_0002s11920g [Populus trichocarpa]	_	_	26.1133	35.0561	52.8049	65.6776	17.0492	43.8547	34.0878	76.37	62.8758	67.3283	96.4317	86.6251	21.514	13.8076	23.6374	18.228	21.1052	26.9692	28.1401	28.0489	17	magenta
Potri.002G118500	AT1G27460	NPGR1	no pollen germination related 1	NO POLLEN GERMINATION RELATED 1 family [Populus trichocarpa]	_	_	2.2747	3.3887	3.1014	6.0353	1.3647	1.0162	1.4781	2.1178	1.5447	2.1157	2.2211	1.7493	2.3085	2.147	2.5453	2.0376	2.1093	1.3372	1.6026	1.353	2	brown
Potri.002G118700	AT5G43190	_	Galactose oxidase/kelch repeat superfamily protein	F-box kelch-repeat At5g43190	_	_	0.019	0.1486	0.0935	0	0.5051	0.0684	0	0	0	0.0151	0.0152	0.4151	3.8011	2.226	0.1094	0.0581	0.1174	0	0.059	0.5047	8	turquoise
Potri.002G118800	AT3G01400	_	ARM repeat superfamily protein	U-box domain-containing 4-like	_	_	16.8402	20.9918	21.8557	14.1974	13.8791	17.6735	21.5748	20.6107	26.7374	19.2318	18.3057	24.0847	12.6877	3.253	15.25	10.4532	11.2567	17.8545	14.9904	8.7299	12	green
Potri.002G118900	AT3G03990	_	alpha/beta-Hydrolases superfamily protein	probable strigolactone esterase DAD2	_	_	25.4626	24.6568	19.2873	14.6818	22.1252	16.9774	16.5233	15.7996	16.4076	10.4926	12.5849	10.7237	30.9828	27.0813	30.671	36.1252	19.3283	23.9928	35.3373	23.8461	18	red
Potri.002G119300	AT1G27730	STZ,ZAT10	salt tolerance zinc finger	zinc finger ZAT10-like	C2H2	C2H2	103.475	128.228	103.484	154.375	17.6128	74.8315	5.983	85.2062	119.254	221.943	134.61	128.451	68.0524	12.9673	38.3724	55.5349	27.0356	121.195	121.883	7.833	4	magenta
Potri.002G119400	AT3G49940	LBD38	LOB domain-containing protein 38	LOB domain-containing 37-like	LBD	LOB	26.8745	29.421	40.9391	50.7037	35.697	47.0164	51.8743	66.0261	52.3459	70.6104	66.3256	34.2806	41.1593	10.7369	24.4276	26.362	41.0558	38.5568	51.4061	76.2096	12	green
Potri.002G119500	AT1G49890	_	Family of unknown function (DUF566)	QWRF motif-containing 2-like isoform X1	_	_	9.0294	9.3315	6.9012	11.2197	4.4629	4.6123	5.6202	5.8259	6.3567	6.1908	5.4137	5.117	3.6017	5.5126	7.0575	6.7518	3.9191	3.6893	4.1035	3.5969	2	royalblue
Potri.002G119700	AT5G43150	_	_	Elongation factor 4	_	_	411.961	304.989	303.486	349.466	315.026	158.291	113.285	158.044	95.1682	230.725	223.734	102.588	160.183	450.279	346.783	451.112	427.884	177.843	347.792	193.168	18	darkgreen
Potri.002G120400	AT5G67360	ARA12	Subtilase family protein	subtilisin-like protease	_	_	6.9654	9.271	6.8359	7.2083	6.6904	6.7094	8.0472	5.8451	7.9079	3.9265	4.8739	6.5181	23.0029	18.9035	8.9601	10.0137	5.9819	3.5416	3.3224	6.446	8	turquoise
Potri.002G120600	AT4G24220	AWI31,VEP1	NAD(P)-binding Rossmann-fold superfamily protein	3-oxo-Delta(4,5)-steroid 5-beta-reductase-like	_	_	83.6309	81.9643	65.5618	86.2285	94.2002	120.821	136.06	101.276	115.596	96.953	100.005	87.3675	19.8915	23.9971	60.9045	35.6808	77.7181	49.186	19.4222	30.3566	17	green
Potri.002G120700	AT4G24220	AWI31,VEP1	NAD(P)-binding Rossmann-fold superfamily protein	3-oxo-Delta(4,5)-steroid 5-beta-reductase-like	_	_	4.3372	4.5943	5.346	4.3814	11.9916	14.5223	11.4559	9.0342	21.0566	8.2769	9.175	17.3785	12.9697	7.784	6.5209	12.6746	9.3036	14.8168	9.0599	30.7588	7	darkred
Potri.002G120900	AT5G56510	APUM12,PUM12	pumilio 12	pumilio homolog 12-like	_	_	0.4467	0.6951	1.7387	0.7785	0.8437	1.1956	0.6884	1.5913	1.7617	2.9899	1.9596	2.0799	3.6815	0.9486	0.883	1.6496	0.7631	3.1139	3.0903	2.5824	7	greenyellow
Potri.002G121100	AT4G37370	CYP81D8	cytochrome P450, family 81, subfamily D, polypeptide 8	cytochrome P450 family [Populus trichocarpa]	_	_	61.7568	73.1635	53.2745	64.7599	55.5349	40.5265	57.6242	41.9704	35.2586	18.9709	22.0462	10.3181	19.0062	20.3405	50.4142	38.1852	41.3833	15.8188	25.7738	22.0523	2	white
Potri.002G121900	AT5G10600	CYP81K2	cytochrome P450, family 81, subfamily K, polypeptide 2	cytochrome P450 family [Populus trichocarpa]	_	_	3.8634	6.083	3.9018	6.0977	6.2786	6.1488	6.3042	4.3609	5.024	5.0507	5.1216	4.0539	11.8187	17.1805	6.2136	8.4261	5.3974	4.5057	4.7004	1.7741	8	turquoise
Potri.002G122000	AT1G47200	WPP2	WPP domain protein 2	MFP1 attachment factor 1-like	_	_	38.1683	37.3494	37.0101	38.7073	34.1616	27.0985	24.027	27.8301	22.0899	26.7176	31.1337	56.0563	99.5317	78.3299	34.1224	32.286	32.4344	37.2656	22.5121	32.2785	3	turquoise
Potri.002G122300	AT4G24210	SLY1	F-box family protein	F-box GID2	_	_	215.989	195.301	149.107	154.028	122.515	146.161	177.521	164.163	156.633	135.067	159.436	140.453	59.7641	43.8147	124.512	60.447	134.37	98.0607	58.3954	52.2454	5	cyan
Potri.002G122700	AT4G34200	EDA9	D-3-phosphoglycerate dehydrogenase	D-3-phosphoglycerate dehydrogenase chloroplastic-like	_	_	12.9281	9.8122	7.2277	12.5133	13.6242	11.0924	16.955	8.7336	9.024	4.4376	4.9802	5.7492	6.9264	6.0247	8.6757	5.9587	8.3699	6.4891	6.2189	5.6314	5	lightgreen
Potri.002G123700	AT4G34131	UGT73B3	UDP-glucosyl transferase 73B3	scopoletin glucosyltransferase-like	_	_	0	0.1082	0	0.0286	0.0254	0.0199	0.0258	0.0475	0.1173	0.2197	0.1546	0.0789	0	0	0.0228	0	0.0733	0.1349	0	0.021	19	blue
Potri.002G123900	AT5G52010	_	C2H2-like zinc finger protein	C2H2-like zinc finger isoform 2 [Theobroma cacao]	_	C2H2	0	0	0.3046	0	0	0.0535	0	0	0.2519	0.2949	0.3558	0.2117	0	0	0	0	0	0.0724	0	0	19	blue
Potri.002G124000	AT1G46768	RAP2.1	related to AP2 1	dehydration responsive element binding family [Populus trichocarpa]	ERF	AP2-EREBP	4.6343	3.5002	4.0127	2.4383	0.8007	1.1958	1.6274	0.4497	1.2591	2.2198	3.7663	5.311	4.2292	1.3205	1.1493	1.158	1.619	4.0034	2.9851	1.3922	3	greenyellow
Potri.002G124100	AT1G46480	WOX4	WUSCHEL related homeobox 4	homeobox-leucine zipper transcription factor family [Populus trichocarpa]	WOX	HB	7.2763	9.5144	11.2867	8.3203	20.5846	12.7186	5.5015	12.5848	19.2055	15.5651	17.7745	14.2427	43.9328	33.9724	14.1967	27.0036	21.3084	28.6059	23.9264	32.6089	6	yellow
Potri.002G124800	AT1G46264	AT-HSFB4,HSFB4,SCZ	heat shock transcription factor B4	heat stress transcription factor B-4-like	HSF	HSF	9.4464	11.6773	15.4198	6.0584	28.4628	23.2755	20.2394	12.1452	28.5538	10.2137	13.2772	12.8692	23.0117	24.8077	21.6538	27.4736	23.8109	20.2967	13.1612	37.9773	7	black
Potri.002G125900	AT5G42900	COR27	cold regulated gene 27	hypothetical protein POPTR_0002s12750g [Populus trichocarpa]	_	_	6.8683	5.1942	7.2634	5.7952	9.601	5.9531	6.5075	5.9227	3.7582	3.1737	4.3762	3.7966	6.5051	7.4638	8.5277	10.9879	7.943	6.7009	7.2451	7.0826	18	midnightblue
Potri.002G126300	AT4G25000	AMY1,ATAMY1	alpha-amylase-like	alpha amylase family [Populus trichocarpa]	_	_	17.6241	17.9304	20.1604	34.857	11.4221	22.7782	9.1702	41.1397	33.1257	148.892	99.0648	65.0081	8.3327	16.0987	14.4502	12.391	11.6353	36.1495	14.5966	7.7851	14	magenta
Potri.002G126400	AT3G27260	GTE8	global transcription factor group E8	transcription factor GTE8 isoform X1 [Cucumis melo]	_	_Others	0.1433	0.1399	0	0	0	0.3095	0	0.4914	1.0927	4.2072	1.0289	0.5441	0.1308	0	0	0	0.1264	0	0	0	9	blue
Potri.002G126500	AT4G33400	_	Vacuolar import/degradation, Vid27-related protein	CYPRO4-like [Malus domestica]	_	_	0.0214	0.1673	0.3511	0.0664	0.2354	0.185	0.0199	0.661	0.5988	2.1753	0.6835	0.1423	0.391	0.0607	0.0352	0.1309	0.0944	0.3339	0.0665	0.1949	9	blue
Potri.002G126600	_	_	_	---NA---	_	_	0	0	0	0	0.402	0.2107	0	0.2509	0.3719	1.5093	0.9339	0.5556	0	0	0	0	0	0.1426	0	0	9	blue
Potri.002G126700	AT2G26570	_	Plant protein of unknown function (DUF827)	Golgin subfamily A member 3 isoform 2 [Theobroma cacao]	_	_	0.6297	1.2139	0.6219	1.3175	0.2514	0.5462	0.4658	0.3599	0.5061	0.2818	0.4894	0.7662	1.1347	0.5792	0.65	0.5922	0.1993	0.6135	0.5513	0.3183	19	brown
Potri.002G127000	AT5G42380	CML37,CML39	calmodulin like 37	Calmodulin like [Theobroma cacao]	_	_	33.1304	48.0864	37.3309	29.9404	4.3341	16.926	3.5785	9.7615	18.7922	12.9069	15.6907	9.2643	7.4237	13.4021	47.2653	24.259	7.4331	6.7717	6.4263	19.2882	13	brown
Potri.002G127400	AT4G33360	FLDH	NAD(P)-binding Rossmann-fold superfamily protein	dihydroflavonol-4-reductase-like [Camelina sativa]	_	_	1.2714	0.7207	1.1763	1.6943	1.9154	0.9151	1.3739	1.1249	1.3548	1.4966	1.8646	1.5569	3.6678	1.8581	1.1792	0.8774	2.5312	3.276	3.6911	2.5187	7	turquoise
Potri.002G128100	AT1G47490	ATRBP47C,RBP47C	RNA-binding protein 47C	RNA-binding 47 [Populus trichocarpa]	_	_	2.9075	3.9764	4.6329	7.2332	1.1939	3.33	2.5983	3.9261	5.3263	7.8077	4.3254	9.3621	2.4428	1.1544	1.8957	2.6564	1.18	3.99	3.1511	1.1022	4	magenta
Potri.002G128200	AT4G34310	_	alpha/beta-Hydrolases superfamily protein	ribonuclease p mrp [Ricinus communis]	_	_	4.2156	5.0885	2.5555	3.2655	2.9086	2.5978	3.2109	3.3906	4.0111	4.2148	2.3607	3.2473	2.1739	0.7495	2.3246	1.1619	2.0494	1.8283	1.6429	3.1963	4	green
Potri.002G128500	AT2G26530	AR781	Protein of unknown function (DUF1645)	mRNA for AR781 family [Populus trichocarpa]	_	_	1.1303	0.8093	0.7101	1.9068	0.621	1.0034	0.8765	0.3552	0.3511	0.807	1.2322	4.6127	1.1003	2.1338	2.3214	1.2283	1.0298	3.3033	1.4422	0.6856	3	darkorange
Potri.002G128600	_	_	_	---NA---	_	_	3.2377	2.2313	1.8729	1.3769	0.872	0.9595	1.0634	1.1427	1.1292	1.3598	1.2153	3.0727	0.3476	0	1.2517	0.194	0.3358	0.7421	0	0.1444	4	royalblue
Potri.002G129100	AT5G66850	MAPKKK5	mitogen-activated protein kinase kinase kinase 5	mitogen-activated kinase kinase kinase YODA-like	_	_	0.1854	0.0953	0.2878	0.2116	0.2502	0.5126	0.1907	0.393	0.6859	1.0759	0.8405	0.9167	0.1247	0.0276	0.1042	0.1789	0.2065	0.3897	0.1413	0.0888	9	blue
Potri.002G129200	AT1G47720	OSB1	Primosome PriB/single-strand DNA-binding	Primosome single-strand DNA- [Theobroma cacao]	_	_	18.7178	14.1028	11.6891	13.3024	15.8179	12.0425	14.7298	9.2857	9.5843	7.353	9.8415	5.3692	10.8752	18.2357	17.6513	18.7622	11.0376	12.4881	17.06	15.1958	18	midnightblue
Potri.002G129300	AT4G33300	ADR1-L1	ADR1-like 1	disease resistance family [Populus trichocarpa]	_	_	5.6464	10.4503	10.9401	16.7648	5.6935	11.0502	11.7906	14.519	15.9603	15.2501	13.497	14.9148	6.0213	2.0189	4.5492	4.4042	4.4989	9.2085	10.1729	2.6387	12	magenta
Potri.002G129400	AT2G26510	PDE135	Xanthine/uracil permease family protein	PIGMENT DEFECTIVE EMBRYO 135 family [Populus trichocarpa]	_	_	1.9564	2.4791	3.2747	5.3739	2.8208	4.8235	4.2092	6.7789	5.3006	8.5969	6.2863	5.9389	0.3672	0.8513	1.402	0.5937	1.6515	2.8249	1.421	0.2314	17	green
Potri.002G129600	AT1G47655	_	Dof-type zinc finger DNA-binding family protein	dof zinc finger -like	Dof	C2C2-Dof	3.5323	4.1562	10.5767	2.9934	8.0453	9.9739	4.0456	9.3936	15.4589	9.0536	9.8254	9.9281	20.0855	6.882	3.7575	11.8107	6.1889	15.2199	21.5506	13.1165	7	darkred
Potri.002G129900	AT4G33280	_	AP2/B3-like transcriptional factor family protein	B3 domain-containing REM16-like [Populus euphratica]	B3	ABI3VP1	1.5405	1.4288	1.294	0.9149	4.2321	1.6909	1.326	1.6175	2.0552	1.1916	1.8124	0.8041	4.8853	3.8533	2.8791	3.2565	3.2598	3.1514	3.506	4.234	6	yellow
Potri.002G130600	AT2G23450	_	Protein kinase superfamily protein	Wall-associated receptor kinase-like 14	_	_	3.1543	3.6698	2.7019	5.0967	1.3587	1.7007	0.7057	1.6203	1.5361	2.9819	3.1296	1.794	2.7983	3.8383	3.3948	3.2134	1.8702	2.0449	1.8987	1.2333	3	brown
Potri.002G130700	AT5G42650	AOS,CYP74A,DDE2	allene oxide synthase	allene oxide synthase	_	_	20.208	25.5509	20.2569	48.0365	13.1422	22.5764	9.0097	19.5143	36.7594	36.5001	14.7301	65.9727	14.1804	12.6747	13.697	18.625	15.5145	32.0726	16.4569	7.1208	4	salmon
Potri.002G131600	_	_	_	NADPH-dependent diflavin oxidoreductase 1 isoform X4	_	_	2.0391	1.2669	5.3168	6.7009	0	0.4003	0	0.4767	0.4711	7.0589	2.0701	1.4074	1.015	0.175	1.3706	0.9442	0.1634	0.5417	2.1095	1.546	4	magenta
Potri.002G131700	_	_	_	---NA---	_	_	3.5697	6.9704	6.4664	8.7319	1.0323	1.4875	0.5245	8.0518	3.5011	16.6934	11.6891	4.8142	0.1715	2.128	4.476	3.828	0.3313	2.9283	1.7492	0.5698	4	salmon
Potri.002G131800	_	_	_	---NA---	_	_	0.9523	0.5578	3.2775	7.2779	2.0929	2.8786	0.5317	6.6929	4.033	17.0732	12.0011	6.3262	2.2595	13.4824	11.1085	12.4174	1.3434	1.2987	1.9702	0.2888	8	magenta
Potri.002G131900	_	_	_	hypothetical protein POPTR_0002s13310g [Populus trichocarpa]	_	_	0.8342	2.4433	2.8483	6.1744	0.5093	2.6017	2.3288	5.8391	5.5349	10.1472	6.3211	3.4306	2.03	10.4983	12.5636	13.1722	1.1032	2.3024	1.0068	1.0541	8	magenta
Potri.002G132000	_	_	_	---NA---	_	_	3.2612	5.8653	4.6417	6.7364	4.0867	3.7061	2.5556	6.6203	2.4716	9.6679	8.0776	5.7013	5.7956	20.7374	11.2804	14.8631	1.6647	2.6753	0.5327	3.1233	8	turquoise
Potri.002G132300	AT1G47530	_	MATE efflux family protein	TRANSPARENT TESTA 12	_	_	2.1118	1.0309	1.6585	2.9082	1.8533	1.4566	0.9826	1.1313	0.8944	0.2792	0.5615	0.334	2.0076	2.4917	1.518	2.7789	0.931	1.2001	1.2744	0.8006	18	darkgrey
Potri.002G132400	AT1G13570	_	F-box/RNI-like superfamily protein	F-box FBD LRR-repeat At1g13570-like isoform X2 [Sesamum indicum]	_	_	3.6818	3.2996	2.4317	2.0716	2.818	2.0567	2.4801	1.6014	1.7921	1.0463	1.2273	0.9648	2.6579	3.968	2.8441	3.303	2.0349	1.9807	1.6486	1.7499	18	darkgrey
Potri.002G132500	AT5G42380	CML37,CML39	calmodulin like 37	calcium-binding CML19-like	_	_	0	0.0963	0.5656	0	0	0.2129	0	1.9438	0.0835	1.8774	3.7752	6.1762	0.4499	0	0.081	0.1005	0	1.2487	0	0	14	blue
Potri.002G132900	AT1G19300	ATGATL1,GATL1,GLZ1,PARVUS	Nucleotide-diphospho-sugar transferases superfamily protein	glycosyl transferase family 8 family [Populus trichocarpa]	_	_	0.3142	0.1534	0.3862	1.0141	1.1509	0.0848	0.1827	0.404	0.1996	1.0282	0.0627	3.1682	23.6551	4.3372	0.5808	0.3201	0.2424	0	0.0406	0.5658	1	turquoise
Potri.002G133100	AT1G75020	LPAT4	lysophosphatidyl acyltransferase 4	probable 1-acyl-sn-glycerol-3-phosphate acyltransferase 5 [Nelumbo nucifera]	_	_	6.8769	6.0591	4.9024	6.3519	5.7684	4.9228	5.5496	4.329	2.9678	1.6411	2.988	1.6803	4.6091	5.3653	5.1902	4.158	4.3215	2.0333	3.6632	2.6989	2	white
Potri.002G133400	AT5G42610	_	Protein of unknown function (DUF607)	calcium uniporter mitochondrial-like	_	_	1.0104	0.8681	1.4241	1.0853	5.0334	1.8326	1.4668	1.6281	0.4108	0.8016	1.0961	1.1123	1.9548	0.9537	1.1953	2.141	4.0266	1.7717	1.9233	4.4126	7	yellow
[truncated: 8,798 more rows]
