# Supplementary material for: Insights of Molecular Mechanism of Xylem Development in Five Black Poplar Cultivars
Source: Front Plant Sci. 2020 May 28;11:620. doi: 10.3389/fpls.2020.00620 (PMC7271880; doi:10.3389/fpls.2020.00620)
Supplement: TABLE S1 — The primers used in this study. [file Table_1.XLSX]

## Sheet: Table S1
Table S1 The primers used in this study.
Gene name	Gene ID	Forward primers (5'→3')	Reverse primers (5'→3')	Purpose
MYB55	Potri.014G111200	TACAGCCTCCCACCATCAAG	CTGGTGGAAGAATGGAGGGT	qRT-PCR
MYB74	Potri.015G082700	ACAAGCAAGCCTATGACCCT	GGAGAAATCCGTCCCACTCA
MYB160	Potri.006G241700	GCGCTAGAACTCCCAGGAAT	CTGAGGGTGCTGATGAAGGA
MYB46	Potri.001G258700	TACAGGATAATAGCACTGACAAGCA	CAGTACTCCCCCACTTTTAACTCTT
MYB83	Potri.001G267300	AAACTTAGAAAGGGCTTATGGTCAC	GGTCAGGTCTCAAATAGTTAATCCA
MYB63	Potri.005G096600	TTCAGCAAAGAGGAAGAAGACAC	TAGATGTAGACGAGGACGAGGAG
C3H	Potri.006G033300	ATAGGAGTCGATCAGCTGCC	TGGCAGCAACCTCATCTTCT
CesA4	Potri.002G257900	TGAAGGCGAGAAAGAGGGTT	CGGGTTGATTCTGCTTGAGG
PtrActin	Potri.001G309500	AAACTGTAATGGTCCTCCCTCCG	GCATCATCACAATCACTCTCCGA
PAL	LOC107792668	GCTTCACGAAACGGATCCTC	TTGGTGTGCCCTGGAAATTG	qRT-PCR
4CL	LOC104101623	GATGGTTACACACTGGCGAC	TAGGGACAACAGCAGCATCA
CCR	KJ874421	TGCTGTGTACATGGACCCAA	ACTCCTTTCTCCCTTGCCTC
CSE1	XM_019400549	GCTGGTTCTCATTCTCGCAG	ACTACAAGCAACAAACGCGT
C4H	LOC104101351	TCGAAGAGGAGAAGCACGTT	TTCTCTGTGGTGTCGAGCTT
HCT	LOC107796658	TTGTGGAAGCTGAGTCGGAT	TCCAGACCACGAGCCATATC
CAD	LOC107820706	AGATTGATCCACAGGCACCA	CAATGACCCTAGAAGCCCCA
LAC17	LOC104120104	TTTGACAACTCCACTGCTGC	TGGCTAAGCTGCGGAATTTC
NtActin	LOC107804820	TGTGTTGGACTCTGGTGATG	CGCTCGGTAAGGATCTTCATC
MYB55	Potri.014G111200	ATGGGGAGGCACTCTTGTTG	CTAAATATATCCATATGATGCTGTA	Gene clone
MYB74	Potri.015G082700	ATGGGACGACATTCTTGTTGT	TCATATCTGGTGGAAGACATCA
MYB160	Potri.006G241700	ATGGAAAGTAGTGACAGTTTAAT	CTATCTGCAACTCTTCAGCAGAT

## Sheet: Table S2
Table S2 Summary of the RNA-Seq results.
Sample name	Clean reads	Mapped reads	Mapper ratio(%)	Uniq mapped reads	Uniq mapped ratio(%)	Q20(%)	Q30(%)	clean bases	GC content(%)
Pe1_1	47191776	38769922	82.154	37467240	79.3936	97.89	93.91	7.08G	43.07
Pe1_2	47820104	39150459	81.8703	37873950	79.2009	97.56	93.13	7.17G	43.16
Pe1_3	53308992	43897308	82.345	42433692	79.5995	97.76	93.53	8G	43.22
Pe1_4	45759950	38142245	83.3529	36754321	80.3198	97.76	93.58	6.86G	43.41
Pe2_1	48319096	40628798	84.0844	39134393	80.9916	98.05	94.31	7.25G	43.56
Pe2_2	61258558	51277075	83.706	49519788	80.8373	97.89	93.88	9.19G	43.56
Pe2_3	49737348	41607913	83.6553	40219719	80.8642	97.6	93.18	7.46G	43.68
Pe2_4	51341782	42672792	83.1151	41271400	80.3856	97.94	93.99	7.7G	43.5
Pn1_1	53541528	44810365	83.6927	43367836	80.9985	97.94	94.01	8.03G	43.49
Pn1_2	55387584	46289226	83.5733	44513310	80.3669	98.13	94.45	8.31G	43.35
Pn1_3	53448818	44722744	83.674	43186289	80.7993	98.05	94.25	8.02G	43.55
Pn1_4	45652734	37879027	82.9721	36693293	80.3748	97.87	93.87	6.85G	43.33
Pd1_1	51599544	42903844	83.1477	41561983	80.5472	97.86	93.81	7.74G	43.26
Pd1_2	49412350	40669679	82.3067	39208794	79.3502	97.72	93.48	7.41G	43.17
Pd1_3	57220056	46804049	81.7966	45245422	79.0727	97.86	93.8	8.58G	42.98
Pd1_4	45556612	37165041	81.5799	35970246	78.9572	96.75	91.54	6.83G	43.25
Pd2_1	46850286	38090408	81.3024	36737098	78.4138	96.76	91.57	7.03G	43.37
Pd2_2	44948452	36304799	80.7699	35105413	78.1015	96.54	91.11	6.74G	43.08
Pd2_3	42103748	34110551	81.0155	32944345	78.2456	96.63	91.28	6.32G	43.17
Pd2_4	52992996	43284131	81.679	42026757	79.3062	97.87	93.82	7.95G	43.19

## Sheet: Table S3
Table S3 GO enrichment analysis of all DEGs.
				corr.p.value										nlog10FDR										Enrichment
GO.ID	GO_type	GO_term	GO_term_description	Pe1 vs. Pe2	Pe1 vs. Pn1	Pe1 vs. Pd1	Pe1 vs. Pd2	Pe2 vs. Pn1	Pe2 vs. Pd1	Pe2 vs. Pd2	Pn1 vs. Pd1	Pn1 vs. Pd2	Pd1 vs. Pd2	Pe1 vs. Pe2	Pe1 vs. Pn1	Pe1 vs. Pd1	Pe1 vs. Pd2	Pe2 vs. Pn1	Pe2 vs. Pd1	Pe2 vs. Pd2	Pn1 vs. Pd1	Pn1 vs. Pd2	Pd1 vs. Pd2	Pe1 vs. Pe2	Pe1 vs. Pn1	Pe1 vs. Pd1	Pe1 vs. Pd2	Pe2 vs. Pn1	Pe2 vs. Pd1	Pe2 vs. Pd2	Pn1 vs. Pd1	Pn1 vs. Pd2	Pd1 vs. Pd2
166	F	GO:0000166	nucleotide binding	8.6636e-09	7.3198e-07	4.6289e-07	_	4.0761e-09	6.6986e-12	0.045768	1.2267e-11	0.0013694	_	8.062	6.136	6.335	_	8.39	11.174	1.339	10.911	2.863	_	1.354	1.229	1.249	_	1.441	1.34	1.234	1.265	1.223	_
272	P	GO:0000272	polysaccharide catabolic process	_	0.011561	0.017784	_	_	_	_	_	_	_	_	1.937	1.75	_	_	_	_	_	_	_	_	3.041	3.102	_	_	_	_	_	_	_
1871	F	GO:0001871	pattern binding	_	3.9028e-06	_	_	_	_	_	_	_	_	_	5.409	_	_	_	_	_	_	_	_	_	5.806	_	_	_	_	_	_	_	_
1882	F	GO:0001882	nucleoside binding	9.4215e-12	2.9341e-10	3.2957e-07	_	4.0761e-09	4.1849e-13	0.030523	4.5844e-14	0.00041414	_	11.026	9.533	6.482	_	8.39	12.378	1.515	13.339	3.383	_	1.449	1.308	1.274	_	1.48	1.389	1.28	1.319	1.261	_
1883	F	GO:0001883	purine nucleoside binding	7.3049e-12	2.0218e-10	2.6273e-07	_	3.8207e-09	2.9357e-13	0.029431	4.2538e-14	0.00035768	_	11.136	9.694	6.58	_	8.418	12.532	1.531	13.371	3.447	_	1.452	1.311	1.277	_	1.484	1.393	1.283	1.32	1.264	_
2376	P	GO:0002376	immune system process	_	5.0123e-13	0.0050635	_	0.0046118	0.00064157	0.037082	9.9281e-13	5.8972e-05	_	_	12.3	2.296	_	2.336	3.193	1.431	12.003	4.229	_	_	2.978	1.893	_	2.541	2.142	2.511	2.668	2.648	_
3777	F	GO:0003777	microtubule motor activity	_	_	0.025322	_	_	_	_	_	_	_	_	_	1.597	_	_	_	_	_	_	_	_	_	2.148	_	_	_	_	_	_	_
3824	F	GO:0003824	catalytic activity	_	_	2.2392e-05	_	_	0.001319	_	_	_	4.5986e-06	_	_	4.65	_	_	2.88	_	_	_	5.337	_	_	1.108	_	_	1.093	_	_	_	1.393
3854	F	GO:0003854	3-beta-hydroxy-delta5-steroid dehydrogenase activity	_	0.04169	_	_	_	0.039479	_	_	_	_	_	1.38	_	_	_	1.404	_	_	_	_	_	1.855	_	_	_	2.03	_	_	_	_
3905	F	GO:0003905	alkylbase DNA N-glycosylase activity	_	_	0.011932	_	_	_	_	_	_	_	_	_	1.923	_	_	_	_	_	_	_	_	_	5.011	_	_	_	_	_	_	_
4097	F	GO:0004097	catechol oxidase activity	_	0.0033803	_	_	_	_	_	_	_	_	_	2.471	_	_	_	_	_	_	_	_	_	4.554	_	_	_	_	_	_	_	_
4553	F	GO:0004553	hydrolase activity, hydrolyzing O-glycosyl compounds	_	_	_	_	_	_	_	_	_	0.021577	_	_	_	_	_	_	_	_	_	1.666	_	_	_	_	_	_	_	_	_	2.662
4568	F	GO:0004568	chitinase activity	_	7.2263e-05	0.0073814	_	_	_	_	_	_	_	_	4.141	2.132	_	_	_	_	_	_	_	_	5.069	4.136	_	_	_	_	_	_	_
4672	F	GO:0004672	protein kinase activity	0.00010106	0.00039825	2.6598e-08	_	_	0.016268	_	7.9061e-07	_	_	3.995	3.4	7.575	_	_	1.789	_	6.102	_	_	1.423	1.28	1.469	_	_	1.247	_	1.327	_	_
4871	F	GO:0004871	signal transducer activity	_	0.0003618	_	_	0.032753	_	_	4.6746e-07	0.0075336	_	_	3.442	_	_	1.485	_	_	6.33	2.123	_	_	1.646	_	_	1.79	_	_	1.767	1.743	_
4872	F	GO:0004872	receptor activity	_	1.3616e-08	_	_	0.032753	0.0079339	_	8.74e-09	0.0058111	_	_	7.866	_	_	1.485	2.101	_	8.058	2.236	_	_	2.301	_	_	2.048	1.795	_	2.139	2.009	_
4888	F	GO:0004888	transmembrane receptor activity	_	1.0312e-08	_	_	0.032753	0.0069478	_	6.2884e-09	0.0052693	_	_	7.987	_	_	1.485	2.158	_	8.201	2.278	_	_	2.318	_	_	2.064	1.809	_	2.155	2.025	_
5488	F	GO:0005488	binding	_	0.0055247	_	_	_	_	_	_	_	_	_	2.258	_	_	_	_	_	_	_	_	_	1.06	_	_	_	_	_	_	_	_
5506	F	GO:0005506	iron ion binding	0.013029	2.6223e-07	0.026192	_	_	0.048012	_	_	0.033218	_	1.885	6.581	1.582	_	_	1.319	_	_	1.479	_	1.556	1.713	1.38	_	_	1.387	_	_	1.513	_
5507	F	GO:0005507	copper ion binding	_	_	3.6042e-07	0.00040484	_	0.0016139	_	_	_	4.2184e-12	_	_	6.443	3.393	_	2.792	_	_	_	11.375	_	_	2.579	2.653	_	2.115	_	_	_	11.134
5509	F	GO:0005509	calcium ion binding	_	_	_	_	0.013934	_	_	_	_	_	_	_	_	_	1.856	_	_	_	_	_	_	_	_	_	2.95	_	_	_	_	_
5524	F	GO:0005524	ATP binding	2.0366e-13	1.2705e-12	5.4408e-08	_	5.0133e-09	4.9308e-14	0.016984	1.7407e-15	6.5911e-05	_	12.691	11.896	7.264	_	8.3	13.307	1.77	14.759	4.181	_	1.502	1.357	1.309	_	1.494	1.421	1.317	1.35	1.299	_
5856	C	GO:0005856	cytoskeleton	_	_	0.022216	_	_	_	_	_	_	_	_	_	1.653	_	_	_	_	_	_	_	_	_	2.127	_	_	_	_	_	_	_
5874	C	GO:0005874	microtubule	_	_	2.2392e-05	_	_	_	_	_	_	_	_	_	4.65	_	_	_	_	_	_	_	_	_	4.606	_	_	_	_	_	_	_
5975	P	GO:0005975	carbohydrate metabolic process	_	_	_	_	_	_	_	_	_	0.01235	_	_	_	_	_	_	_	_	_	1.908	_	_	_	_	_	_	_	_	_	2.188
5976	P	GO:0005976	polysaccharide metabolic process	_	_	_	_	_	_	_	_	_	0.0099621	_	_	_	_	_	_	_	_	_	2.002	_	_	_	_	_	_	_	_	_	4.133
5984	P	GO:0005984	disaccharide metabolic process	_	0.00033968	_	_	_	_	_	_	_	_	_	3.469	_	_	_	_	_	_	_	_	_	3.456	_	_	_	_	_	_	_	_
5991	P	GO:0005991	trehalose metabolic process	_	0.0069909	_	_	_	_	_	_	_	_	_	2.155	_	_	_	_	_	_	_	_	_	3.456	_	_	_	_	_	_	_	_
5992	P	GO:0005992	trehalose biosynthetic process	_	0.0086111	_	_	_	_	_	_	_	_	_	2.065	_	_	_	_	_	_	_	_	_	3.629	_	_	_	_	_	_	_	_
6022	P	GO:0006022	aminoglycan metabolic process	_	0.00012725	0.010334	_	_	_	_	_	_	_	_	3.895	1.986	_	_	_	_	_	_	_	_	4.839	3.948	_	_	_	_	_	_	_
6026	P	GO:0006026	aminoglycan catabolic process	_	7.2263e-05	0.0073814	_	_	_	_	_	_	_	_	4.141	2.132	_	_	_	_	_	_	_	_	5.069	4.136	_	_	_	_	_	_	_
6030	P	GO:0006030	chitin metabolic process	_	7.2263e-05	0.0073814	_	_	_	_	_	_	_	_	4.141	2.132	_	_	_	_	_	_	_	_	5.069	4.136	_	_	_	_	_	_	_
6032	P	GO:0006032	chitin catabolic process	_	7.2263e-05	0.0073814	_	_	_	_	_	_	_	_	4.141	2.132	_	_	_	_	_	_	_	_	5.069	4.136	_	_	_	_	_	_	_
6073	P	GO:0006073	cellular glucan metabolic process	_	_	_	_	_	_	_	_	_	0.0030321	_	_	_	_	_	_	_	_	_	2.518	_	_	_	_	_	_	_	_	_	6.75
6184	P	GO:0006184	GTP catabolic process	_	_	3.1356e-05	_	_	_	_	_	_	_	_	_	4.504	_	_	_	_	_	_	_	_	_	4.471	_	_	_	_	_	_	_
6195	P	GO:0006195	purine nucleotide catabolic process	_	_	5.2424e-05	_	_	_	_	_	_	_	_	_	4.28	_	_	_	_	_	_	_	_	_	4.222	_	_	_	_	_	_	_
6355	P	GO:0006355	regulation of transcription, DNA-dependent	_	_	_	0.043593	_	_	_	_	_	_	_	_	_	1.361	_	_	_	_	_	_	_	_	_	1.327	_	_	_	_	_	_
6464	P	GO:0006464	protein modification process	0.013029	0.030376	1.9994e-06	_	_	_	_	0.00068412	_	_	1.885	1.517	5.699	_	_	_	_	3.165	_	_	1.28	1.179	1.357	_	_	_	_	1.223	_	_
6468	P	GO:0006468	protein amino acid phosphorylation	5.5209e-05	0.00051825	1.2577e-08	_	_	0.015204	_	3.9475e-07	_	_	4.258	3.285	7.9	_	_	1.818	_	6.404	_	_	1.44	1.278	1.491	_	_	1.251	_	1.34	_	_
6694	P	GO:0006694	steroid biosynthetic process	_	0.04169	_	_	_	0.039479	_	_	_	_	_	1.38	_	_	_	1.404	_	_	_	_	_	1.829	_	_	_	2.01	_	_	_	_
6793	P	GO:0006793	phosphorus metabolic process	0.0029621	0.021683	5.4408e-08	_	_	0.039479	_	3.3404e-05	_	_	2.528	1.664	7.264	_	_	1.404	_	4.476	_	_	1.332	1.196	1.431	_	_	1.213	_	1.273	_	_
6796	P	GO:0006796	phosphate metabolic process	0.0029621	0.021683	5.4408e-08	_	_	0.039479	_	3.3404e-05	_	_	2.528	1.664	7.264	_	_	1.404	_	4.476	_	_	1.332	1.196	1.431	_	_	1.213	_	1.273	_	_
6811	P	GO:0006811	ion transport	_	_	_	_	_	_	0.049657	_	_	_	_	_	_	_	_	_	1.304	_	_	_	_	_	_	_	_	_	1.841	_	_	_
6855	P	GO:0006855	multidrug transport	_	0.029723	_	_	_	_	_	_	_	_	_	1.527	_	_	_	_	_	_	_	_	_	2.165	_	_	_	_	_	_	_	_
6915	P	GO:0006915	apoptosis	1.4874e-18	6.6239e-30	3.6042e-07	_	1.1023e-21	1.3143e-26	3.3719e-10	3.6498e-28	2.8815e-14	_	17.828	29.179	6.443	_	20.958	25.881	9.472	27.438	13.54	_	2.849	2.706	1.826	_	3.508	2.793	2.925	2.418	2.57	_
6950	P	GO:0006950	response to stress	_	0.0013512	_	_	_	_	_	0.00063102	_	_	_	2.869	_	_	_	_	_	3.2	_	_	_	1.447	_	_	_	_	_	1.416	_	_
6952	P	GO:0006952	defense response	_	6.0165e-12	0.0027223	_	0.019724	6.9847e-05	_	9.9281e-13	8.7001e-05	_	_	11.221	2.565	_	1.705	4.156	_	12.003	4.06	_	_	2.622	1.817	_	2.162	2.126	_	2.444	2.379	_
6955	P	GO:0006955	immune response	_	5.0123e-13	0.0050635	_	0.0046118	0.00064157	0.037082	9.9281e-13	5.8972e-05	_	_	12.3	2.296	_	2.336	3.193	1.431	12.003	4.229	_	_	2.978	1.893	_	2.541	2.142	2.511	2.668	2.648	_
7017	P	GO:0007017	microtubule-based process	_	_	3.1356e-05	_	_	_	_	_	_	_	_	_	4.504	_	_	_	_	_	_	_	_	_	2.488	_	_	_	_	_	_	_
7018	P	GO:0007018	microtubule-based movement	_	_	0.025322	_	_	_	_	_	_	_	_	_	1.597	_	_	_	_	_	_	_	_	_	2.148	_	_	_	_	_	_	_
7165	P	GO:0007165	signal transduction	_	0.00019014	_	_	_	_	_	0.00010826	_	_	_	3.721	_	_	_	_	_	3.966	_	_	_	1.647	_	_	_	_	_	1.586	_	_
8061	F	GO:0008061	chitin binding	_	3.9028e-06	_	_	_	_	_	_	_	_	_	5.409	_	_	_	_	_	_	_	_	_	5.806	_	_	_	_	_	_	_	_
8150	P	GO:0008150	biological_process	2.2754e-05	4.9654e-06	0.00014785	_	4.8364e-06	0.00097409	_	1.4207e-06	0.0038778	_	4.643	5.304	3.83	_	5.315	3.011	_	5.847	2.411	_	1.09	1.07	1.064	_	1.114	1.062	_	1.065	1.069	_
8152	P	GO:0008152	metabolic process	_	_	_	_	_	_	_	_	_	0.012186	_	_	_	_	_	_	_	_	_	1.914	_	_	_	_	_	_	_	_	_	1.253
8194	F	GO:0008194	UDP-glycosyltransferase activity	_	_	_	_	_	_	_	_	_	0.0066578	_	_	_	_	_	_	_	_	_	2.177	_	_	_	_	_	_	_	_	_	5.756
8202	P	GO:0008202	steroid metabolic process	_	0.048812	_	_	_	0.041931	_	_	_	_	_	1.311	_	_	_	1.377	_	_	_	_	_	1.8	_	_	_	1.979	_	_	_	_
8219	P	GO:0008219	cell death	2.4216e-18	8.3893e-30	1.0798e-07	_	7.3274e-22	2.1624e-27	3.2574e-10	1.3874e-28	1.4393e-14	_	17.616	29.076	6.967	_	21.135	26.665	9.487	27.858	13.842	_	2.775	2.648	1.852	_	3.468	2.783	2.895	2.4	2.562	_
8725	F	GO:0008725	DNA-3-methyladenine glycosylase I activity	_	_	0.0073814	_	_	_	_	_	_	_	_	_	2.132	_	_	_	_	_	_	_	_	_	5.428	_	_	_	_	_	_	_
9055	F	GO:0009055	electron carrier activity	0.00096003	5.3811e-07	0.015426	_	_	0.02731	_	_	_	_	3.018	6.269	1.812	_	_	1.564	_	_	_	_	1.641	1.652	1.383	_	_	1.399	_	_	_	_
9123	P	GO:0009123	nucleoside monophosphate metabolic process	_	_	_	_	_	0.033391	_	_	_	_	_	_	_	_	_	1.476	_	_	_	_	_	_	_	_	_	4.061	_	_	_	_
9124	P	GO:0009124	nucleoside monophosphate biosynthetic process	_	_	_	_	_	0.033391	_	_	_	_	_	_	_	_	_	1.476	_	_	_	_	_	_	_	_	_	4.061	_	_	_	_
9141	P	GO:0009141	nucleoside triphosphate metabolic process	_	_	0.028543	_	_	_	_	_	_	_	_	_	1.545	_	_	_	_	_	_	_	_	_	1.921	_	_	_	_	_	_	_
9143	P	GO:0009143	nucleoside triphosphate catabolic process	_	_	5.2424e-05	_	_	_	_	_	_	_	_	_	4.28	_	_	_	_	_	_	_	_	_	4.222	_	_	_	_	_	_	_
9144	P	GO:0009144	purine nucleoside triphosphate metabolic process	_	_	0.018432	_	_	_	_	_	_	_	_	_	1.734	_	_	_	_	_	_	_	_	_	1.998	_	_	_	_	_	_	_
9146	P	GO:0009146	purine nucleoside triphosphate catabolic process	_	_	5.2424e-05	_	_	_	_	_	_	_	_	_	4.28	_	_	_	_	_	_	_	_	_	4.222	_	_	_	_	_	_	_
9154	P	GO:0009154	purine ribonucleotide catabolic process	_	_	5.2424e-05	_	_	_	_	_	_	_	_	_	4.28	_	_	_	_	_	_	_	_	_	4.222	_	_	_	_	_	_	_
9166	P	GO:0009166	nucleotide catabolic process	_	_	5.2424e-05	_	_	_	_	_	_	_	_	_	4.28	_	_	_	_	_	_	_	_	_	4.222	_	_	_	_	_	_	_
9199	P	GO:0009199	ribonucleoside triphosphate metabolic process	_	_	0.018432	_	_	_	_	_	_	_	_	_	1.734	_	_	_	_	_	_	_	_	_	1.998	_	_	_	_	_	_	_
9203	P	GO:0009203	ribonucleoside triphosphate catabolic process	_	_	5.2424e-05	_	_	_	_	_	_	_	_	_	4.28	_	_	_	_	_	_	_	_	_	4.222	_	_	_	_	_	_	_
9205	P	GO:0009205	purine ribonucleoside triphosphate metabolic process	_	_	0.018432	_	_	_	_	_	_	_	_	_	1.734	_	_	_	_	_	_	_	_	_	1.998	_	_	_	_	_	_	_
9207	P	GO:0009207	purine ribonucleoside triphosphate catabolic process	_	_	5.2424e-05	_	_	_	_	_	_	_	_	_	4.28	_	_	_	_	_	_	_	_	_	4.222	_	_	_	_	_	_	_
9250	P	GO:0009250	glucan biosynthetic process	_	_	_	_	_	_	_	_	_	0.01162	_	_	_	_	_	_	_	_	_	1.935	_	_	_	_	_	_	_	_	_	7.576
9259	P	GO:0009259	ribonucleotide metabolic process	_	_	0.036498	_	_	_	_	_	_	_	_	_	1.438	_	_	_	_	_	_	_	_	_	1.848	_	_	_	_	_	_	_
9261	P	GO:0009261	ribonucleotide catabolic process	_	_	5.2424e-05	_	_	_	_	_	_	_	_	_	4.28	_	_	_	_	_	_	_	_	_	4.222	_	_	_	_	_	_	_
9311	P	GO:0009311	oligosaccharide metabolic process	_	0.0033803	_	_	0.040661	_	_	_	_	_	_	2.471	_	_	1.391	_	_	_	_	_	_	2.846	_	_	3.701	_	_	_	_	_
9628	P	GO:0009628	response to abiotic stimulus	_	_	_	0.047604	_	_	_	_	_	_	_	_	_	1.322	_	_	_	_	_	_	_	_	_	3.057	_	_	_	_	_	_
9765	P	GO:0009765	photosynthesis, light harvesting	_	_	_	_	_	_	_	0.028464	_	_	_	_	_	_	_	_	_	1.546	_	_	_	_	_	_	_	_	_	2.986	_	_
9889	P	GO:0009889	regulation of biosynthetic process	_	_	_	0.047604	_	_	_	_	_	_	_	_	_	1.322	_	_	_	_	_	_	_	_	_	1.313	_	_	_	_	_	_
9987	P	GO:0009987	cellular process	0.0045418	_	_	_	0.016759	0.0025663	_	0.0052302	_	_	2.343	_	_	_	1.776	2.591	_	2.281	_	_	1.132	_	_	_	1.147	1.115	_	1.085	_	_
10468	P	GO:0010468	regulation of gene expression	_	_	_	0.047604	_	_	_	_	_	_	_	_	_	1.322	_	_	_	_	_	_	_	_	_	1.301	_	_	_	_	_	_
10556	P	GO:0010556	regulation of macromolecule biosynthetic process	_	_	_	0.047604	_	_	_	_	_	_	_	_	_	1.322	_	_	_	_	_	_	_	_	_	1.313	_	_	_	_	_	_
12501	P	GO:0012501	programmed cell death	1.4874e-18	6.6239e-30	3.6042e-07	_	1.1023e-21	1.3143e-26	3.3719e-10	3.6498e-28	2.8815e-14	_	17.828	29.179	6.443	_	20.958	25.881	9.472	27.438	13.54	_	2.849	2.706	1.826	_	3.508	2.793	2.925	2.418	2.57	_
15238	F	GO:0015238	drug transmembrane transporter activity	_	0.029723	_	_	_	_	_	_	_	_	_	1.527	_	_	_	_	_	_	_	_	_	2.165	_	_	_	_	_	_	_	_
15630	C	GO:0015630	microtubule cytoskeleton	_	_	0.0019325	_	_	_	_	_	_	_	_	_	2.714	_	_	_	_	_	_	_	_	_	3.016	_	_	_	_	_	_	_
15893	P	GO:0015893	drug transport	_	0.029723	_	_	_	_	_	_	_	_	_	1.527	_	_	_	_	_	_	_	_	_	2.165	_	_	_	_	_	_	_	_
15979	P	GO:0015979	photosynthesis	0.029091	_	_	_	_	_	_	_	_	_	1.536	_	_	_	_	_	_	_	_	_	2.125	_	_	_	_	_	_	_	_	_
16020	C	GO:0016020	membrane	_	_	_	_	_	0.00055015	_	_	_	_	_	_	_	_	_	3.26	_	_	_	_	_	_	_	_	_	1.248	_	_	_	_
16021	C	GO:0016021	integral to membrane	_	_	_	_	_	0.042304	_	_	_	_	_	_	_	_	_	1.374	_	_	_	_	_	_	_	_	_	1.294	_	_	_	_
16051	P	GO:0016051	carbohydrate biosynthetic process	_	_	_	_	_	_	_	_	_	0.012186	_	_	_	_	_	_	_	_	_	1.914	_	_	_	_	_	_	_	_	_	4.264
16137	P	GO:0016137	glycoside metabolic process	_	0.00033968	_	_	_	_	_	_	_	_	_	3.469	_	_	_	_	_	_	_	_	_	3.456	_	_	_	_	_	_	_	_
16138	P	GO:0016138	glycoside biosynthetic process	_	0.021683	_	_	_	_	_	_	_	_	_	1.664	_	_	_	_	_	_	_	_	_	3.226	_	_	_	_	_	_	_	_
16229	F	GO:0016229	steroid dehydrogenase activity	_	0.04169	_	_	_	0.039479	_	_	_	_	_	1.38	_	_	_	1.404	_	_	_	_	_	1.855	_	_	_	2.03	_	_	_	_
16265	P	GO:0016265	death	2.4216e-18	8.3893e-30	1.0798e-07	_	7.3274e-22	2.1624e-27	3.2574e-10	1.3874e-28	1.4393e-14	_	17.616	29.076	6.967	_	21.135	26.665	9.487	27.858	13.842	_	2.775	2.648	1.852	_	3.468	2.783	2.895	2.4	2.562	_
16298	F	GO:0016298	lipase activity	_	_	_	_	_	_	_	0.017478	_	_	_	_	_	_	_	_	_	1.758	_	_	_	_	_	_	_	_	_	2.117	_	_
16301	F	GO:0016301	kinase activity	0.0007638	0.0065947	1.0798e-07	_	_	0.01156	_	1.1933e-05	_	_	3.117	2.181	6.967	_	_	1.937	_	4.923	_	_	1.356	1.215	1.409	_	_	1.24	_	1.279	_	_
16310	P	GO:0016310	phosphorylation	0.00096003	0.0080244	4.4522e-08	_	_	0.020085	_	7.7895e-06	_	_	3.018	2.096	7.351	_	_	1.697	_	5.108	_	_	1.364	1.219	1.449	_	_	1.236	_	1.295	_	_
16491	F	GO:0016491	oxidoreductase activity	_	3.9093e-05	0.03282	_	_	0.00057601	_	_	0.040944	4.4385e-05	_	4.408	1.484	_	_	3.24	_	_	1.388	4.353	_	1.291	1.185	_	_	1.292	_	_	1.248	2.156
16568	P	GO:0016568	chromatin modification	_	_	_	_	_	_	0.037082	_	_	_	_	_	_	_	_	_	1.431	_	_	_	_	_	_	_	_	_	5.565	_	_	_
16616	F	GO:0016616	oxidoreductase activity, acting on the CH-OH group of donors, NAD or NADP as acceptor	_	_	_	_	0.033662	_	_	_	_	_	_	_	_	_	1.473	_	_	_	_	_	_	_	_	_	1.865	_	_	_	_	_
16679	F	GO:0016679	oxidoreductase activity, acting on diphenols and related substances as donors	_	0.033512	_	_	_	_	_	_	_	_	_	1.475	_	_	_	_	_	_	_	_	_	3.003	_	_	_	_	_	_	_	_
16682	F	GO:0016682	oxidoreductase activity, acting on diphenols and related substances as donors, oxygen as acceptor	_	0.0033803	_	_	_	_	_	_	_	_	_	2.471	_	_	_	_	_	_	_	_	_	4.554	_	_	_	_	_	_	_	_
16705	F	GO:0016705	oxidoreductase activity, acting on paired donors, with incorporation or reduction of molecular oxygen	0.00018326	2.6002e-06	_	_	_	0.0036523	_	0.014228	_	_	3.737	5.585	_	_	_	2.437	_	1.847	_	_	1.757	1.654	_	_	_	1.51	_	1.351	_	_
16717	F	GO:0016717	oxidoreductase activity, acting on paired donors, with oxidation of a pair of donors resulting in the reduction of molecular oxygen to two molecules of water	_	_	_	_	0.018226	_	_	_	_	_	_	_	_	_	1.739	_	_	_	_	_	_	_	_	_	7.374	_	_	_	_	_
16740	F	GO:0016740	transferase activity	0.00403	_	0.00010186	_	_	0.027579	_	0.0064009	_	_	2.395	_	3.992	_	_	1.559	_	2.194	_	_	1.217	_	1.208	_	_	1.151	_	1.135	_	_
16757	F	GO:0016757	transferase activity, transferring glycosyl groups	_	_	_	_	_	_	_	_	_	0.00062909	_	_	_	_	_	_	_	_	_	3.201	_	_	_	_	_	_	_	_	_	3.129
16759	F	GO:0016759	cellulose synthase activity	_	_	_	_	_	_	_	_	_	0.0030321	_	_	_	_	_	_	_	_	_	2.518	_	_	_	_	_	_	_	_	_	11.529
16760	F	GO:0016760	cellulose synthase (UDP-forming) activity	_	_	_	_	_	_	_	_	_	0.0030321	_	_	_	_	_	_	_	_	_	2.518	_	_	_	_	_	_	_	_	_	11.529
16772	F	GO:0016772	transferase activity, transferring phosphorus-containing groups	0.0080857	_	2.844e-05	_	_	_	_	0.00018086	_	_	2.092	_	4.546	_	_	_	_	3.743	_	_	1.281	_	1.307	_	_	_	_	1.231	_	_
16773	F	GO:0016773	phosphotransferase activity, alcohol group as acceptor	0.00036504	0.002496	2.7137e-07	_	_	0.02731	_	1.8448e-05	_	_	3.438	2.603	6.566	_	_	1.564	_	4.734	_	_	1.377	1.237	1.398	_	_	1.223	_	1.277	_	_
16798	F	GO:0016798	hydrolase activity, acting on glycosyl bonds	_	_	0.022216	_	_	_	_	_	_	0.01286	_	_	1.653	_	_	_	_	_	_	1.891	_	_	1.432	_	_	_	_	_	_	2.72
16840	F	GO:0016840	carbon-nitrogen lyase activity	_	_	0.032626	_	_	0.039479	_	_	_	_	_	_	1.486	_	_	1.404	_	_	_	_	_	_	3.619	_	_	3.867	_	_	_	_
16841	F	GO:0016841	ammonia-lyase activity	_	_	0.0010047	0.004134	_	_	_	_	_	_	_	_	2.998	2.384	_	_	_	_	_	_	_	_	9.047	12.505	_	_	_	_	_	_
16998	P	GO:0016998	cell wall macromolecule catabolic process	_	0.00033968	0.00030816	_	_	_	_	_	_	_	_	3.469	3.511	_	_	_	_	_	_	_	_	3.164	3.341	_	_	_	_	_	_	_
17076	F	GO:0017076	purine nucleotide binding	3.3336e-09	4.242e-07	6.6673e-07	_	2.9207e-08	2.2745e-11	0.037082	5.3069e-11	0.0038732	_	8.477	6.372	6.176	_	7.535	10.643	1.431	10.275	2.412	_	1.374	1.241	1.253	_	1.43	1.342	1.249	1.265	1.215	_
19104	F	GO:0019104	DNA N-glycosylase activity	_	_	0.025322	_	_	_	_	_	_	_	_	_	1.597	_	_	_	_	_	_	_	_	_	4.343	_	_	_	_	_	_	_
19219	P	GO:0019219	regulation of nucleobase, nucleoside, nucleotide and nucleic acid metabolic process	_	_	_	0.047604	_	_	_	_	_	_	_	_	_	1.322	_	_	_	_	_	_	_	_	_	1.302	_	_	_	_	_	_
20037	F	GO:0020037	heme binding	0.022636	2.6895e-07	_	_	_	_	_	_	_	_	1.645	6.57	_	_	_	_	_	_	_	_	1.559	1.754	_	_	_	_	_	_	_	_
23046	P	GO:0023046	signaling process	_	0.0016389	_	_	_	_	_	0.0002077	0.033998	_	_	2.785	_	_	_	_	_	3.683	1.469	_	_	1.522	_	_	_	_	_	1.527	1.571	_
23052	P	GO:0023052	signaling	_	0.0045876	_	_	0.032753	_	_	0.00021724	0.033998	_	_	2.338	_	_	1.485	_	_	3.663	1.469	_	_	1.469	_	_	1.685	_	_	1.511	1.556	_
23060	P	GO:0023060	signal transmission	_	0.0016389	_	_	_	_	_	0.0002077	0.033998	_	_	2.785	_	_	_	_	_	3.683	1.469	_	_	1.522	_	_	_	_	_	1.527	1.571	_
30170	F	GO:0030170	pyridoxal phosphate binding	_	0.044987	_	_	_	_	_	_	_	_	_	1.347	_	_	_	_	_	_	_	_	_	1.814	_	_	_	_	_	_	_	_
30243	P	GO:0030243	cellulose metabolic process	_	_	_	_	_	_	_	_	_	0.0052825	_	_	_	_	_	_	_	_	_	2.277	_	_	_	_	_	_	_	_	_	9.643
30244	P	GO:0030244	cellulose biosynthetic process	_	_	_	_	_	_	_	_	_	0.0052825	_	_	_	_	_	_	_	_	_	2.277	_	_	_	_	_	_	_	_	_	9.643
30246	F	GO:0030246	carbohydrate binding	_	0.0082036	_	_	_	_	_	_	_	_	_	2.086	_	_	_	_	_	_	_	_	_	1.618	_	_	_	_	_	_	_	_
30247	F	GO:0030247	polysaccharide binding	_	3.9028e-06	_	_	_	_	_	_	_	_	_	5.409	_	_	_	_	_	_	_	_	_	5.806	_	_	_	_	_	_	_	_
30554	F	GO:0030554	adenyl nucleotide binding	7.3049e-12	2.0218e-10	2.6273e-07	_	3.8207e-09	2.9357e-13	0.029431	4.2538e-14	0.00035768	_	11.136	9.694	6.58	_	8.418	12.532	1.531	13.371	3.447	_	1.452	1.311	1.277	_	1.484	1.393	1.283	1.32	1.264	_
31224	C	GO:0031224	intrinsic to membrane	_	0.0065947	0.0050635	_	_	0.00055015	_	0.00039215	0.0091437	_	_	2.181	2.296	_	_	3.26	_	3.407	2.039	_	_	1.281	1.307	_	_	1.397	_	1.307	1.388	_
31326	P	GO:0031326	regulation of cellular biosynthetic process	_	_	_	0.047604	_	_	_	_	_	_	_	_	_	1.322	_	_	_	_	_	_	_	_	_	1.313	_	_	_	_	_	_
32553	F	GO:0032553	ribonucleotide binding	1.9538e-10	6.4341e-09	1.3389e-07	_	1.1976e-07	3.567e-12	0.029431	5.3993e-12	0.001021	_	9.709	8.192	6.873	_	6.922	11.448	1.531	11.268	2.991	_	1.414	1.282	1.28	_	1.427	1.368	1.281	1.288	1.243	_
32555	F	GO:0032555	purine ribonucleotide binding	1.9538e-10	6.4341e-09	1.3389e-07	_	1.1976e-07	3.567e-12	0.029431	5.3993e-12	0.001021	_	9.709	8.192	6.873	_	6.922	11.448	1.531	11.268	2.991	_	1.414	1.282	1.28	_	1.427	1.368	1.281	1.288	1.243	_
32559	F	GO:0032559	adenyl ribonucleotide binding	2.0366e-13	1.2705e-12	5.4408e-08	_	5.0133e-09	4.9308e-14	0.016984	1.7407e-15	6.5911e-05	_	12.691	11.896	7.264	_	8.3	13.307	1.77	14.759	4.181	_	1.502	1.357	1.309	_	1.494	1.421	1.317	1.35	1.299	_
33764	F	GO:0033764	steroid dehydrogenase activity, acting on the CH-OH group of donors, NAD or NADP as acceptor	_	0.04169	_	_	_	0.039479	_	_	_	_	_	1.38	_	_	_	1.404	_	_	_	_	_	1.855	_	_	_	2.03	_	_	_	_
34637	P	GO:0034637	cellular carbohydrate biosynthetic process	_	_	_	_	_	_	_	_	_	0.011537	_	_	_	_	_	_	_	_	_	1.938	_	_	_	_	_	_	_	_	_	4.42
34655	P	GO:0034655	nucleobase, nucleoside, nucleotide and nucleic acid catabolic process	_	_	5.2424e-05	_	_	_	_	_	_	_	_	_	4.28	_	_	_	_	_	_	_	_	_	4.222	_	_	_	_	_	_	_
34656	P	GO:0034656	nucleobase, nucleoside and nucleotide catabolic process	_	_	5.2424e-05	_	_	_	_	_	_	_	_	_	4.28	_	_	_	_	_	_	_	_	_	4.222	_	_	_	_	_	_	_
35251	F	GO:0035251	UDP-glucosyltransferase activity	_	_	_	_	_	_	_	_	_	0.010567	_	_	_	_	_	_	_	_	_	1.976	_	_	_	_	_	_	_	_	_	7.916
42221	P	GO:0042221	response to chemical stimulus	_	0.036516	_	_	_	_	_	_	_	_	_	1.438	_	_	_	_	_	_	_	_	_	1.544	_	_	_	_	_	_	_	_
42493	P	GO:0042493	response to drug	_	0.029723	_	_	_	_	_	_	_	_	_	1.527	_	_	_	_	_	_	_	_	_	2.165	_	_	_	_	_	_	_	_
42578	F	GO:0042578	phosphoric ester hydrolase activity	_	_	_	_	_	_	0.037082	_	_	_	_	_	_	_	_	_	1.431	_	_	_	_	_	_	_	_	_	2.938	_	_	_
43167	F	GO:0043167	ion binding	_	_	0.037679	0.0087538	_	_	_	_	_	0.00022758	_	_	1.424	2.058	_	_	_	_	_	3.643	_	_	1.184	1.311	_	_	_	_	_	2.054
43169	F	GO:0043169	cation binding	_	_	0.03282	0.0087538	_	_	_	_	_	0.00022758	_	_	1.484	2.058	_	_	_	_	_	3.643	_	_	1.187	1.315	_	_	_	_	_	2.061
43412	P	GO:0043412	macromolecule modification	0.0383	_	6.4205e-06	_	_	_	_	0.0012432	_	_	1.417	_	5.192	_	_	_	_	2.905	_	_	1.247	_	1.336	_	_	_	_	1.212	_	_
43531	F	GO:0043531	ADP binding	1.4874e-18	1.0135e-29	3.947e-06	_	4.2549e-21	5.8744e-26	3.2574e-10	2.1805e-27	6.1069e-14	_	17.828	28.994	5.404	_	20.371	25.231	9.487	26.661	13.214	_	2.875	2.707	1.764	_	3.493	2.785	2.983	2.41	2.563	_
43623	P	GO:0043623	cellular protein complex assembly	_	_	0.00090859	_	_	_	_	_	_	_	_	_	3.042	_	_	_	_	_	_	_	_	_	3.378	_	_	_	_	_	_	_
43687	P	GO:0043687	post-translational protein modification	0.00071555	0.0041229	1.497e-07	_	_	_	_	1.6456e-05	_	_	3.145	2.385	6.825	_	_	_	_	4.784	_	_	1.364	1.228	1.409	_	_	_	_	1.28	_	_
44036	P	GO:0044036	cell wall macromolecule metabolic process	_	0.00041202	0.00039512	_	_	_	_	_	_	_	_	3.385	3.403	_	_	_	_	_	_	_	_	3.104	3.278	_	_	_	_	_	_	_
44042	P	GO:0044042	glucan metabolic process	_	_	_	_	_	_	_	_	_	0.0030321	_	_	_	_	_	_	_	_	_	2.518	_	_	_	_	_	_	_	_	_	6.75
44264	P	GO:0044264	cellular polysaccharide metabolic process	_	_	_	_	_	_	_	_	_	0.01162	_	_	_	_	_	_	_	_	_	1.935	_	_	_	_	_	_	_	_	_	4.352
44270	P	GO:0044270	cellular nitrogen compound catabolic process	_	_	0.0011473	_	_	_	_	_	_	_	_	_	2.94	_	_	_	_	_	_	_	_	_	3.304	_	_	_	_	_	_	_
44430	C	GO:0044430	cytoskeletal part	_	_	0.0063326	_	_	_	_	_	_	_	_	_	2.198	_	_	_	_	_	_	_	_	_	2.528	_	_	_	_	_	_	_
45087	P	GO:0045087	innate immune response	_	5.0123e-13	0.0050635	_	0.0046118	0.00064157	0.037082	9.9281e-13	5.8972e-05	_	_	12.3	2.296	_	2.336	3.193	1.431	12.003	4.229	_	_	2.978	1.893	_	2.541	2.142	2.511	2.668	2.648	_
45449	P	GO:0045449	regulation of transcription	_	_	_	0.043593	_	_	_	_	_	_	_	_	_	1.361	_	_	_	_	_	_	_	_	_	1.326	_	_	_	_	_	_
46039	P	GO:0046039	GTP metabolic process	_	_	5.1021e-05	_	_	_	_	_	_	_	_	_	4.292	_	_	_	_	_	_	_	_	_	4.071	_	_	_	_	_	_	_
46351	P	GO:0046351	disaccharide biosynthetic process	_	0.021683	_	_	_	_	_	_	_	_	_	1.664	_	_	_	_	_	_	_	_	_	3.226	_	_	_	_	_	_	_	_
46527	F	GO:0046527	glucosyltransferase activity	_	_	_	_	_	_	_	_	_	0.010567	_	_	_	_	_	_	_	_	_	1.976	_	_	_	_	_	_	_	_	_	7.916
46700	P	GO:0046700	heterocycle catabolic process	_	_	0.0018962	_	_	_	_	_	_	_	_	_	2.722	_	_	_	_	_	_	_	_	_	3.167	_	_	_	_	_	_	_
46872	F	GO:0046872	metal ion binding	_	_	0.027264	0.0087538	_	_	_	_	_	0.00022758	_	_	1.564	2.058	_	_	_	_	_	3.643	_	_	1.193	1.322	_	_	_	_	_	2.071
46906	F	GO:0046906	tetrapyrrole binding	0.037999	8.9667e-07	_	_	_	_	_	_	_	_	1.42	6.047	_	_	_	_	_	_	_	_	1.521	1.711	_	_	_	_	_	_	_	_
46914	F	GO:0046914	transition metal ion binding	_	0.029723	0.016742	0.043593	_	_	_	_	_	4.3552e-05	_	1.527	1.776	1.361	_	_	_	_	_	4.361	_	1.212	1.242	1.319	_	_	_	_	_	2.427
50789	P	GO:0050789	regulation of biological process	_	0.048767	_	_	_	_	_	_	_	_	_	1.312	_	_	_	_	_	_	_	_	_	1.162	_	_	_	_	_	_	_	_
50794	P	GO:0050794	regulation of cellular process	_	0.03072	_	_	_	_	_	_	_	_	_	1.513	_	_	_	_	_	_	_	_	_	1.175	_	_	_	_	_	_	_	_
50896	P	GO:0050896	response to stimulus	_	0.00030516	_	_	_	_	_	2.8549e-05	_	_	_	3.515	_	_	_	_	_	4.544	_	_	_	1.437	_	_	_	_	_	1.435	_	_
51171	P	GO:0051171	regulation of nitrogen compound metabolic process	_	_	_	0.047604	_	_	_	_	_	_	_	_	_	1.322	_	_	_	_	_	_	_	_	_	1.302	_	_	_	_	_	_
51252	P	GO:0051252	regulation of RNA metabolic process	_	_	_	0.043593	_	_	_	_	_	_	_	_	_	1.361	_	_	_	_	_	_	_	_	_	1.327	_	_	_	_	_	_
51258	P	GO:0051258	protein polymerization	_	_	7.536e-05	_	_	_	_	_	_	_	_	_	4.123	_	_	_	_	_	_	_	_	_	4.108	_	_	_	_	_	_	_
55085	P	GO:0055085	transmembrane transport	_	_	_	_	_	0.00073833	_	0.014361	_	_	_	_	_	_	_	3.132	_	1.843	_	_	_	_	_	_	_	1.498	_	1.306	_	_
55114	P	GO:0055114	oxidation reduction	_	0.00020246	0.0086289	_	_	0.0018223	_	_	_	0.00022758	_	3.694	2.064	_	_	2.739	_	_	_	3.643	_	1.287	1.232	_	_	1.288	_	_	_	2.121
60089	F	GO:0060089	molecular transducer activity	_	0.0003618	_	_	0.032753	_	_	4.6746e-07	0.0075336	_	_	3.442	_	_	1.485	_	_	6.33	2.123	_	_	1.646	_	_	1.79	_	_	1.767	1.743	_
60255	P	GO:0060255	regulation of macromolecule metabolic process	_	_	_	0.047604	_	_	_	_	_	_	_	_	_	1.322	_	_	_	_	_	_	_	_	_	1.303	_	_	_	_	_	_
70279	F	GO:0070279	vitamin B6 binding	_	0.044987	_	_	_	_	_	_	_	_	_	1.347	_	_	_	_	_	_	_	_	_	1.814	_	_	_	_	_	_	_	_
71554	P	GO:0071554	cell wall organization or biogenesis	_	0.0082036	_	_	_	_	_	_	_	_	_	2.086	_	_	_	_	_	_	_	_	_	1.887	_	_	_	_	_	_	_	_
80090	P	GO:0080090	regulation of primary metabolic process	_	_	_	0.047604	_	_	_	_	_	_	_	_	_	1.322	_	_	_	_	_	_	_	_	_	1.298	_	_	_	_	_	_

## Sheet: Table S4
Table S4 GO enrichment analysis of 20 clusters.
GO.ID	GO_type	GO_term	GO_term_description	Description	corr.p.value_Cluster01	corr.p.value_Cluster02	corr.p.value_Cluster04	corr.p.value_Cluster05	corr.p.value_Cluster08	corr.p.value_Cluster09	corr.p.value_Cluster12	corr.p.value_Cluster13	corr.p.value_Cluster14	corr.p.value_Cluster15	corr.p.value_Cluster16	corr.p.value_Cluster19	nlog10FDR_Cluster01	nlog10FDR_Cluster02	nlog10FDR_Cluster04	nlog10FDR_Cluster05	nlog10FDR_Cluster08	nlog10FDR_Cluster09	nlog10FDR_Cluster12	nlog10FDR_Cluster13	nlog10FDR_Cluster14	nlog10FDR_Cluster15	nlog10FDR_Cluster16	nlog10FDR_Cluster19	Enrichment_Cluster01	Enrichment_Cluster02	Enrichment_Cluster04	Enrichment_Cluster05	Enrichment_Cluster08	Enrichment_Cluster09	Enrichment_Cluster12	Enrichment_Cluster13	Enrichment_Cluster14	Enrichment_Cluster15	Enrichment_Cluster16	Enrichment_Cluster19
3	P	GO:0000003	reproduction	reproduction	NA	NA	NA	NA	NA	NA	NA	NA	NA	NA	NA	1.1978e-09	NA	NA	NA	NA	NA	NA	NA	NA	NA	NA	NA	8.922	NA	NA	NA	NA	NA	NA	NA	NA	NA	NA	NA	3.572
166	F	GO:0000166	nucleotide binding	nucleotide binding	NA	NA	0.023866	NA	0.0002477	NA	NA	NA	NA	NA	0.0012555	1.5888e-38	NA	NA	1.622	NA	3.606	NA	NA	NA	NA	NA	2.901	37.799	NA	NA	1.374	NA	1.498	NA	NA	NA	NA	NA	1.513	1.843
271	P	GO:0000271	polysaccharide biosynthetic process	polysaccharide biosynthetic process	NA	NA	NA	NA	0.040236	NA	NA	NA	NA	NA	NA	NA	NA	NA	NA	NA	1.395	NA	NA	NA	NA	NA	NA	NA	NA	NA	NA	NA	3.006	NA	NA	NA	NA	NA	NA	NA
272	P	GO:0000272	polysaccharide catabolic process	polysaccharide catabolic process	NA	NA	NA	NA	NA	NA	NA	NA	0.00019049	NA	NA	NA	NA	NA	NA	NA	NA	NA	NA	NA	3.72	NA	NA	NA	NA	NA	NA	NA	NA	NA	NA	NA	20.746	NA	NA	NA
1871	F	GO:0001871	pattern binding	pattern binding	NA	NA	NA	NA	NA	NA	NA	NA	4.9551e-07	NA	NA	NA	NA	NA	NA	NA	NA	NA	NA	NA	6.305	NA	NA	NA	NA	NA	NA	NA	NA	NA	NA	NA	43.566	NA	NA	NA
1882	F	GO:0001882	nucleoside binding	nucleoside binding	NA	NA	0.037419	NA	0.0012877	NA	NA	NA	NA	NA	0.0010179	3.7667e-47	NA	NA	1.427	NA	2.89	NA	NA	NA	NA	NA	2.992	46.424	NA	NA	1.335	NA	1.471	NA	NA	NA	NA	NA	1.567	2.028
1883	F	GO:0001883	purine nucleoside binding	purine nucleoside binding	NA	NA	0.037419	NA	0.0012273	NA	NA	NA	NA	NA	0.00098476	2.3786e-47	NA	NA	1.427	NA	2.911	NA	NA	NA	NA	NA	3.007	46.624	NA	NA	1.339	NA	1.475	NA	NA	NA	NA	NA	1.572	2.034
2376	P	GO:0002376	immune system process	immune system process	NA	NA	0.023866	NA	NA	0.027429	NA	NA	0.0018236	NA	NA	4.0514e-10	NA	NA	1.622	NA	NA	1.562	NA	NA	2.739	NA	NA	9.392	NA	NA	3.339	NA	NA	2.882	NA	NA	5.958	NA	NA	3.655
3674	F	GO:0003674	molecular_function	molecular_function	NA	NA	NA	NA	NA	NA	NA	NA	0.044986	NA	NA	1.0724e-05	NA	NA	NA	NA	NA	NA	NA	NA	1.347	NA	NA	4.97	NA	NA	NA	NA	NA	NA	NA	NA	1.067	NA	NA	1.044
3677	F	GO:0003677	DNA binding	DNA binding	NA	0.024477	NA	NA	NA	NA	NA	NA	NA	NA	NA	NA	NA	1.611	NA	NA	NA	NA	NA	NA	NA	NA	NA	NA	NA	1.507	NA	NA	NA	NA	NA	NA	NA	NA	NA	NA
3700	F	GO:0003700	transcription factor activity	transcription factor activity	NA	NA	NA	NA	NA	NA	NA	NA	0.026582	NA	NA	NA	NA	NA	NA	NA	NA	NA	NA	NA	1.575	NA	NA	NA	NA	NA	NA	NA	NA	NA	NA	NA	2.524	NA	NA	NA
3774	F	GO:0003774	motor activity	motor activity	NA	NA	NA	NA	0.0090695	NA	NA	NA	NA	NA	NA	0.0051568	NA	NA	NA	NA	2.042	NA	NA	NA	NA	NA	NA	2.288	NA	NA	NA	NA	4.383	NA	NA	NA	NA	NA	NA	2.775
3777	F	GO:0003777	microtubule motor activity	microtubule motor activity	NA	NA	NA	NA	0.0037073	NA	NA	NA	NA	NA	NA	0.0030711	NA	NA	NA	NA	2.431	NA	NA	NA	NA	NA	NA	2.513	NA	NA	NA	NA	5.153	NA	NA	NA	NA	NA	NA	3.046
3824	F	GO:0003824	catalytic activity	catalytic activity	0.00022341	NA	NA	NA	0.00023706	NA	NA	NA	NA	0.00011648	NA	0.014985	3.651	NA	NA	NA	3.625	NA	NA	NA	NA	3.934	NA	1.824	1.431	NA	NA	NA	1.247	NA	NA	NA	NA	1.771	NA	1.094
3854	F	GO:0003854	3-beta-hydroxy-delta5-steroid dehydrogenase activity	3-beta-hydroxy-delta5-steroid dehydrogenase activity	NA	NA	NA	NA	0.01595	6.9838e-05	NA	NA	NA	NA	NA	NA	NA	NA	NA	NA	1.797	4.156	NA	NA	NA	NA	NA	NA	NA	NA	NA	NA	3.908	5.464	NA	NA	NA	NA	NA	NA
3924	F	GO:0003924	GTPase activity	GTPase activity	0.009561	NA	NA	NA	0.027731	NA	NA	NA	NA	NA	NA	NA	2.019	NA	NA	NA	1.557	NA	NA	NA	NA	NA	NA	NA	6.112	NA	NA	NA	3.028	NA	NA	NA	NA	NA	NA	NA
4097	F	GO:0004097	catechol oxidase activity	catechol oxidase activity	NA	NA	NA	NA	NA	0.0022727	NA	NA	NA	NA	NA	NA	NA	NA	NA	NA	NA	2.643	NA	NA	NA	NA	NA	NA	NA	NA	NA	NA	NA	13.775	NA	NA	NA	NA	NA	NA
4180	F	GO:0004180	carboxypeptidase activity	carboxypeptidase activity	NA	NA	NA	NA	0.019353	NA	NA	NA	NA	NA	NA	NA	NA	NA	NA	NA	1.713	NA	NA	NA	NA	NA	NA	NA	NA	NA	NA	NA	5.075	NA	NA	NA	NA	NA	NA	NA
4185	F	GO:0004185	serine-type carboxypeptidase activity	serine-type carboxypeptidase activity	NA	NA	NA	NA	0.016499	NA	NA	NA	NA	NA	NA	NA	NA	NA	NA	NA	1.783	NA	NA	NA	NA	NA	NA	NA	NA	NA	NA	NA	5.402	NA	NA	NA	NA	NA	NA	NA
4553	F	GO:0004553	hydrolase activity, hydrolyzing O-glycosyl compounds	hydrolase activity, hydrolyzing O-glycosyl compounds	NA	NA	NA	NA	0.0013185	NA	NA	NA	NA	NA	NA	NA	NA	NA	NA	NA	2.88	NA	NA	NA	NA	NA	NA	NA	NA	NA	NA	NA	2.587	NA	NA	NA	NA	NA	NA	NA
4568	F	GO:0004568	chitinase activity	chitinase activity	NA	NA	NA	NA	NA	NA	NA	NA	1.6592e-05	NA	NA	NA	NA	NA	NA	NA	NA	NA	NA	NA	4.78	NA	NA	NA	NA	NA	NA	NA	NA	NA	NA	NA	34.577	NA	NA	NA
4672	F	GO:0004672	protein kinase activity	protein kinase activity	NA	NA	NA	NA	3.0648e-06	NA	NA	NA	NA	NA	NA	6.6753e-21	NA	NA	NA	NA	5.514	NA	NA	NA	NA	NA	NA	20.176	NA	NA	NA	NA	2.111	NA	NA	NA	NA	NA	NA	2.025
4674	F	GO:0004674	protein serine/threonine kinase activity	protein serine/threonine kinase activity	NA	NA	NA	NA	NA	NA	NA	NA	NA	NA	NA	0.0016579	NA	NA	NA	NA	NA	NA	NA	NA	NA	NA	NA	2.78	NA	NA	NA	NA	NA	NA	NA	NA	NA	NA	NA	2.588
4871	F	GO:0004871	signal transducer activity	signal transducer activity	NA	NA	0.023866	NA	NA	NA	NA	NA	NA	NA	NA	4.0945e-07	NA	NA	1.622	NA	NA	NA	NA	NA	NA	NA	NA	6.388	NA	NA	2.418	NA	NA	NA	NA	NA	NA	NA	NA	2.321
4872	F	GO:0004872	receptor activity	receptor activity	NA	NA	NA	NA	NA	NA	NA	NA	0.0094728	NA	NA	3.7368e-09	NA	NA	NA	NA	NA	NA	NA	NA	2.024	NA	NA	8.428	NA	NA	NA	NA	NA	NA	NA	NA	4.384	NA	NA	3.063
4888	F	GO:0004888	transmembrane receptor activity	transmembrane receptor activity	NA	NA	NA	NA	NA	NA	NA	NA	0.0094728	NA	NA	3.0964e-09	NA	NA	NA	NA	NA	NA	NA	NA	2.024	NA	NA	8.509	NA	NA	NA	NA	NA	NA	NA	NA	4.417	NA	NA	3.086
5488	F	GO:0005488	binding	binding	NA	NA	NA	NA	NA	NA	NA	NA	NA	NA	NA	3.8676e-11	NA	NA	NA	NA	NA	NA	NA	NA	NA	NA	NA	10.413	NA	NA	NA	NA	NA	NA	NA	NA	NA	NA	NA	1.175
5507	F	GO:0005507	copper ion binding	copper ion binding	1.3922e-08	NA	NA	NA	NA	NA	NA	NA	NA	5.0601e-14	NA	NA	7.856	NA	NA	NA	NA	NA	NA	NA	NA	13.296	NA	NA	14.346	NA	NA	NA	NA	NA	NA	NA	NA	43.834	NA	NA
5515	F	GO:0005515	protein binding	protein binding	NA	NA	NA	NA	NA	NA	NA	NA	NA	NA	NA	6.1831e-07	NA	NA	NA	NA	NA	NA	NA	NA	NA	NA	NA	6.209	NA	NA	NA	NA	NA	NA	NA	NA	NA	NA	NA	1.347
5524	F	GO:0005524	ATP binding	ATP binding	NA	NA	NA	NA	0.00089716	NA	NA	NA	NA	NA	0.00041178	1.1155e-47	NA	NA	NA	NA	3.047	NA	NA	NA	NA	NA	3.385	46.953	NA	NA	NA	NA	1.507	NA	NA	NA	NA	NA	1.643	2.084
5525	F	GO:0005525	GTP binding	GTP binding	0.018724	NA	NA	NA	0.040236	NA	NA	NA	NA	NA	NA	NA	1.728	NA	NA	NA	1.395	NA	NA	NA	NA	NA	NA	NA	4.044	NA	NA	NA	2.296	NA	NA	NA	NA	NA	NA	NA
5529	F	GO:0005529	sugar binding	sugar binding	NA	NA	NA	NA	NA	NA	NA	NA	NA	NA	NA	6.396e-09	NA	NA	NA	NA	NA	NA	NA	NA	NA	NA	NA	8.194	NA	NA	NA	NA	NA	NA	NA	NA	NA	NA	NA	3.006
5856	C	GO:0005856	cytoskeleton	cytoskeleton	0.0010427	NA	NA	NA	0.0012612	NA	NA	NA	NA	NA	NA	NA	2.982	NA	NA	NA	2.899	NA	NA	NA	NA	NA	NA	NA	11.154	NA	NA	NA	5.525	NA	NA	NA	NA	NA	NA	NA
5874	C	GO:0005874	microtubule	microtubule	1.4154e-05	NA	NA	NA	0.00024633	NA	NA	NA	NA	NA	NA	NA	4.849	NA	NA	NA	3.608	NA	NA	NA	NA	NA	NA	NA	32.785	NA	NA	NA	12.18	NA	NA	NA	NA	NA	NA	NA
5975	P	GO:0005975	carbohydrate metabolic process	carbohydrate metabolic process	NA	NA	NA	NA	0.0002477	NA	NA	NA	NA	0.0014442	NA	NA	NA	NA	NA	NA	3.606	NA	NA	NA	NA	2.84	NA	NA	NA	NA	NA	NA	2.237	NA	NA	NA	NA	4.96	NA	NA
5976	P	GO:0005976	polysaccharide metabolic process	polysaccharide metabolic process	NA	NA	NA	NA	0.0020016	NA	NA	NA	NA	0.00010744	NA	NA	NA	NA	NA	NA	2.699	NA	NA	NA	NA	3.969	NA	NA	NA	NA	NA	NA	3.48	NA	NA	NA	NA	15.612	NA	NA
5984	P	GO:0005984	disaccharide metabolic process	disaccharide metabolic process	NA	NA	NA	NA	NA	0.014869	NA	NA	NA	NA	NA	NA	NA	NA	NA	NA	NA	1.828	NA	NA	NA	NA	NA	NA	NA	NA	NA	NA	NA	6.691	NA	NA	NA	NA	NA	NA
5991	P	GO:0005991	trehalose metabolic process	trehalose metabolic process	NA	NA	NA	NA	NA	0.014869	NA	NA	NA	NA	NA	NA	NA	NA	NA	NA	NA	1.828	NA	NA	NA	NA	NA	NA	NA	NA	NA	NA	NA	8.363	NA	NA	NA	NA	NA	NA
6022	P	GO:0006022	aminoglycan metabolic process	aminoglycan metabolic process	NA	NA	NA	NA	NA	NA	NA	NA	1.8684e-05	NA	NA	NA	NA	NA	NA	NA	NA	NA	NA	NA	4.729	NA	NA	NA	NA	NA	NA	NA	NA	NA	NA	NA	33.005	NA	NA	NA
6026	P	GO:0006026	aminoglycan catabolic process	aminoglycan catabolic process	NA	NA	NA	NA	NA	NA	NA	NA	1.6592e-05	NA	NA	NA	NA	NA	NA	NA	NA	NA	NA	NA	4.78	NA	NA	NA	NA	NA	NA	NA	NA	NA	NA	NA	34.577	NA	NA	NA
6030	P	GO:0006030	chitin metabolic process	chitin metabolic process	NA	NA	NA	NA	NA	NA	NA	NA	1.6592e-05	NA	NA	NA	NA	NA	NA	NA	NA	NA	NA	NA	4.78	NA	NA	NA	NA	NA	NA	NA	NA	NA	NA	NA	34.577	NA	NA	NA
6032	P	GO:0006032	chitin catabolic process	chitin catabolic process	NA	NA	NA	NA	NA	NA	NA	NA	1.6592e-05	NA	NA	NA	NA	NA	NA	NA	NA	NA	NA	NA	4.78	NA	NA	NA	NA	NA	NA	NA	NA	NA	NA	NA	34.577	NA	NA	NA
6163	P	GO:0006163	purine nucleotide metabolic process	purine nucleotide metabolic process	0.0040329	NA	NA	NA	NA	NA	NA	NA	NA	NA	NA	NA	2.394	NA	NA	NA	NA	NA	NA	NA	NA	NA	NA	NA	7.783	NA	NA	NA	NA	NA	NA	NA	NA	NA	NA	NA
6184	P	GO:0006184	GTP catabolic process	GTP catabolic process	1.4154e-05	NA	NA	NA	0.0002477	NA	NA	NA	NA	NA	NA	NA	4.849	NA	NA	NA	3.606	NA	NA	NA	NA	NA	NA	NA	31.821	NA	NA	NA	11.822	NA	NA	NA	NA	NA	NA	NA
6195	P	GO:0006195	purine nucleotide catabolic process	purine nucleotide catabolic process	1.4154e-05	NA	NA	NA	0.0002477	NA	NA	NA	NA	NA	NA	NA	4.849	NA	NA	NA	3.606	NA	NA	NA	NA	NA	NA	NA	30.053	NA	NA	NA	11.165	NA	NA	NA	NA	NA	NA	NA
6355	P	GO:0006355	regulation of transcription, DNA-dependent	regulation of transcription, DNA-dependent	NA	0.01111	NA	NA	NA	NA	NA	0.036236	NA	NA	NA	NA	NA	1.954	NA	NA	NA	NA	NA	1.441	NA	NA	NA	NA	NA	1.686	NA	NA	NA	NA	NA	2.204	NA	NA	NA	NA
6461	P	GO:0006461	protein complex assembly	protein complex assembly	0.001487	NA	NA	NA	0.028167	NA	NA	NA	NA	NA	NA	NA	2.828	NA	NA	NA	1.55	NA	NA	NA	NA	NA	NA	NA	10.111	NA	NA	NA	3.756	NA	NA	NA	NA	NA	NA	NA
6464	P	GO:0006464	protein modification process	protein modification process	NA	NA	NA	NA	9.7443e-06	NA	NA	NA	NA	NA	NA	4.136e-16	NA	NA	NA	NA	5.011	NA	NA	NA	NA	NA	NA	15.383	NA	NA	NA	NA	1.935	NA	NA	NA	NA	NA	NA	1.814
6468	P	GO:0006468	protein amino acid phosphorylation	protein amino acid phosphorylation	NA	NA	NA	NA	2.3385e-06	NA	NA	NA	NA	NA	NA	1.004e-20	NA	NA	NA	NA	5.631	NA	NA	NA	NA	NA	NA	19.998	NA	NA	NA	NA	2.15	NA	NA	NA	NA	NA	NA	2.031
6519	P	GO:0006519	cellular amino acid and derivative metabolic process	cellular amino acid and derivative metabolic process	NA	NA	NA	NA	0.03013	NA	NA	NA	NA	NA	NA	NA	NA	NA	NA	NA	1.521	NA	NA	NA	NA	NA	NA	NA	NA	NA	NA	NA	2.33	NA	NA	NA	NA	NA	NA	NA
6520	P	GO:0006520	cellular amino acid metabolic process	cellular amino acid metabolic process	NA	NA	NA	NA	0.036037	NA	NA	NA	NA	NA	NA	NA	NA	NA	NA	NA	1.443	NA	NA	NA	NA	NA	NA	NA	NA	NA	NA	NA	2.377	NA	NA	NA	NA	NA	NA	NA
6694	P	GO:0006694	steroid biosynthetic process	steroid biosynthetic process	NA	NA	NA	NA	0.019353	0.00010255	NA	NA	NA	NA	NA	NA	NA	NA	NA	NA	1.713	3.989	NA	NA	NA	NA	NA	NA	NA	NA	NA	NA	3.692	5.163	NA	NA	NA	NA	NA	NA
6753	P	GO:0006753	nucleoside phosphate metabolic process	nucleoside phosphate metabolic process	0.018724	NA	NA	NA	NA	NA	NA	NA	NA	NA	NA	NA	1.728	NA	NA	NA	NA	NA	NA	NA	NA	NA	NA	NA	4.873	NA	NA	NA	NA	NA	NA	NA	NA	NA	NA	NA
6793	P	GO:0006793	phosphorus metabolic process	phosphorus metabolic process	NA	NA	NA	NA	8.8664e-06	NA	NA	NA	NA	NA	NA	5.4664e-18	NA	NA	NA	NA	5.052	NA	NA	NA	NA	NA	NA	17.262	NA	NA	NA	NA	1.988	NA	NA	NA	NA	NA	NA	1.907
6796	P	GO:0006796	phosphate metabolic process	phosphate metabolic process	NA	NA	NA	NA	8.8664e-06	NA	NA	NA	NA	NA	NA	5.4664e-18	NA	NA	NA	NA	5.052	NA	NA	NA	NA	NA	NA	17.262	NA	NA	NA	NA	1.988	NA	NA	NA	NA	NA	NA	1.907
6811	P	GO:0006811	ion transport	ion transport	NA	NA	NA	0.036834	NA	NA	NA	NA	NA	NA	NA	NA	NA	NA	NA	1.434	NA	NA	NA	NA	NA	NA	NA	NA	NA	NA	NA	2.704	NA	NA	NA	NA	NA	NA	NA	NA
6915	P	GO:0006915	apoptosis	apoptosis	NA	NA	0.037419	NA	NA	NA	0.0041682	NA	0.0094728	NA	1.3151e-13	2.4233e-36	NA	NA	1.427	NA	NA	NA	2.38	NA	2.024	NA	12.881	35.616	NA	NA	2.039	NA	NA	NA	2.533	NA	3.084	NA	5.164	3.994
6950	P	GO:0006950	response to stress	response to stress	NA	NA	NA	NA	NA	NA	NA	NA	0.0094728	NA	NA	0.0069418	NA	NA	NA	NA	NA	NA	NA	NA	2.024	NA	NA	2.159	NA	NA	NA	NA	NA	NA	NA	NA	2.789	NA	NA	1.575
6952	P	GO:0006952	defense response	defense response	NA	NA	NA	NA	NA	NA	NA	NA	0.00042328	NA	NA	9.8784e-08	NA	NA	NA	NA	NA	NA	NA	NA	3.373	NA	NA	7.005	NA	NA	NA	NA	NA	NA	NA	NA	5.786	NA	NA	2.918
6955	P	GO:0006955	immune response	immune response	NA	NA	0.023866	NA	NA	0.027429	NA	NA	0.0018236	NA	NA	4.0514e-10	NA	NA	1.622	NA	NA	1.562	NA	NA	2.739	NA	NA	9.392	NA	NA	3.339	NA	NA	2.882	NA	NA	5.958	NA	NA	3.655
7017	P	GO:0007017	microtubule-based process	microtubule-based process	0.0044334	NA	NA	NA	1.1328e-05	NA	NA	NA	NA	NA	NA	NA	2.353	NA	NA	NA	4.946	NA	NA	NA	NA	NA	NA	NA	7.513	NA	NA	NA	6.048	NA	NA	NA	NA	NA	NA	NA
7018	P	GO:0007018	microtubule-based movement	microtubule-based movement	NA	NA	NA	NA	0.0037073	NA	NA	NA	NA	NA	NA	0.0030711	NA	NA	NA	NA	2.431	NA	NA	NA	NA	NA	NA	2.513	NA	NA	NA	NA	5.153	NA	NA	NA	NA	NA	NA	3.046
7154	P	GO:0007154	cell communication	cell communication	NA	NA	NA	NA	NA	NA	NA	NA	NA	NA	NA	1.7782e-08	NA	NA	NA	NA	NA	NA	NA	NA	NA	NA	NA	7.75	NA	NA	NA	NA	NA	NA	NA	NA	NA	NA	NA	3.168
7165	P	GO:0007165	signal transduction	signal transduction	NA	NA	NA	NA	NA	0.014869	NA	NA	0.022001	NA	NA	0.0078387	NA	NA	NA	NA	NA	1.828	NA	NA	1.658	NA	NA	2.106	NA	NA	NA	NA	NA	2.292	NA	NA	3.09	NA	NA	1.727
8037	P	GO:0008037	cell recognition	cell recognition	NA	NA	NA	NA	NA	NA	NA	NA	NA	NA	NA	1.0896e-09	NA	NA	NA	NA	NA	NA	NA	NA	NA	NA	NA	8.963	NA	NA	NA	NA	NA	NA	NA	NA	NA	NA	NA	3.59
8061	F	GO:0008061	chitin binding	chitin binding	NA	NA	NA	NA	NA	NA	NA	NA	4.9551e-07	NA	NA	NA	NA	NA	NA	NA	NA	NA	NA	NA	6.305	NA	NA	NA	NA	NA	NA	NA	NA	NA	NA	NA	43.566	NA	NA	NA
8150	P	GO:0008150	biological_process	biological_process	NA	NA	0.037419	NA	0.026048	NA	NA	0.036236	NA	NA	NA	2.513e-06	NA	NA	1.427	NA	1.584	NA	NA	1.441	NA	NA	NA	5.6	NA	NA	1.103	NA	1.098	NA	NA	1.192	NA	NA	NA	1.102
8152	P	GO:0008152	metabolic process	metabolic process	0.0045685	NA	NA	NA	0.018124	NA	NA	NA	NA	0.018256	NA	NA	2.34	NA	NA	NA	1.742	NA	NA	NA	NA	1.739	NA	NA	1.366	NA	NA	NA	1.173	NA	NA	NA	NA	1.542	NA	NA
8194	F	GO:0008194	UDP-glycosyltransferase activity	UDP-glycosyltransferase activity	NA	NA	NA	NA	NA	NA	NA	NA	NA	2.1245e-08	NA	NA	NA	NA	NA	NA	NA	NA	NA	NA	NA	7.673	NA	NA	NA	NA	NA	NA	NA	NA	NA	NA	NA	39.139	NA	NA
8202	P	GO:0008202	steroid metabolic process	steroid metabolic process	NA	NA	NA	NA	0.019605	0.00010255	NA	NA	NA	NA	NA	NA	NA	NA	NA	NA	1.708	3.989	NA	NA	NA	NA	NA	NA	NA	NA	NA	NA	3.635	5.083	NA	NA	NA	NA	NA	NA
8219	P	GO:0008219	cell death	cell death	NA	NA	0.031589	NA	NA	NA	0.0041682	NA	0.012376	NA	3.3488e-13	4.6079e-37	NA	NA	1.5	NA	NA	NA	2.38	NA	1.907	NA	12.475	36.336	NA	NA	2.115	NA	NA	NA	2.514	NA	2.944	NA	4.928	3.946
8236	F	GO:0008236	serine-type peptidase activity	serine-type peptidase activity	NA	NA	NA	NA	0.025325	NA	NA	NA	NA	NA	NA	NA	NA	NA	NA	NA	1.596	NA	NA	NA	NA	NA	NA	NA	NA	NA	NA	NA	2.669	NA	NA	NA	NA	NA	NA	NA
8238	F	GO:0008238	exopeptidase activity	exopeptidase activity	NA	NA	NA	NA	0.042059	NA	NA	NA	NA	NA	NA	NA	NA	NA	NA	NA	1.376	NA	NA	NA	NA	NA	NA	NA	NA	NA	NA	NA	3.85	NA	NA	NA	NA	NA	NA	NA
8509	F	GO:0008509	anion transmembrane transporter activity	anion transmembrane transporter activity	NA	NA	NA	NA	NA	NA	NA	NA	NA	NA	NA	0.035899	NA	NA	NA	NA	NA	NA	NA	NA	NA	NA	NA	1.445	NA	NA	NA	NA	NA	NA	NA	NA	NA	NA	NA	3.299
8610	P	GO:0008610	lipid biosynthetic process	lipid biosynthetic process	NA	NA	NA	NA	NA	0.027429	NA	NA	NA	NA	NA	NA	NA	NA	NA	NA	NA	1.562	NA	NA	NA	NA	NA	NA	NA	NA	NA	NA	NA	2.303	NA	NA	NA	NA	NA	NA
8652	P	GO:0008652	cellular amino acid biosynthetic process	cellular amino acid biosynthetic process	NA	NA	NA	NA	0.018245	NA	NA	NA	NA	NA	NA	NA	NA	NA	NA	NA	1.739	NA	NA	NA	NA	NA	NA	NA	NA	NA	NA	NA	3.782	NA	NA	NA	NA	NA	NA	NA
9056	P	GO:0009056	catabolic process	catabolic process	0.0062443	NA	NA	NA	NA	NA	NA	NA	NA	NA	NA	NA	2.205	NA	NA	NA	NA	NA	NA	NA	NA	NA	NA	NA	4.035	NA	NA	NA	NA	NA	NA	NA	NA	NA	NA	NA
9117	P	GO:0009117	nucleotide metabolic process	nucleotide metabolic process	0.018724	NA	NA	NA	NA	NA	NA	NA	NA	NA	NA	NA	1.728	NA	NA	NA	NA	NA	NA	NA	NA	NA	NA	NA	4.873	NA	NA	NA	NA	NA	NA	NA	NA	NA	NA	NA
9141	P	GO:0009141	nucleoside triphosphate metabolic process	nucleoside triphosphate metabolic process	0.003141	NA	NA	NA	NA	NA	NA	NA	NA	NA	NA	NA	2.503	NA	NA	NA	NA	NA	NA	NA	NA	NA	NA	NA	8.322	NA	NA	NA	NA	NA	NA	NA	NA	NA	NA	NA
9143	P	GO:0009143	nucleoside triphosphate catabolic process	nucleoside triphosphate catabolic process	1.4154e-05	NA	NA	NA	0.0002477	NA	NA	NA	NA	NA	NA	NA	4.849	NA	NA	NA	3.606	NA	NA	NA	NA	NA	NA	NA	30.053	NA	NA	NA	11.165	NA	NA	NA	NA	NA	NA	NA
9144	P	GO:0009144	purine nucleoside triphosphate metabolic process	purine nucleoside triphosphate metabolic process	0.0027845	NA	NA	NA	0.045874	NA	NA	NA	NA	NA	NA	NA	2.555	NA	NA	NA	1.338	NA	NA	NA	NA	NA	NA	NA	8.655	NA	NA	NA	3.216	NA	NA	NA	NA	NA	NA	NA
9146	P	GO:0009146	purine nucleoside triphosphate catabolic process	purine nucleoside triphosphate catabolic process	1.4154e-05	NA	NA	NA	0.0002477	NA	NA	NA	NA	NA	NA	NA	4.849	NA	NA	NA	3.606	NA	NA	NA	NA	NA	NA	NA	30.053	NA	NA	NA	11.165	NA	NA	NA	NA	NA	NA	NA
9150	P	GO:0009150	purine ribonucleotide metabolic process	purine ribonucleotide metabolic process	0.0038821	NA	NA	NA	NA	NA	NA	NA	NA	NA	NA	NA	2.411	NA	NA	NA	NA	NA	NA	NA	NA	NA	NA	NA	7.897	NA	NA	NA	NA	NA	NA	NA	NA	NA	NA	NA
9154	P	GO:0009154	purine ribonucleotide catabolic process	purine ribonucleotide catabolic process	1.4154e-05	NA	NA	NA	0.0002477	NA	NA	NA	NA	NA	NA	NA	4.849	NA	NA	NA	3.606	NA	NA	NA	NA	NA	NA	NA	30.053	NA	NA	NA	11.165	NA	NA	NA	NA	NA	NA	NA
9166	P	GO:0009166	nucleotide catabolic process	nucleotide catabolic process	1.4154e-05	NA	NA	NA	0.0002477	NA	NA	NA	NA	NA	NA	NA	4.849	NA	NA	NA	3.606	NA	NA	NA	NA	NA	NA	NA	30.053	NA	NA	NA	11.165	NA	NA	NA	NA	NA	NA	NA
9199	P	GO:0009199	ribonucleoside triphosphate metabolic process	ribonucleoside triphosphate metabolic process	0.0027845	NA	NA	NA	0.045874	NA	NA	NA	NA	NA	NA	NA	2.555	NA	NA	NA	1.338	NA	NA	NA	NA	NA	NA	NA	8.655	NA	NA	NA	3.216	NA	NA	NA	NA	NA	NA	NA
9203	P	GO:0009203	ribonucleoside triphosphate catabolic process	ribonucleoside triphosphate catabolic process	1.4154e-05	NA	NA	NA	0.0002477	NA	NA	NA	NA	NA	NA	NA	4.849	NA	NA	NA	3.606	NA	NA	NA	NA	NA	NA	NA	30.053	NA	NA	NA	11.165	NA	NA	NA	NA	NA	NA	NA
9205	P	GO:0009205	purine ribonucleoside triphosphate metabolic process	purine ribonucleoside triphosphate metabolic process	0.0027845	NA	NA	NA	0.045874	NA	NA	NA	NA	NA	NA	NA	2.555	NA	NA	NA	1.338	NA	NA	NA	NA	NA	NA	NA	8.655	NA	NA	NA	3.216	NA	NA	NA	NA	NA	NA	NA
9207	P	GO:0009207	purine ribonucleoside triphosphate catabolic process	purine ribonucleoside triphosphate catabolic process	1.4154e-05	NA	NA	NA	0.0002477	NA	NA	NA	NA	NA	NA	NA	4.849	NA	NA	NA	3.606	NA	NA	NA	NA	NA	NA	NA	30.053	NA	NA	NA	11.165	NA	NA	NA	NA	NA	NA	NA
9259	P	GO:0009259	ribonucleotide metabolic process	ribonucleotide metabolic process	0.0041883	NA	NA	NA	NA	NA	NA	NA	NA	NA	NA	NA	2.378	NA	NA	NA	NA	NA	NA	NA	NA	NA	NA	NA	7.673	NA	NA	NA	NA	NA	NA	NA	NA	NA	NA	NA
9261	P	GO:0009261	ribonucleotide catabolic process	ribonucleotide catabolic process	1.4154e-05	NA	NA	NA	0.0002477	NA	NA	NA	NA	NA	NA	NA	4.849	NA	NA	NA	3.606	NA	NA	NA	NA	NA	NA	NA	30.053	NA	NA	NA	11.165	NA	NA	NA	NA	NA	NA	NA
9308	P	GO:0009308	amine metabolic process	amine metabolic process	NA	NA	NA	NA	NA	NA	NA	NA	0.044986	NA	NA	NA	NA	NA	NA	NA	NA	NA	NA	NA	1.347	NA	NA	NA	NA	NA	NA	NA	NA	NA	NA	NA	3.166	NA	NA	NA
9309	P	GO:0009309	amine biosynthetic process	amine biosynthetic process	NA	NA	NA	NA	0.025659	NA	NA	NA	NA	NA	NA	NA	NA	NA	NA	NA	1.591	NA	NA	NA	NA	NA	NA	NA	NA	NA	NA	NA	3.398	NA	NA	NA	NA	NA	NA	NA
9311	P	GO:0009311	oligosaccharide metabolic process	oligosaccharide metabolic process	NA	NA	NA	NA	NA	0.024558	NA	NA	NA	NA	NA	NA	NA	NA	NA	NA	NA	1.61	NA	NA	NA	NA	NA	NA	NA	NA	NA	NA	NA	5.51	NA	NA	NA	NA	NA	NA
9521	C	GO:0009521	photosystem	photosystem	NA	NA	NA	NA	NA	NA	NA	NA	NA	NA	0.00041178	NA	NA	NA	NA	NA	NA	NA	NA	NA	NA	NA	3.385	NA	NA	NA	NA	NA	NA	NA	NA	NA	NA	NA	6.881	NA
9523	C	GO:0009523	photosystem II	photosystem II	NA	NA	NA	NA	NA	NA	NA	NA	NA	NA	0.025704	NA	NA	NA	NA	NA	NA	NA	NA	NA	NA	NA	1.59	NA	NA	NA	NA	NA	NA	NA	NA	NA	NA	NA	6.536	NA
9579	C	GO:0009579	thylakoid	thylakoid	NA	NA	NA	NA	NA	NA	NA	NA	NA	NA	0.00046303	NA	NA	NA	NA	NA	NA	NA	NA	NA	NA	NA	3.334	NA	NA	NA	NA	NA	NA	NA	NA	NA	NA	NA	6.455	NA
9856	P	GO:0009856	pollination	pollination	NA	NA	NA	NA	NA	NA	NA	NA	NA	NA	NA	1.0896e-09	NA	NA	NA	NA	NA	NA	NA	NA	NA	NA	NA	8.963	NA	NA	NA	NA	NA	NA	NA	NA	NA	NA	NA	3.59
9875	P	GO:0009875	pollen-pistil interaction	pollen-pistil interaction	NA	NA	NA	NA	NA	NA	NA	NA	NA	NA	NA	1.0896e-09	NA	NA	NA	NA	NA	NA	NA	NA	NA	NA	NA	8.963	NA	NA	NA	NA	NA	NA	NA	NA	NA	NA	NA	3.59
9889	P	GO:0009889	regulation of biosynthetic process	regulation of biosynthetic process	NA	0.01111	NA	NA	NA	NA	NA	0.036236	NA	NA	NA	NA	NA	1.954	NA	NA	NA	NA	NA	1.441	NA	NA	NA	NA	NA	1.668	NA	NA	NA	NA	NA	2.18	NA	NA	NA	NA
9987	P	GO:0009987	cellular process	cellular process	NA	NA	NA	NA	0.0015739	NA	NA	NA	NA	NA	7.8879e-05	1.0896e-09	NA	NA	NA	NA	2.803	NA	NA	NA	NA	NA	4.103	8.963	NA	NA	NA	NA	1.272	NA	NA	NA	NA	NA	1.395	1.258
10468	P	GO:0010468	regulation of gene expression	regulation of gene expression	NA	0.012052	NA	NA	NA	NA	NA	0.036236	NA	NA	NA	NA	NA	1.919	NA	NA	NA	NA	NA	1.441	NA	NA	NA	NA	NA	1.652	NA	NA	NA	NA	NA	2.159	NA	NA	NA	NA
10556	P	GO:0010556	regulation of macromolecule biosynthetic process	regulation of macromolecule biosynthetic process	NA	0.01111	NA	NA	NA	NA	NA	0.036236	NA	NA	NA	NA	NA	1.954	NA	NA	NA	NA	NA	1.441	NA	NA	NA	NA	NA	1.668	NA	NA	NA	NA	NA	2.18	NA	NA	NA	NA
12501	P	GO:0012501	programmed cell death	programmed cell death	NA	NA	0.037419	NA	NA	NA	0.0041682	NA	0.0094728	NA	1.3151e-13	2.4233e-36	NA	NA	1.427	NA	NA	NA	2.38	NA	2.024	NA	12.881	35.616	NA	NA	2.039	NA	NA	NA	2.533	NA	3.084	NA	5.164	3.994
15630	C	GO:0015630	microtubule cytoskeleton	microtubule cytoskeleton	7.7819e-05	NA	NA	NA	0.0016133	NA	NA	NA	NA	NA	NA	NA	4.109	NA	NA	NA	2.792	NA	NA	NA	NA	NA	NA	NA	20.035	NA	NA	NA	7.443	NA	NA	NA	NA	NA	NA	NA
15979	P	GO:0015979	photosynthesis	photosynthesis	NA	NA	NA	NA	NA	NA	NA	NA	NA	NA	1.374e-05	NA	NA	NA	NA	NA	NA	NA	NA	NA	NA	NA	4.862	NA	NA	NA	NA	NA	NA	NA	NA	NA	NA	NA	6.424	NA
16020	C	GO:0016020	membrane	membrane	NA	NA	NA	NA	NA	NA	NA	NA	NA	0.018256	0.040971	NA	NA	NA	NA	NA	NA	NA	NA	NA	NA	1.739	1.388	NA	NA	NA	NA	NA	NA	NA	NA	NA	NA	2.394	1.479	NA
16052	P	GO:0016052	carbohydrate catabolic process	carbohydrate catabolic process	NA	NA	NA	NA	NA	NA	NA	NA	0.037473	NA	NA	NA	NA	NA	NA	NA	NA	NA	NA	NA	1.426	NA	NA	NA	NA	NA	NA	NA	NA	NA	NA	NA	5.15	NA	NA	NA
16137	P	GO:0016137	glycoside metabolic process	glycoside metabolic process	NA	NA	NA	NA	NA	0.014869	NA	NA	NA	NA	NA	NA	NA	NA	NA	NA	NA	1.828	NA	NA	NA	NA	NA	NA	NA	NA	NA	NA	NA	6.691	NA	NA	NA	NA	NA	NA
16229	F	GO:0016229	steroid dehydrogenase activity	steroid dehydrogenase activity	NA	NA	NA	NA	0.01595	6.9838e-05	NA	NA	NA	NA	NA	NA	NA	NA	NA	NA	1.797	4.156	NA	NA	NA	NA	NA	NA	NA	NA	NA	NA	3.908	5.464	NA	NA	NA	NA	NA	NA
16265	P	GO:0016265	death	death	NA	NA	0.031589	NA	NA	NA	0.0041682	NA	0.012376	NA	3.3488e-13	4.6079e-37	NA	NA	1.5	NA	NA	NA	2.38	NA	1.907	NA	12.475	36.336	NA	NA	2.115	NA	NA	NA	2.514	NA	2.944	NA	4.928	3.946
16301	F	GO:0016301	kinase activity	kinase activity	NA	NA	NA	NA	2.0306e-06	NA	NA	NA	NA	NA	NA	9.9928e-17	NA	NA	NA	NA	5.692	NA	NA	NA	NA	NA	NA	16	NA	NA	NA	NA	2.095	NA	NA	NA	NA	NA	NA	1.848
16310	P	GO:0016310	phosphorylation	phosphorylation	NA	NA	NA	NA	6.9154e-06	NA	NA	NA	NA	NA	NA	2.1418e-18	NA	NA	NA	NA	5.16	NA	NA	NA	NA	NA	NA	17.669	NA	NA	NA	NA	2.035	NA	NA	NA	NA	NA	NA	1.932
16491	F	GO:0016491	oxidoreductase activity	oxidoreductase activity	0.0044334	NA	NA	NA	NA	0.024514	NA	NA	NA	0.0022848	NA	NA	2.353	NA	NA	NA	NA	1.611	NA	NA	NA	2.641	NA	NA	2.104	NA	NA	NA	NA	1.469	NA	NA	NA	3.187	NA	NA
16614	F	GO:0016614	oxidoreductase activity, acting on CH-OH group of donors	oxidoreductase activity, acting on CH-OH group of donors	0.041095	NA	NA	NA	0.029413	0.014869	NA	NA	NA	NA	NA	NA	1.386	NA	NA	NA	1.531	1.828	NA	NA	NA	NA	NA	NA	3.355	NA	NA	NA	2.25	2.42	NA	NA	NA	NA	NA	NA
16616	F	GO:0016616	oxidoreductase activity, acting on the CH-OH group of donors, NAD or NADP as acceptor	oxidoreductase activity, acting on the CH-OH group of donors, NAD or NADP as acceptor	0.03305	NA	NA	NA	0.041026	0.011039	NA	NA	NA	NA	NA	NA	1.481	NA	NA	NA	1.387	1.957	NA	NA	NA	NA	NA	NA	3.538	NA	NA	NA	2.19	2.552	NA	NA	NA	NA	NA	NA
16668	F	GO:0016668	oxidoreductase activity, acting on sulfur group of donors, NAD or NADP as acceptor	oxidoreductase activity, acting on sulfur group of donors, NAD or NADP as acceptor	NA	NA	0.037419	NA	NA	NA	NA	NA	NA	NA	NA	NA	NA	NA	1.427	NA	NA	NA	NA	NA	NA	NA	NA	NA	NA	NA	6.957	NA	NA	NA	NA	NA	NA	NA	NA	NA
16679	F	GO:0016679	oxidoreductase activity, acting on diphenols and related substances as donors	oxidoreductase activity, acting on diphenols and related substances as donors	NA	NA	NA	NA	NA	0.016477	NA	NA	NA	NA	NA	NA	NA	NA	NA	NA	NA	1.783	NA	NA	NA	NA	NA	NA	NA	NA	NA	NA	NA	8.075	NA	NA	NA	NA	NA	NA
16682	F	GO:0016682	oxidoreductase activity, acting on diphenols and related substances as donors, oxygen as acceptor	oxidoreductase activity, acting on diphenols and related substances as donors, oxygen as acceptor	NA	NA	NA	NA	NA	0.0022727	NA	NA	NA	NA	NA	NA	NA	NA	NA	NA	NA	2.643	NA	NA	NA	NA	NA	NA	NA	NA	NA	NA	NA	13.775	NA	NA	NA	NA	NA	NA
16705	F	GO:0016705	oxidoreductase activity, acting on paired donors, with incorporation or reduction of molecular oxygen	oxidoreductase activity, acting on paired donors, with incorporation or reduction of molecular oxygen	NA	NA	NA	NA	NA	NA	NA	NA	NA	NA	NA	0.0019482	NA	NA	NA	NA	NA	NA	NA	NA	NA	NA	NA	2.71	NA	NA	NA	NA	NA	NA	NA	NA	NA	NA	NA	1.677
16740	F	GO:0016740	transferase activity	transferase activity	NA	NA	NA	NA	1.0594e-05	NA	NA	NA	NA	0.043969	NA	4.6051e-09	NA	NA	NA	NA	4.975	NA	NA	NA	NA	1.357	NA	8.337	NA	NA	NA	NA	1.632	NA	NA	NA	NA	1.993	NA	1.407
16757	F	GO:0016757	transferase activity, transferring glycosyl groups	transferase activity, transferring glycosyl groups	0.01671	NA	NA	NA	NA	NA	NA	NA	NA	4.864e-06	NA	NA	1.777	NA	NA	NA	NA	NA	NA	NA	NA	5.313	NA	NA	3.024	NA	NA	NA	NA	NA	NA	NA	NA	10.08	NA	NA
16758	F	GO:0016758	transferase activity, transferring hexosyl groups	transferase activity, transferring hexosyl groups	NA	NA	NA	NA	NA	NA	NA	NA	NA	5.7962e-05	NA	NA	NA	NA	NA	NA	NA	NA	NA	NA	NA	4.237	NA	NA	NA	NA	NA	NA	NA	NA	NA	NA	NA	9.562	NA	NA
16762	F	GO:0016762	xyloglucan:xyloglucosyl transferase activity	xyloglucan:xyloglucosyl transferase activity	NA	NA	NA	NA	0.0027475	NA	NA	NA	NA	NA	NA	NA	NA	NA	NA	NA	2.561	NA	NA	NA	NA	NA	NA	NA	NA	NA	NA	NA	8.374	NA	NA	NA	NA	NA	NA	NA
16772	F	GO:0016772	transferase activity, transferring phosphorus-containing groups	transferase activity, transferring phosphorus-containing groups	NA	NA	NA	NA	8.3166e-06	NA	NA	NA	NA	NA	NA	2.2065e-13	NA	NA	NA	NA	5.08	NA	NA	NA	NA	NA	NA	12.656	NA	NA	NA	NA	1.911	NA	NA	NA	NA	NA	NA	1.702
16773	F	GO:0016773	phosphotransferase activity, alcohol group as acceptor	phosphotransferase activity, alcohol group as acceptor	NA	NA	NA	NA	3.1719e-06	NA	NA	NA	NA	NA	NA	9.7534e-18	NA	NA	NA	NA	5.499	NA	NA	NA	NA	NA	NA	17.011	NA	NA	NA	NA	2.045	NA	NA	NA	NA	NA	NA	1.888
16798	F	GO:0016798	hydrolase activity, acting on glycosyl bonds	hydrolase activity, acting on glycosyl bonds	0.018724	NA	NA	NA	0.0010498	NA	NA	NA	NA	NA	NA	NA	1.728	NA	NA	NA	2.979	NA	NA	NA	NA	NA	NA	NA	3.17	NA	NA	NA	2.577	NA	NA	NA	NA	NA	NA	NA
16998	P	GO:0016998	cell wall macromolecule catabolic process	cell wall macromolecule catabolic process	NA	NA	NA	NA	NA	NA	NA	NA	0.0011357	NA	NA	NA	NA	NA	NA	NA	NA	NA	NA	NA	2.945	NA	NA	NA	NA	NA	NA	NA	NA	NA	NA	NA	13.964	NA	NA	NA
17076	F	GO:0017076	purine nucleotide binding	purine nucleotide binding	NA	NA	0.048599	NA	0.00016292	NA	NA	NA	NA	NA	0.0013134	4.2275e-41	NA	NA	1.313	NA	3.788	NA	NA	NA	NA	NA	2.882	40.374	NA	NA	1.306	NA	1.536	NA	NA	NA	NA	NA	1.526	1.902
17171	F	GO:0017171	serine hydrolase activity	serine hydrolase activity	NA	NA	NA	NA	0.025325	NA	NA	NA	NA	NA	NA	NA	NA	NA	NA	NA	1.596	NA	NA	NA	NA	NA	NA	NA	NA	NA	NA	NA	2.669	NA	NA	NA	NA	NA	NA	NA
19001	F	GO:0019001	guanyl nucleotide binding	guanyl nucleotide binding	0.020544	NA	NA	NA	0.045783	NA	NA	NA	NA	NA	NA	NA	1.687	NA	NA	NA	1.339	NA	NA	NA	NA	NA	NA	NA	3.946	NA	NA	NA	2.24	NA	NA	NA	NA	NA	NA	NA
19219	P	GO:0019219	regulation of nucleobase, nucleoside, nucleotide and nucleic acid metabolic process	regulation of nucleobase, nucleoside, nucleotide and nucleic acid metabolic process	NA	0.01111	NA	NA	NA	NA	NA	0.036236	NA	NA	NA	NA	NA	1.954	NA	NA	NA	NA	NA	1.441	NA	NA	NA	NA	NA	1.661	NA	NA	NA	NA	NA	2.131	NA	NA	NA	NA
19222	P	GO:0019222	regulation of metabolic process	regulation of metabolic process	NA	0.01111	NA	NA	NA	NA	NA	0.042085	NA	NA	NA	NA	NA	1.954	NA	NA	NA	NA	NA	1.376	NA	NA	NA	NA	NA	1.651	NA	NA	NA	NA	NA	2.043	NA	NA	NA	NA
19538	P	GO:0019538	protein metabolic process	protein metabolic process	NA	NA	NA	NA	0.0022639	NA	NA	NA	NA	NA	NA	0.0059216	NA	NA	NA	NA	2.645	NA	NA	NA	NA	NA	NA	2.228	NA	NA	NA	NA	1.444	NA	NA	NA	NA	NA	NA	1.223
20037	F	GO:0020037	heme binding	heme binding	NA	NA	NA	NA	NA	NA	NA	0.036974	NA	NA	NA	NA	NA	NA	NA	NA	NA	NA	NA	1.432	NA	NA	NA	NA	NA	NA	NA	NA	NA	NA	NA	3.054	NA	NA	NA	NA
22414	P	GO:0022414	reproductive process	reproductive process	NA	NA	NA	NA	NA	NA	NA	NA	NA	NA	NA	1.1978e-09	NA	NA	NA	NA	NA	NA	NA	NA	NA	NA	NA	8.922	NA	NA	NA	NA	NA	NA	NA	NA	NA	NA	NA	3.572
22607	P	GO:0022607	cellular component assembly	cellular component assembly	0.012094	NA	NA	NA	NA	NA	NA	NA	NA	NA	NA	NA	1.917	NA	NA	NA	NA	NA	NA	NA	NA	NA	NA	NA	5.606	NA	NA	NA	NA	NA	NA	NA	NA	NA	NA	NA
23046	P	GO:0023046	signaling process	signaling process	NA	NA	NA	NA	NA	0.023422	NA	NA	0.044986	NA	NA	0.014985	NA	NA	NA	NA	NA	1.63	NA	NA	1.347	NA	NA	1.824	NA	NA	NA	NA	NA	2.105	NA	NA	2.72	NA	NA	1.631
23052	P	GO:0023052	signaling	signaling	NA	NA	0.037419	NA	NA	0.027429	NA	NA	0.023644	NA	NA	0.035899	NA	NA	1.427	NA	NA	1.562	NA	NA	1.626	NA	NA	1.445	NA	NA	2.057	NA	NA	2.007	NA	NA	2.853	NA	NA	1.555
23060	P	GO:0023060	signal transmission	signal transmission	NA	NA	NA	NA	NA	0.023422	NA	NA	0.044986	NA	NA	0.014985	NA	NA	NA	NA	NA	1.63	NA	NA	1.347	NA	NA	1.824	NA	NA	NA	NA	NA	2.105	NA	NA	2.72	NA	NA	1.631
30001	P	GO:0030001	metal ion transport	metal ion transport	NA	NA	NA	0.038763	NA	NA	NA	NA	NA	NA	NA	NA	NA	NA	NA	1.412	NA	NA	NA	NA	NA	NA	NA	NA	NA	NA	NA	3.523	NA	NA	NA	NA	NA	NA	NA	NA
30246	F	GO:0030246	carbohydrate binding	carbohydrate binding	NA	NA	NA	NA	NA	NA	NA	NA	0.01829	NA	NA	2.4277e-08	NA	NA	NA	NA	NA	NA	NA	NA	1.738	NA	NA	7.615	NA	NA	NA	NA	NA	NA	NA	NA	3.809	NA	NA	2.791
30247	F	GO:0030247	polysaccharide binding	polysaccharide binding	NA	NA	NA	NA	NA	NA	NA	NA	4.9551e-07	NA	NA	NA	NA	NA	NA	NA	NA	NA	NA	NA	6.305	NA	NA	NA	NA	NA	NA	NA	NA	NA	NA	NA	43.566	NA	NA	NA
30528	F	GO:0030528	transcription regulator activity	transcription regulator activity	NA	NA	NA	NA	NA	NA	NA	NA	0.044986	NA	NA	NA	NA	NA	NA	NA	NA	NA	NA	NA	1.347	NA	NA	NA	NA	NA	NA	NA	NA	NA	NA	NA	2.093	NA	NA	NA
30554	F	GO:0030554	adenyl nucleotide binding	adenyl nucleotide binding	NA	NA	0.037419	NA	0.0012273	NA	NA	NA	NA	NA	0.00098476	2.3786e-47	NA	NA	1.427	NA	2.911	NA	NA	NA	NA	NA	3.007	46.624	NA	NA	1.339	NA	1.475	NA	NA	NA	NA	NA	1.572	2.034
31224	C	GO:0031224	intrinsic to membrane	intrinsic to membrane	NA	NA	NA	NA	NA	NA	NA	NA	NA	NA	NA	0.010681	NA	NA	NA	NA	NA	NA	NA	NA	NA	NA	NA	1.971	NA	NA	NA	NA	NA	NA	NA	NA	NA	NA	NA	1.392
31323	P	GO:0031323	regulation of cellular metabolic process	regulation of cellular metabolic process	NA	0.01111	NA	NA	NA	NA	NA	0.039743	NA	NA	NA	NA	NA	1.954	NA	NA	NA	NA	NA	1.401	NA	NA	NA	NA	NA	1.644	NA	NA	NA	NA	NA	2.071	NA	NA	NA	NA
31326	P	GO:0031326	regulation of cellular biosynthetic process	regulation of cellular biosynthetic process	NA	0.01111	NA	NA	NA	NA	NA	0.036236	NA	NA	NA	NA	NA	1.954	NA	NA	NA	NA	NA	1.441	NA	NA	NA	NA	NA	1.668	NA	NA	NA	NA	NA	2.18	NA	NA	NA	NA
32501	P	GO:0032501	multicellular organismal process	multicellular organismal process	NA	NA	NA	NA	NA	NA	NA	NA	NA	NA	NA	6.2689e-08	NA	NA	NA	NA	NA	NA	NA	NA	NA	NA	NA	7.203	NA	NA	NA	NA	NA	NA	NA	NA	NA	NA	NA	3.08
32553	F	GO:0032553	ribonucleotide binding	ribonucleotide binding	NA	NA	NA	NA	9.8311e-05	NA	NA	NA	NA	NA	0.00046303	1.2666e-41	NA	NA	NA	NA	4.007	NA	NA	NA	NA	NA	3.334	40.897	NA	NA	NA	NA	1.573	NA	NA	NA	NA	NA	1.592	1.945
32555	F	GO:0032555	purine ribonucleotide binding	purine ribonucleotide binding	NA	NA	NA	NA	9.8311e-05	NA	NA	NA	NA	NA	0.00046303	1.2666e-41	NA	NA	NA	NA	4.007	NA	NA	NA	NA	NA	3.334	40.897	NA	NA	NA	NA	1.573	NA	NA	NA	NA	NA	1.592	1.945
32559	F	GO:0032559	adenyl ribonucleotide binding	adenyl ribonucleotide binding	NA	NA	NA	NA	0.00089716	NA	NA	NA	NA	NA	0.00041178	1.1155e-47	NA	NA	NA	NA	3.047	NA	NA	NA	NA	NA	3.385	46.953	NA	NA	NA	NA	1.507	NA	NA	NA	NA	NA	1.643	2.084
32561	F	GO:0032561	guanyl ribonucleotide binding	guanyl ribonucleotide binding	0.018724	NA	NA	NA	0.040236	NA	NA	NA	NA	NA	NA	NA	1.728	NA	NA	NA	1.395	NA	NA	NA	NA	NA	NA	NA	4.044	NA	NA	NA	2.296	NA	NA	NA	NA	NA	NA	NA
33692	P	GO:0033692	cellular polysaccharide biosynthetic process	cellular polysaccharide biosynthetic process	NA	NA	NA	NA	0.040236	NA	NA	NA	NA	NA	NA	NA	NA	NA	NA	NA	1.395	NA	NA	NA	NA	NA	NA	NA	NA	NA	NA	NA	3.025	NA	NA	NA	NA	NA	NA	NA
33764	F	GO:0033764	steroid dehydrogenase activity, acting on the CH-OH group of donors, NAD or NADP as acceptor	steroid dehydrogenase activity, acting on the CH-OH group of donors, NAD or NADP as acceptor	NA	NA	NA	NA	0.01595	6.9838e-05	NA	NA	NA	NA	NA	NA	NA	NA	NA	NA	1.797	4.156	NA	NA	NA	NA	NA	NA	NA	NA	NA	NA	3.908	5.464	NA	NA	NA	NA	NA	NA
34357	C	GO:0034357	photosynthetic membrane	photosynthetic membrane	NA	NA	NA	NA	NA	NA	NA	NA	NA	NA	0.00046303	NA	NA	NA	NA	NA	NA	NA	NA	NA	NA	NA	3.334	NA	NA	NA	NA	NA	NA	NA	NA	NA	NA	NA	6.631	NA
34621	P	GO:0034621	cellular macromolecular complex subunit organization	cellular macromolecular complex subunit organization	0.0045685	NA	NA	NA	NA	NA	NA	NA	NA	NA	NA	NA	2.34	NA	NA	NA	NA	NA	NA	NA	NA	NA	NA	NA	7.36	NA	NA	NA	NA	NA	NA	NA	NA	NA	NA	NA
34622	P	GO:0034622	cellular macromolecular complex assembly	cellular macromolecular complex assembly	0.003141	NA	NA	NA	NA	NA	NA	NA	NA	NA	NA	NA	2.503	NA	NA	NA	NA	NA	NA	NA	NA	NA	NA	NA	8.322	NA	NA	NA	NA	NA	NA	NA	NA	NA	NA	NA
34655	P	GO:0034655	nucleobase, nucleoside, nucleotide and nucleic acid catabolic process	nucleobase, nucleoside, nucleotide and nucleic acid catabolic process	1.4154e-05	NA	NA	NA	0.0002477	NA	NA	NA	NA	NA	NA	NA	4.849	NA	NA	NA	3.606	NA	NA	NA	NA	NA	NA	NA	30.053	NA	NA	NA	11.165	NA	NA	NA	NA	NA	NA	NA
34656	P	GO:0034656	nucleobase, nucleoside and nucleotide catabolic process	nucleobase, nucleoside and nucleotide catabolic process	1.4154e-05	NA	NA	NA	0.0002477	NA	NA	NA	NA	NA	NA	NA	4.849	NA	NA	NA	3.606	NA	NA	NA	NA	NA	NA	NA	30.053	NA	NA	NA	11.165	NA	NA	NA	NA	NA	NA	NA
43167	F	GO:0043167	ion binding	ion binding	0.00024712	NA	NA	NA	NA	NA	NA	0.036236	NA	0.00049639	NA	NA	3.607	NA	NA	NA	NA	NA	NA	1.441	NA	3.304	NA	NA	2.437	NA	NA	NA	NA	NA	NA	1.913	NA	3.574	NA	NA
43169	F	GO:0043169	cation binding	cation binding	0.00024432	NA	NA	NA	NA	NA	NA	0.036236	NA	0.00049639	NA	NA	3.612	NA	NA	NA	NA	NA	NA	1.441	NA	3.304	NA	NA	2.444	NA	NA	NA	NA	NA	NA	1.919	NA	3.585	NA	NA
43170	P	GO:0043170	macromolecule metabolic process	macromolecule metabolic process	NA	NA	NA	NA	0.0090695	NA	NA	NA	NA	NA	NA	0.012662	NA	NA	NA	NA	2.042	NA	NA	NA	NA	NA	NA	1.897	NA	NA	NA	NA	1.337	NA	NA	NA	NA	NA	NA	1.181
43412	P	GO:0043412	macromolecule modification	macromolecule modification	NA	NA	NA	NA	1.7751e-05	NA	NA	NA	NA	NA	NA	3.3223e-15	NA	NA	NA	NA	4.751	NA	NA	NA	NA	NA	NA	14.479	NA	NA	NA	NA	1.885	NA	NA	NA	NA	NA	NA	1.775
43531	F	GO:0043531	ADP binding	ADP binding	NA	NA	0.037419	NA	NA	NA	0.018365	NA	0.0094728	NA	1.3151e-13	4.6079e-37	NA	NA	1.427	NA	NA	NA	1.736	NA	2.024	NA	12.881	36.336	NA	NA	2.079	NA	NA	NA	2.377	NA	3.146	NA	5.266	4.074
43623	P	GO:0043623	cellular protein complex assembly	cellular protein complex assembly	3.6552e-05	NA	NA	NA	0.00077918	NA	NA	NA	NA	NA	NA	NA	4.437	NA	NA	NA	3.108	NA	NA	NA	NA	NA	NA	NA	24.042	NA	NA	NA	8.932	NA	NA	NA	NA	NA	NA	NA
43687	P	GO:0043687	post-translational protein modification	post-translational protein modification	NA	NA	NA	NA	1.0594e-05	NA	NA	NA	NA	NA	NA	9.4133e-19	NA	NA	NA	NA	4.975	NA	NA	NA	NA	NA	NA	18.026	NA	NA	NA	NA	1.965	NA	NA	NA	NA	NA	NA	1.923
43933	P	GO:0043933	macromolecular complex subunit organization	macromolecular complex subunit organization	0.013302	NA	NA	NA	NA	NA	NA	NA	NA	NA	NA	NA	1.876	NA	NA	NA	NA	NA	NA	NA	NA	NA	NA	NA	5.437	NA	NA	NA	NA	NA	NA	NA	NA	NA	NA	NA
44036	P	GO:0044036	cell wall macromolecule metabolic process	cell wall macromolecule metabolic process	NA	NA	NA	NA	NA	NA	NA	NA	0.0011432	NA	NA	NA	NA	NA	NA	NA	NA	NA	NA	NA	2.942	NA	NA	NA	NA	NA	NA	NA	NA	NA	NA	NA	13.7	NA	NA	NA
44085	P	GO:0044085	cellular component biogenesis	cellular component biogenesis	0.03305	NA	NA	NA	NA	NA	NA	NA	NA	NA	NA	NA	1.481	NA	NA	NA	NA	NA	NA	NA	NA	NA	NA	NA	4.177	NA	NA	NA	NA	NA	NA	NA	NA	NA	NA	NA
44106	P	GO:0044106	cellular amine metabolic process	cellular amine metabolic process	NA	NA	NA	NA	0.042391	NA	NA	NA	NA	NA	NA	NA	NA	NA	NA	NA	1.373	NA	NA	NA	NA	NA	NA	NA	NA	NA	NA	NA	2.267	NA	NA	NA	NA	NA	NA	NA
44237	P	GO:0044237	cellular metabolic process	cellular metabolic process	NA	NA	NA	NA	0.0067918	NA	NA	NA	NA	NA	NA	NA	NA	NA	NA	NA	2.168	NA	NA	NA	NA	NA	NA	NA	NA	NA	NA	NA	1.307	NA	NA	NA	NA	NA	NA	NA
44238	P	GO:0044238	primary metabolic process	primary metabolic process	NA	NA	NA	NA	8.015e-06	NA	NA	NA	NA	NA	NA	NA	NA	NA	NA	NA	5.096	NA	NA	NA	NA	NA	NA	NA	NA	NA	NA	NA	1.456	NA	NA	NA	NA	NA	NA	NA
44248	P	GO:0044248	cellular catabolic process	cellular catabolic process	0.024109	NA	NA	NA	0.042391	NA	NA	NA	NA	NA	NA	NA	1.618	NA	NA	NA	1.373	NA	NA	NA	NA	NA	NA	NA	4.527	NA	NA	NA	2.523	NA	NA	NA	NA	NA	NA	NA
44260	P	GO:0044260	cellular macromolecule metabolic process	cellular macromolecule metabolic process	NA	NA	NA	NA	0.036865	NA	NA	NA	NA	NA	NA	0.001796	NA	NA	NA	NA	1.433	NA	NA	NA	NA	NA	NA	2.746	NA	NA	NA	NA	1.295	NA	NA	NA	NA	NA	NA	1.235
44262	P	GO:0044262	cellular carbohydrate metabolic process	cellular carbohydrate metabolic process	NA	NA	NA	NA	0.0015739	NA	NA	NA	NA	NA	NA	NA	NA	NA	NA	NA	2.803	NA	NA	NA	NA	NA	NA	NA	NA	NA	NA	NA	2.619	NA	NA	NA	NA	NA	NA	NA
44264	P	GO:0044264	cellular polysaccharide metabolic process	cellular polysaccharide metabolic process	NA	NA	NA	NA	0.00059358	NA	NA	NA	NA	NA	NA	NA	NA	NA	NA	NA	3.227	NA	NA	NA	NA	NA	NA	NA	NA	NA	NA	NA	4.123	NA	NA	NA	NA	NA	NA	NA
44267	P	GO:0044267	cellular protein metabolic process	cellular protein metabolic process	NA	NA	NA	NA	0.019322	NA	NA	NA	NA	NA	NA	0.0012704	NA	NA	NA	NA	1.714	NA	NA	NA	NA	NA	NA	2.896	NA	NA	NA	NA	1.388	NA	NA	NA	NA	NA	NA	1.279
44270	P	GO:0044270	cellular nitrogen compound catabolic process	cellular nitrogen compound catabolic process	3.859e-05	NA	NA	NA	0.00086221	NA	NA	NA	NA	NA	NA	NA	4.414	NA	NA	NA	3.064	NA	NA	NA	NA	NA	NA	NA	23.52	NA	NA	NA	8.738	NA	NA	NA	NA	NA	NA	NA
44282	P	GO:0044282	small molecule catabolic process	small molecule catabolic process	0.0069374	NA	NA	NA	0.0018638	NA	NA	NA	NA	NA	NA	NA	2.159	NA	NA	NA	2.73	NA	NA	NA	NA	NA	NA	NA	6.637	NA	NA	NA	4.11	NA	NA	NA	NA	NA	NA	NA
44430	C	GO:0044430	cytoskeletal part	cytoskeletal part	0.00027586	NA	NA	NA	0.0066113	NA	NA	NA	NA	NA	NA	NA	3.559	NA	NA	NA	2.18	NA	NA	NA	NA	NA	NA	NA	14.821	NA	NA	NA	5.506	NA	NA	NA	NA	NA	NA	NA
44436	C	GO:0044436	thylakoid part	thylakoid part	NA	NA	NA	NA	NA	NA	NA	NA	NA	NA	0.00046303	NA	NA	NA	NA	NA	NA	NA	NA	NA	NA	NA	3.334	NA	NA	NA	NA	NA	NA	NA	NA	NA	NA	NA	6.455	NA
45087	P	GO:0045087	innate immune response	innate immune response	NA	NA	0.023866	NA	NA	0.027429	NA	NA	0.0018236	NA	NA	4.0514e-10	NA	NA	1.622	NA	NA	1.562	NA	NA	2.739	NA	NA	9.392	NA	NA	3.339	NA	NA	2.882	NA	NA	5.958	NA	NA	3.655
45449	P	GO:0045449	regulation of transcription	regulation of transcription	NA	0.01111	NA	NA	NA	NA	NA	0.036236	NA	NA	NA	NA	NA	1.954	NA	NA	NA	NA	NA	1.441	NA	NA	NA	NA	NA	1.684	NA	NA	NA	NA	NA	2.201	NA	NA	NA	NA
46039	P	GO:0046039	GTP metabolic process	GTP metabolic process	2.1302e-05	NA	NA	NA	0.00043693	NA	NA	NA	NA	NA	NA	NA	4.672	NA	NA	NA	3.36	NA	NA	NA	NA	NA	NA	NA	27.047	NA	NA	NA	10.049	NA	NA	NA	NA	NA	NA	NA
46700	P	GO:0046700	heterocycle catabolic process	heterocycle catabolic process	4.5335e-05	NA	NA	NA	0.001023	NA	NA	NA	NA	NA	NA	NA	4.344	NA	NA	NA	2.99	NA	NA	NA	NA	NA	NA	NA	22.54	NA	NA	NA	8.374	NA	NA	NA	NA	NA	NA	NA
46872	F	GO:0046872	metal ion binding	metal ion binding	0.00023456	NA	NA	NA	NA	NA	NA	0.036236	NA	0.00049639	NA	NA	3.63	NA	NA	NA	NA	NA	NA	1.441	NA	3.304	NA	NA	2.457	NA	NA	NA	NA	NA	NA	1.929	NA	3.603	NA	NA
46906	F	GO:0046906	tetrapyrrole binding	tetrapyrrole binding	NA	NA	NA	NA	NA	NA	NA	0.039945	NA	NA	NA	NA	NA	NA	NA	NA	NA	NA	NA	1.399	NA	NA	NA	NA	NA	NA	NA	NA	NA	NA	NA	2.979	NA	NA	NA	NA
46914	F	GO:0046914	transition metal ion binding	transition metal ion binding	1.4154e-05	NA	NA	NA	NA	NA	NA	NA	NA	6.2959e-05	NA	NA	4.849	NA	NA	NA	NA	NA	NA	NA	NA	4.201	NA	NA	3.257	NA	NA	NA	NA	NA	NA	NA	NA	4.777	NA	NA
47134	F	GO:0047134	protein-disulfide reductase activity	protein-disulfide reductase activity	NA	NA	0.037419	NA	NA	NA	NA	NA	NA	NA	NA	NA	NA	NA	1.427	NA	NA	NA	NA	NA	NA	NA	NA	NA	NA	NA	7.366	NA	NA	NA	NA	NA	NA	NA	NA	NA
48037	F	GO:0048037	cofactor binding	cofactor binding	NA	NA	NA	NA	NA	0.010791	NA	NA	NA	NA	NA	NA	NA	NA	NA	NA	NA	1.967	NA	NA	NA	NA	NA	NA	NA	NA	NA	NA	NA	2.071	NA	NA	NA	NA	NA	NA
48046	C	GO:0048046	apoplast	apoplast	NA	NA	NA	NA	0.0027475	NA	NA	NA	NA	NA	NA	NA	NA	NA	NA	NA	2.561	NA	NA	NA	NA	NA	NA	NA	NA	NA	NA	NA	8.374	NA	NA	NA	NA	NA	NA	NA
48544	P	GO:0048544	recognition of pollen	recognition of pollen	NA	NA	NA	NA	NA	NA	NA	NA	NA	NA	NA	1.0896e-09	NA	NA	NA	NA	NA	NA	NA	NA	NA	NA	NA	8.963	NA	NA	NA	NA	NA	NA	NA	NA	NA	NA	NA	3.59
48610	P	GO:0048610	reproductive cellular process	reproductive cellular process	NA	NA	NA	NA	NA	NA	NA	NA	NA	NA	NA	1.0896e-09	NA	NA	NA	NA	NA	NA	NA	NA	NA	NA	NA	8.963	NA	NA	NA	NA	NA	NA	NA	NA	NA	NA	NA	3.59
50662	F	GO:0050662	coenzyme binding	coenzyme binding	0.045915	NA	NA	NA	NA	0.04903	NA	NA	NA	NA	NA	NA	1.338	NA	NA	NA	NA	1.31	NA	NA	NA	NA	NA	NA	2.907	NA	NA	NA	NA	1.978	NA	NA	NA	NA	NA	NA
50789	P	GO:0050789	regulation of biological process	regulation of biological process	NA	NA	0.037419	NA	NA	NA	NA	NA	0.0094728	NA	NA	NA	NA	NA	1.427	NA	NA	NA	NA	NA	2.024	NA	NA	NA	NA	NA	1.477	NA	NA	NA	NA	NA	1.862	NA	NA	NA
50794	P	GO:0050794	regulation of cellular process	regulation of cellular process	NA	NA	0.031589	NA	NA	NA	NA	NA	0.0094728	NA	NA	NA	NA	NA	1.5	NA	NA	NA	NA	NA	2.024	NA	NA	NA	NA	NA	1.504	NA	NA	NA	NA	NA	1.896	NA	NA	NA
50896	P	GO:0050896	response to stimulus	response to stimulus	NA	NA	NA	NA	NA	NA	NA	NA	0.044986	NA	NA	0.017998	NA	NA	NA	NA	NA	NA	NA	NA	1.347	NA	NA	1.745	NA	NA	NA	NA	NA	NA	NA	NA	2.237	NA	NA	1.459
51171	P	GO:0051171	regulation of nitrogen compound metabolic process	regulation of nitrogen compound metabolic process	NA	0.01111	NA	NA	NA	NA	NA	0.036236	NA	NA	NA	NA	NA	1.954	NA	NA	NA	NA	NA	1.441	NA	NA	NA	NA	NA	1.661	NA	NA	NA	NA	NA	2.131	NA	NA	NA	NA
51252	P	GO:0051252	regulation of RNA metabolic process	regulation of RNA metabolic process	NA	0.01111	NA	NA	NA	NA	NA	0.036236	NA	NA	NA	NA	NA	1.954	NA	NA	NA	NA	NA	1.441	NA	NA	NA	NA	NA	1.686	NA	NA	NA	NA	NA	2.204	NA	NA	NA	NA
51258	P	GO:0051258	protein polymerization	protein polymerization	1.5218e-05	NA	NA	NA	0.00028311	NA	NA	NA	NA	NA	NA	NA	4.818	NA	NA	NA	3.548	NA	NA	NA	NA	NA	NA	NA	29.241	NA	NA	NA	10.863	NA	NA	NA	NA	NA	NA	NA
51704	P	GO:0051704	multi-organism process	multi-organism process	NA	NA	NA	NA	NA	NA	NA	NA	NA	NA	NA	3.6323e-09	NA	NA	NA	NA	NA	NA	NA	NA	NA	NA	NA	8.44	NA	NA	NA	NA	NA	NA	NA	NA	NA	NA	NA	3.43
55086	P	GO:0055086	nucleobase, nucleoside and nucleotide metabolic process	nucleobase, nucleoside and nucleotide metabolic process	0.010487	NA	NA	NA	0.038574	NA	NA	NA	NA	NA	NA	NA	1.979	NA	NA	NA	1.414	NA	NA	NA	NA	NA	NA	NA	4.791	NA	NA	NA	2.472	NA	NA	NA	NA	NA	NA	NA
55114	P	GO:0055114	oxidation reduction	oxidation reduction	0.0011109	NA	NA	NA	NA	0.024558	NA	NA	NA	0.00090289	NA	NA	2.954	NA	NA	NA	NA	1.61	NA	NA	NA	3.044	NA	NA	2.38	NA	NA	NA	NA	1.499	NA	NA	NA	3.606	NA	NA
60089	F	GO:0060089	molecular transducer activity	molecular transducer activity	NA	NA	0.023866	NA	NA	NA	NA	NA	NA	NA	NA	4.0945e-07	NA	NA	1.622	NA	NA	NA	NA	NA	NA	NA	NA	6.388	NA	NA	2.418	NA	NA	NA	NA	NA	NA	NA	NA	2.321
60255	P	GO:0060255	regulation of macromolecule metabolic process	regulation of macromolecule metabolic process	NA	0.01111	NA	NA	NA	NA	NA	0.036236	NA	NA	NA	NA	NA	1.954	NA	NA	NA	NA	NA	1.441	NA	NA	NA	NA	NA	1.674	NA	NA	NA	NA	NA	2.147	NA	NA	NA	NA
65003	P	GO:0065003	macromolecular complex assembly	macromolecular complex assembly	0.010487	NA	NA	NA	NA	NA	NA	NA	NA	NA	NA	NA	1.979	NA	NA	NA	NA	NA	NA	NA	NA	NA	NA	NA	5.945	NA	NA	NA	NA	NA	NA	NA	NA	NA	NA	NA
65007	P	GO:0065007	biological regulation	biological regulation	NA	NA	0.037419	NA	NA	NA	NA	NA	0.0094728	NA	NA	NA	NA	NA	1.427	NA	NA	NA	NA	NA	2.024	NA	NA	NA	NA	NA	1.442	NA	NA	NA	NA	NA	1.851	NA	NA	NA
70008	F	GO:0070008	serine-type exopeptidase activity	serine-type exopeptidase activity	NA	NA	NA	NA	0.016499	NA	NA	NA	NA	NA	NA	NA	NA	NA	NA	NA	1.783	NA	NA	NA	NA	NA	NA	NA	NA	NA	NA	NA	5.402	NA	NA	NA	NA	NA	NA	NA
70271	P	GO:0070271	protein complex biogenesis	protein complex biogenesis	0.001487	NA	NA	NA	0.028167	NA	NA	NA	NA	NA	NA	NA	2.828	NA	NA	NA	1.55	NA	NA	NA	NA	NA	NA	NA	10.111	NA	NA	NA	3.756	NA	NA	NA	NA	NA	NA	NA
71554	P	GO:0071554	cell wall organization or biogenesis	cell wall organization or biogenesis	NA	NA	NA	NA	NA	NA	NA	NA	0.012376	NA	NA	NA	NA	NA	NA	NA	NA	NA	NA	NA	1.907	NA	NA	NA	NA	NA	NA	NA	NA	NA	NA	NA	5.48	NA	NA	NA
80090	P	GO:0080090	regulation of primary metabolic process	regulation of primary metabolic process	NA	0.01111	NA	NA	NA	NA	NA	0.036236	NA	NA	NA	NA	NA	1.954	NA	NA	NA	NA	NA	1.441	NA	NA	NA	NA	NA	1.675	NA	NA	NA	NA	NA	2.109	NA	NA	NA	NA

## Sheet: Table S5
Table S5 Identification of 671 transcription factors (TFs) representing 47 gene families in the 20 clusters.
	Cluster1	Cluster2	Cluster3	Cluster4	Cluster5	Cluster6	Cluster7	Cluster8	Cluster9	Cluster10	Cluster11	Cluster12	Cluster13	Cluster14	Cluster15	Cluster16	Cluster17	Cluster18	Cluster19	Cluster20
_	166	677	448	701	561	301	744	508	755	45	117	704	190	235	57	462	263	1113	1454	159
AP2	0	0	0	2	0	0	5	0	0	0	0	0	0	0	0	0	0	4	3	0
ARF	0	3	0	1	0	0	1	0	0	0	0	0	0	0	0	0	0	2	0	0
ARR-B	0	1	0	1	0	0	0	0	0	0	0	0	0	0	0	0	0	0	2	0
B3	0	3	1	3	2	2	1	0	1	0	0	2	2	1	0	2	4	1	3	0
BBR-BPC	0	0	0	1	0	0	0	0	0	0	0	0	0	0	0	0	0	0	1	0
bHLH	0	6	4	5	3	2	9	3	10	0	1	3	1	2	0	3	0	8	11	2
bZIP	0	3	0	0	0	1	1	1	1	0	0	0	0	1	0	1	0	6	0	0
C2H2	0	5	2	8	1	0	6	2	2	0	0	2	2	0	0	0	0	2	5	0
C3H	3	1	0	0	0	0	0	0	1	0	0	0	0	0	0	1	0	3	1	0
CAMTA	0	0	0	1	0	0	0	0	0	0	0	0	0	0	0	0	0	0	0	0
CO-like	0	2	0	0	0	0	1	0	0	0	0	0	0	0	0	0	0	0	2	0
DBB	0	0	1	0	1	0	1	0	0	0	0	1	0	0	0	1	0	0	0	0
Dof	0	3	0	0	4	0	4	0	1	0	0	1	2	0	0	1	0	0	0	0
E2F/DP	0	0	0	0	0	0	0	0	1	0	0	1	0	0	0	0	0	0	0	0
ERF	0	7	1	8	0	2	4	2	8	0	0	2	3	5	0	1	1	4	7	1
FAR1	0	0	1	1	0	0	1	0	1	0	0	0	0	0	0	0	0	2	0	0
G2-like	0	6	1	0	1	1	1	1	1	0	0	0	0	0	0	1	0	5	2	2
GATA	0	2	0	1	0	0	0	0	3	0	1	1	0	0	0	0	0	1	0	1
GRAS	0	1	3	1	1	0	2	0	1	0	0	1	0	1	0	2	0	1	4	0
GRF	0	0	1	0	1	0	0	0	0	0	0	0	1	0	0	0	0	2	1	0
HB-other	0	0	0	0	0	0	0	0	0	0	0	0	0	0	0	0	0	1	0	0
HD-ZIP	0	6	0	3	1	0	6	0	0	0	0	0	0	0	0	0	0	1	1	0
HSF	0	0	1	3	2	1	3	0	1	0	0	0	0	1	0	0	0	1	0	0
LBD	0	2	1	0	0	1	1	0	6	0	0	4	0	1	0	1	1	2	0	0
LFY	0	0	0	0	0	0	0	1	0	0	0	0	0	0	0	0	0	0	0	0
LSD	0	0	0	0	0	0	0	1	0	0	0	0	1	0	0	0	0	0	0	0
M-type_MADS	0	2	0	0	0	0	0	0	0	0	0	0	1	0	0	0	0	0	2	0
MIKC_MADS	0	2	3	1	1	1	1	0	0	0	1	1	0	0	0	0	0	2	4	1
MYB	0	4	3	6	2	2	11	10	5	0	1	6	0	0	0	4	1	7	8	0
MYB_related	0	3	1	0	4	1	3	0	1	0	0	0	0	1	0	1	1	1	1	0
NAC	1	5	6	10	5	0	3	5	2	0	0	4	6	1	0	0	2	4	9	0
NF-YA	0	0	0	0	0	0	0	0	0	0	0	1	0	0	0	0	0	1	0	0
NF-YB	0	1	0	0	1	1	0	0	0	0	0	0	0	0	0	0	0	0	0	1
NF-YC	0	1	0	0	0	0	0	0	0	0	0	0	0	0	0	0	0	0	0	0
Nin-like	0	0	0	0	0	0	1	0	0	0	0	0	0	0	0	0	0	1	1	0
RAV	0	0	0	0	0	0	0	0	0	0	0	0	0	0	0	0	0	1	0	0
SBP	0	1	0	1	1	0	1	0	1	0	0	2	0	0	0	0	0	0	0	1
SRS	0	0	0	1	0	0	1	0	0	0	0	0	0	0	0	1	0	2	0	0
STAT	0	0	0	0	0	1	0	0	0	0	0	0	0	0	0	0	0	0	0	0
TALE	0	1	0	0	1	1	1	3	0	0	0	0	0	0	0	1	0	1	2	0
TCP	0	0	0	2	1	0	0	0	1	0	0	1	0	0	0	1	1	1	0	0
Trihelix	0	2	0	0	0	0	1	1	2	0	0	1	1	0	0	0	0	0	2	0
Whirly	0	0	0	0	1	0	0	0	0	0	0	0	0	0	0	0	0	0	0	0
WOX	0	0	0	0	0	2	1	0	0	0	0	0	0	0	0	0	0	0	0	0
WRKY	0	2	2	4	2	0	5	0	2	0	0	3	1	6	0	0	3	2	5	1
YABBY	0	0	0	0	0	0	0	0	0	0	0	0	0	0	0	0	0	0	0	1
ZF-HD	0	1	0	0	1	1	2	0	0	0	0	0	0	0	0	1	0	0	2	0

## Sheet: Table S6
Table S6 Common genes between turquoise module in this study and SCW-associated modules in AspWood.
GeneID	AtGeneID	AtGeneName	Annotation	BriefDescription	TF_family	PlnTFDB_family	moduleColors	module in aspwood
Potri.001G026500	AT2G11890	_	adenylate cyclases	triphosphate tunel metalloenzyme 3-like	_	_	turquoise	module2	secondary cell wall biosynthesis
Potri.001G068100	AT1G27440	ATGUT1,GUT2,IRX10	Exostosin family protein	probable beta-1,4-xylosyltransferase IRX10	_	_	turquoise	module2	secondary cell wall biosynthesis
Potri.001G099800	AT1G63910	AtMYB103,MYB103	myb domain protein 103	r2r3-myb transcription [Ricinus communis]	MYB	MYB	turquoise	module2	secondary cell wall biosynthesis
Potri.001G107000	AT5G23750	_	Remorin family protein	Remorin family [Theobroma cacao]	_	_	turquoise	module2	secondary cell wall biosynthesis
Potri.001G133300	AT1G32100	ATPRR1,PRR1	pinoresinol reductase 1	isoflavone reductase homolog	_	_	turquoise	module2	secondary cell wall biosynthesis
Potri.001G140900	AT4G17920	_	RING/U-box superfamily protein	RING-H2 finger ATL29	_	_	turquoise	module2	secondary cell wall biosynthesis
Potri.001G189500	AT1G59870	ABCG36,ATABCG36,ATPDR8,PDR8,PEN3	ABC-2 and Plant PDR ABC-type transporter family protein	ABC transporter G family member 29-like	_	_	turquoise	module2	secondary cell wall biosynthesis
Potri.001G258400	AT5G12850	_	CCCH-type zinc finger protein with ARM repeat domain	C3HL domain class transcription factor isoform 1 [Theobroma cacao]	C3H	C3H	turquoise	module2	secondary cell wall biosynthesis
Potri.001G320800	AT5G03170	ATFLA11,FLA11	FASCICLIN-like arabinogalactan-protein 11	fasciclin-like AGP 15 family [Populus trichocarpa]	_	_	turquoise	module2	secondary cell wall biosynthesis
Potri.001G352300	AT2G34410	_	O-acetyltransferase family protein	CAS1 domain-containing 1-like	_	_	turquoise	module2	secondary cell wall biosynthesis
Potri.001G375700	AT3G15050	IQD10	IQ-domain 10	IQ-DOMAIN 1 [Vitis vinifera]	_	_	turquoise	module2	secondary cell wall biosynthesis
Potri.001G416800	AT5G54690	GAUT12,IRX8,LGT6	galacturonosyltransferase 12	probable galacturonosyltransferase 12	_	_	turquoise	module2	secondary cell wall biosynthesis
Potri.002G031000	AT2G16400	BLH7	BEL1-like homeodomain 7	BEL1-like homeodomain 3 [Jatropha curcas]	TALE	HB	turquoise	module2	secondary cell wall biosynthesis
Potri.002G132900	AT1G19300	ATGATL1,GATL1,GLZ1,PARVUS	Nucleotide-diphospho-sugar transferases superfamily protein	glycosyl transferase family 8 family [Populus trichocarpa]	_	_	turquoise	module2	secondary cell wall biosynthesis
Potri.002G143600	AT1G02040	_	C2H2-type zinc finger family protein	zinc finger family [Populus trichocarpa]	_	C2H2	turquoise	module2	secondary cell wall biosynthesis
Potri.002G168300	AT3G61660	_	_	hypothetical protein POPTR_0002s16970g [Populus trichocarpa]	_	_	turquoise	module2	secondary cell wall biosynthesis
Potri.002G184900	AT3G62020	GLP10	germin-like protein 10	GERMIN-LIKE 10 [Populus trichocarpa]	_	_	turquoise	module2	secondary cell wall biosynthesis
Potri.002G195400	AT2G47360	_	_	hypothetical protein POPTR_0002s19640g [Populus trichocarpa]	_	_	turquoise	module2	secondary cell wall biosynthesis
Potri.002G257900	AT5G44030	CESA4,IRX5,NWS2	cellulose synthase A4	cellulose synthase 4 [Populus tomentosa]	_	_	turquoise	module2	secondary cell wall biosynthesis
Potri.002G261700	AT5G42710	_	_	Cytochrome c oxidase subunit 3	_	_	turquoise	module2	secondary cell wall biosynthesis
Potri.003G003800	_	_	_	hypothetical protein Csa_2G396205	_	_	turquoise	module2	secondary cell wall biosynthesis
Potri.003G073500	AT1G17270	_	O-fucosyltransferase family protein	-O-fucosyltransferase 2 [Populus trichocarpa]	_	_	turquoise	module2	secondary cell wall biosynthesis
Potri.003G100200	AT1G32100	ATPRR1,PRR1	pinoresinol reductase 1	isoflavone reductase homolog	_	_	turquoise	module2	secondary cell wall biosynthesis
Potri.003G151700	AT5G49720	ATGH9A1,DEC,GH9A1,IRX2,KOR,KOR1,RSW2,TSD1	glycosyl hydrolase 9A1	endo-1,4-beta-glucanase [Populus tomentosa]	_	_	turquoise	module2	secondary cell wall biosynthesis
Potri.003G162000	AT1G27440	ATGUT1,GUT2,IRX10	Exostosin family protein	probable beta-1,4-xylosyltransferase IRX10	_	_	turquoise	module2	secondary cell wall biosynthesis
Potri.003G164200	AT1G03080	_	kinase interacting (KIP1-like) family protein	NETWORKED 3C-like	_	_	turquoise	module2	secondary cell wall biosynthesis
Potri.004G059600	AT4G18780	ATCESA8,CESA8,IRX1,LEW2	cellulose synthase family protein	cellulose synthase	_	_	turquoise	module2	secondary cell wall biosynthesis
Potri.004G197500	AT2G27060	_	Leucine-rich repeat protein kinase family protein	Leucine-rich repeat kinase family isoform 1 [Theobroma cacao]	_	_	turquoise	module2	secondary cell wall biosynthesis
Potri.004G211900	AT2G28315	_	Nucleotide/sugar transporter family protein	uncharacterized membrane At1g06890-like [Populus euphratica]	_	_	turquoise	module2	secondary cell wall biosynthesis
Potri.004G226800	AT1G09610	_	Protein of unknown function (DUF579)	glucuronoxylan 4-O-methyltransferase 1-like	_	_	turquoise	module2	secondary cell wall biosynthesis
Potri.005G061600	AT3G18660	GUX1,PGSIP1	plant glycogenin-like starch initiation protein 1	UDP-glucuronate:xylan alpha-glucuronosyltransferase 1-like isoform X1	_	_	turquoise	module2	secondary cell wall biosynthesis
Potri.005G106400	AT4G35770	ATSEN1,DIN1,SEN1	Rhodanese/Cell cycle control phosphatase superfamily protein	thiosulfate sulfurtransferase chloroplastic-like	_	_	turquoise	module2	secondary cell wall biosynthesis
Potri.005G109600	AT3G51325	_	RING/U-box superfamily protein	nucleic acid binding [Ricinus communis]	_	_	turquoise	module2	secondary cell wall biosynthesis
Potri.005G141300	AT5G67210	_	Protein of unknown function (DUF579)	DUF579 partial [Populus trichocarpa]	_	_	turquoise	module2	secondary cell wall biosynthesis
Potri.005G211000	_	_	_	serine threonine- kinase yrzF	_	_	turquoise	module2	secondary cell wall biosynthesis
Potri.005G221400	AT2G42410	ATZFP11,ZFP11	zinc finger protein 11	transcriptional regulator SUPERMAN-like	C2H2	C2H2	turquoise	module2	secondary cell wall biosynthesis
Potri.005G245600	AT1G76070	_	_	hypothetical protein POPTR_0005s26690g [Populus trichocarpa]	_	_	turquoise	module2	secondary cell wall biosynthesis
Potri.006G005600	AT5G47635	_	Pollen Ole e 1 allergen and extensin family protein	Pollen Ole e 1 allergen and extensin family [Theobroma cacao]	_	_	turquoise	module2	secondary cell wall biosynthesis
Potri.006G056100	_	_	_	hypothetical protein POPTR_0006s05480g [Populus trichocarpa]	_	_	turquoise	module2	secondary cell wall biosynthesis
Potri.006G067000	AT3G15810	_	Protein of unknown function (DUF567)	LURP-one-related 12-like	_	_	turquoise	module2	secondary cell wall biosynthesis
Potri.006G087100	AT5G60020	ATLAC17,LAC17	laccase 17	Laccase 17 isoform 1 [Theobroma cacao]	_	_	turquoise	module2	secondary cell wall biosynthesis
Potri.006G094300	AT3G54040	_	PAR1 protein	PAR1 [Theobroma cacao]	_	_	turquoise	module2	secondary cell wall biosynthesis
Potri.006G096900	AT2G38080	ATLMCO4,IRX12,LAC4,LMCO4	Laccase/Diphenol oxidase family protein	laccase family [Populus trichocarpa]	_	_	turquoise	module2	secondary cell wall biosynthesis
Potri.006G120400	AT1G63300	_	Myosin heavy chain-related protein	leucine-rich repeat-containing DDB_G0290503	_	_	turquoise	module2	secondary cell wall biosynthesis
Potri.006G120500	AT1G22060	_	_	[Ricinus communis]	_	_	turquoise	module2	secondary cell wall biosynthesis
Potri.006G131000	AT2G37090	IRX9	Nucleotide-diphospho-sugar transferases superfamily protein	secondary cell wall-related glycosyltransferase family 43	_	_	turquoise	module2	secondary cell wall biosynthesis
Potri.006G155000	AT2G18660	PNP-A	plant natriuretic peptide A	EG45-like domain containing	_	_	turquoise	module2	secondary cell wall biosynthesis
Potri.006G181900	AT5G17420	ATCESA7,CESA7,IRX3,MUR10	Cellulose synthase family protein	cellulose synthase 7 [Populus tomentosa]	_	_	turquoise	module2	secondary cell wall biosynthesis
Potri.006G228600	AT5G11890	_	_	Basic fibroblast growth factor receptor [Theobroma cacao]	_	_	turquoise	module2	secondary cell wall biosynthesis
Potri.007G031900	AT3G50770	CML41	calmodulin-like 41	probable calcium-binding CML41	_	_	turquoise	module2	secondary cell wall biosynthesis
Potri.007G135300	AT4G28500	ANAC073,NAC073,SND2	NAC domain containing protein 73	no apical meristem family [Populus trichocarpa]	NAC	NAC	turquoise	module2	secondary cell wall biosynthesis
Potri.008G049000	AT2G39420	_	alpha/beta-Hydrolases superfamily protein	caffeoylshikimate esterase-like	_	_	turquoise	module2	secondary cell wall biosynthesis
Potri.008G069900	AT3G55990	ESK1,TBL29	Plant protein of unknown function (DUF828)	ESKIMO 1-like isoform X1	_	_	turquoise	module2	secondary cell wall biosynthesis
Potri.008G073300	AT2G40320	TBL33	TRICHOME BIREFRINGENCE-LIKE 33	trichome birefringence-like 33	_	_	turquoise	module2	secondary cell wall biosynthesis
Potri.008G094700	AT3G27960	_	Tetratricopeptide repeat (TPR)-like superfamily protein	kinesin light chain-related family [Populus trichocarpa]	_	_	turquoise	module2	secondary cell wall biosynthesis
Potri.008G112300	AT1G13635	_	DNA glycosylase superfamily protein	DNA-3-methyladenine [Ricinus communis]	_	_	turquoise	module2	secondary cell wall biosynthesis
Potri.008G117500	AT1G68670	_	myb-like transcription factor family protein	probable transcription factor GLK2	G2-like	G2-like	turquoise	module2	secondary cell wall biosynthesis
Potri.008G152200	AT5G43150	_	_	serine threonine- kinase yrzF	_	_	turquoise	module2	secondary cell wall biosynthesis
Potri.009G006500	AT2G28110	FRA8,IRX7	Exostosin family protein	exostosin family [Populus trichocarpa]	_	_	turquoise	module2	secondary cell wall biosynthesis
Potri.009G010400	AT2G28250	NCRK	Protein kinase superfamily protein	receptor-like serine threonine- kinase NCRK [Vitis vinifera]	_	_	turquoise	module2	secondary cell wall biosynthesis
Potri.009G024700	AT2G31930	_	_	serum response factor homolog A-like	_	_	turquoise	module2	secondary cell wall biosynthesis
Potri.009G069500	AT1G62350	_	Pentatricopeptide repeat (PPR) superfamily protein	pentatricopeptide repeat-containing At1g62350 isoform X2 [Eucalyptus grandis]	_	_	turquoise	module2	secondary cell wall biosynthesis
Potri.009G075600	AT5G58530	_	Glutaredoxin family protein	Glutaredoxin family [Theobroma cacao]	_	_	turquoise	module2	secondary cell wall biosynthesis
Potri.010G038900	AT1G27210	_	ARM repeat superfamily protein	microtubule-associated TORTIFOLIA1-like isoform X1	_	_	turquoise	module2	secondary cell wall biosynthesis
Potri.010G067100	AT2G33385	arpc2b	actin-related protein C2B	actin-related 2 3 complex subunit 2B-like isoform X1	_	_	turquoise	module2	secondary cell wall biosynthesis
Potri.010G095900	AT1G24030	_	Protein kinase superfamily protein	serine threonine- kinase PBS1-like	_	_	turquoise	module2	secondary cell wall biosynthesis
Potri.010G096000	AT1G24020	MLP423	MLP-like protein 423	MLP 423	_	_	turquoise	module2	secondary cell wall biosynthesis
Potri.010G132500	AT1G68725	AGP19,ATAGP19	arabinogalactan protein 19	lysine-rich arabinogalactan 19-like	_	_	turquoise	module2	secondary cell wall biosynthesis
Potri.010G137300	AT1G13635	_	DNA glycosylase superfamily protein	DNA-3-methyladenine [Ricinus communis]	_	_	turquoise	module2	secondary cell wall biosynthesis
Potri.010G141600	AT3G16920	ATCTL2,CTL2	chitinase-like protein 2	chitinase 2	_	_	turquoise	module2	secondary cell wall biosynthesis
Potri.010G184000	AT2G40320	TBL33	TRICHOME BIREFRINGENCE-LIKE 33	trichome birefringence-like 33	_	_	turquoise	module2	secondary cell wall biosynthesis
Potri.010G187600	AT3G55990	ESK1,TBL29	Plant protein of unknown function (DUF828)	ESKIMO 1-like isoform X1	_	_	turquoise	module2	secondary cell wall biosynthesis
Potri.011G033400	AT4G21380	ARK3,RK3	receptor kinase 3	G-type lectin S-receptor-like serine threonine- kinase RKS1	_	_	turquoise	module2	secondary cell wall biosynthesis
Potri.011G035600	AT4G21380	ARK3,RK3	receptor kinase 3	receptor-like serine threonine- kinase SD1-8	_	_	turquoise	module2	secondary cell wall biosynthesis
Potri.011G068300	AT1G29200	_	O-fucosyltransferase family protein	O-fucosyltransferase family isoform 1 [Theobroma cacao]	_	_	turquoise	module2	secondary cell wall biosynthesis
Potri.011G068400	_	_	_	---NA---	_	_	turquoise	module2	secondary cell wall biosynthesis
Potri.011G069600	AT4G18780	ATCESA8,CESA8,IRX1,LEW2	cellulose synthase family protein	cellulose synthase	_	_	turquoise	module2	secondary cell wall biosynthesis
Potri.011G094800	AT5G55970	_	RING/U-box superfamily protein	E3 ubiquitin- ligase At4g11680 isoform X2	_	_	turquoise	module2	secondary cell wall biosynthesis
Potri.011G096500	AT3G15050	IQD10	IQ-domain 10	IQ-DOMAIN 1 [Vitis vinifera]	_	_	turquoise	module2	secondary cell wall biosynthesis
Potri.011G126300	AT5G54240	_	Protein of unknown function (DUF1223)	membrane lipo lipid attachment site	_	_	turquoise	module2	secondary cell wall biosynthesis
Potri.011G132600	AT5G54690	GAUT12,IRX8,LGT6	galacturonosyltransferase 12	probable galacturonosyltransferase 12	_	_	turquoise	module2	secondary cell wall biosynthesis
Potri.013G083800	AT3G56230	_	BTB/POZ domain-containing protein	BTB POZ domain-containing At3g56230-like	_	TRAF	turquoise	module2	secondary cell wall biosynthesis
Potri.014G022600	AT3G53010	_	Domain of unknown function (DUF303)	probable carbohydrate esterase At4g34215	_	_	turquoise	module2	secondary cell wall biosynthesis
Potri.014G040300	AT1G19300	ATGATL1,GATL1,GLZ1,PARVUS	Nucleotide-diphospho-sugar transferases superfamily protein	probable galacturonosyltransferase-like 1	_	_	turquoise	module2	secondary cell wall biosynthesis
Potri.014G098800	AT2G45360	_	Protein of unknown function (DUF1442)	DUF1442 family	_	_	turquoise	module2	secondary cell wall biosynthesis
Potri.014G108300	AT2G41610	_	_	transmembrane [Medicago truncatula]	_	_	turquoise	module2	secondary cell wall biosynthesis
Potri.014G119900	AT2G47360	_	_	hypothetical protein POPTR_0014s11500g [Populus trichocarpa]	_	_	turquoise	module2	secondary cell wall biosynthesis
Potri.014G162000	AT5G47530	_	Auxin-responsive family protein	cytochrome b561 and DOMON domain-containing At5g47530-like	_	_	turquoise	module2	secondary cell wall biosynthesis
Potri.014G175100	_	_	_	hypothetical protein POPTR_0014s17350g [Populus trichocarpa]	_	_	turquoise	module2	secondary cell wall biosynthesis
Potri.015G045700	AT1G48780	_	_	Copper-binding periplasmic [Theobroma cacao]	_	_	turquoise	module2	secondary cell wall biosynthesis
Potri.015G060100	AT5G15630	COBL4,IRX6	COBRA-like extracellular glycosyl-phosphatidyl inositol-anchored protein family	COBRA 4	_	_	turquoise	module2	secondary cell wall biosynthesis
Potri.015G060200	AT5G15630	COBL4,IRX6	COBRA-like extracellular glycosyl-phosphatidyl inositol-anchored protein family	COBRA 4	_	_	turquoise	module2	secondary cell wall biosynthesis
Potri.015G135500	AT5G52060	ATBAG1,BAG1	BCL-2-associated athanogene 1	BAG family molecular chaperone regulator 1-like	_	_	turquoise	module2	secondary cell wall biosynthesis
Potri.016G006200	AT5G47635	_	Pollen Ole e 1 allergen and extensin family protein	Pollen Ole e 1 allergen and extensin family [Theobroma cacao]	_	_	turquoise	module2	secondary cell wall biosynthesis
Potri.016G052100	_	_	_	hypothetical protein POPTR_0016s05260g [Populus trichocarpa]	_	_	turquoise	module2	secondary cell wall biosynthesis
Potri.016G086400	AT2G37090	IRX9	Nucleotide-diphospho-sugar transferases superfamily protein	secondary cell wall-related glycosyltransferase family 43	_	_	turquoise	module2	secondary cell wall biosynthesis
Potri.016G112000	AT2G38080	ATLMCO4,IRX12,LAC4,LMCO4	Laccase/Diphenol oxidase family protein	laccase family [Populus trichocarpa]	_	_	turquoise	module2	secondary cell wall biosynthesis
Potri.016G125500	AT2G38320	TBL34	TRICHOME BIREFRINGENCE-LIKE 34	trichome birefringence-like 34	_	_	turquoise	module2	secondary cell wall biosynthesis
Potri.016G141900	_	_	_	suppressor SRP40-like	_	_	turquoise	module2	secondary cell wall biosynthesis
Potri.017G016700	AT4G28500	ANAC073,NAC073,SND2	NAC domain containing protein 73	NAC domain-containing 8-like	NAC	NAC	turquoise	module2	secondary cell wall biosynthesis
Potri.018G052500	AT5G11890	_	_	Basic fibroblast growth factor receptor [Theobroma cacao]	_	_	turquoise	module2	secondary cell wall biosynthesis
Potri.018G103900	AT5G17420	ATCESA7,CESA7,IRX3,MUR10	Cellulose synthase family protein	cellulose synthase 7 [Populus tomentosa]	_	_	turquoise	module2	secondary cell wall biosynthesis
Potri.019G008400	AT5G06390	FLA17	FASCICLIN-like arabinogalactan protein 17 precursor	fasciclin-like arabinogalactan 17	_	_	turquoise	module2	secondary cell wall biosynthesis
Potri.T091700	AT5G01650	_	Tautomerase/MIF superfamily protein	macrophage migration inhibitory factor homolog	_	_	turquoise	module2	secondary cell wall biosynthesis
Potri.T098100	AT4G21390	B120	S-locus lectin protein kinase family protein	G-type lectin S-receptor-like serine threonine- kinase CES101 [Populus euphratica]	_	_	turquoise	module2	secondary cell wall biosynthesis
Potri.001G175000	AT1G52760	LysoPL2	lysophospholipase 2	esterase lipase thioesterase family [Populus trichocarpa]	_	_	turquoise	module27	S-lignin and xylan biosynthesis
Potri.001G300900	AT4G34200	EDA9	D-3-phosphoglycerate dehydrogenase	D-3-phosphoglycerate dehydrogenase family [Populus trichocarpa]	_	_	turquoise	module27	S-lignin and xylan biosynthesis
Potri.001G304800	AT4G34050	CCoAOMT1	S-adenosyl-L-methionine-dependent methyltransferases superfamily protein	caffeoyl- O-methyltransferase	_	_	turquoise	module27	S-lignin and xylan biosynthesis
Potri.001G320400	AT4G13930	SHM4	serine hydroxymethyltransferase 4	serine hydroxymethyltransferase 4	_	_	turquoise	module27	S-lignin and xylan biosynthesis
Potri.002G113100	AT1G58370	ATXYN1,RXF12	glycosyl hydrolase family 10 protein / carbohydrate-binding domain-containing protein	Glycosyl hydrolase family 10 carbohydrate-binding domain-containing isoform 1 [Theobroma cacao]	_	_	turquoise	module27	S-lignin and xylan biosynthesis
Potri.002G146400	AT2G45300	_	RNA 3-terminal phosphate cyclase/enolpyruvate transferase, alpha/beta	3-phosphoshikimate 1-carboxyvinyltransferase 2	_	_	turquoise	module27	S-lignin and xylan biosynthesis
Potri.006G033300	AT2G40890	CYP98A3	cytochrome P450, family 98, subfamily A, polypeptide 3	cytochrome P450 98A2	_	_	turquoise	module27	S-lignin and xylan biosynthesis
Potri.006G139500	AT3G42950	_	Pectin lyase-like superfamily protein	probable polygalacturonase	_	_	turquoise	module27	S-lignin and xylan biosynthesis
Potri.008G030200	AT3G52790	_	peptidoglycan-binding LysM domain-containing protein	PREDICTED: uncharacterized protein LOC105130685	_	_	turquoise	module27	S-lignin and xylan biosynthesis
Potri.008G198100	AT3G21530	_	DNAse I-like superfamily protein	DNAse I-like superfamily [Theobroma cacao]	_	_	turquoise	module27	S-lignin and xylan biosynthesis
Potri.009G074300	AT3G51780	ATBAG4,BAG4	BCL-2-associated athanogene 4	BAG family molecular chaperone regulator 4-like	_	_	turquoise	module27	S-lignin and xylan biosynthesis
Potri.012G123700	AT2G35120	_	Single hybrid motif superfamily protein	glycine cleavage system H mitochondrial	_	MYB-related	turquoise	module27	S-lignin and xylan biosynthesis
Potri.013G067300	AT5G17770	ATCBR,CBR,CBR1	NADH:cytochrome B5 reductase 1	NADH--cytochrome b5 reductase 1-like [Sesamum indicum]	_	_	turquoise	module27	S-lignin and xylan biosynthesis
Potri.014G029900	AT4G33330	GUX2,PGSIP3	plant glycogenin-like starch initiation protein 3	UDP-glucuronate:xylan alpha-glucuronosyltransferase 2 isoform X1	_	_	turquoise	module27	S-lignin and xylan biosynthesis
Potri.015G034700	AT5G37600	ATGLN1;1,ATGSR1,GLN1;1,GSR 1	glutamine synthase clone R1	glutamine synthetase family [Populus trichocarpa]	_	_	turquoise	module27	S-lignin and xylan biosynthesis
Potri.019G038200	AT5G17920	ATCIMS,ATMETS,ATMS1	Cobalamin-independent synthase family protein	5-methyltetrahydropteroyltriglutamate--homocysteine methyltransferase family [Populus trichocarpa]	_	_	turquoise	module27	S-lignin and xylan biosynthesis
Potri.T070100	AT5G17920	ATCIMS,ATMETS,ATMS1	Cobalamin-independent synthase family protein	5-methyltetrahydropteroyltriglutamate--homocysteine methyltransferase family [Populus trichocarpa]	_	_	turquoise	module27	S-lignin and xylan biosynthesis
Potri.001G448000	AT5G17540	_	HXXXD-type acyl-transferase family protein	benzyl alcohol O-benzoyltransferase-like	_	_	turquoise	module35	lignin biosynthesis
Potri.002G073500	AT1G17950	ATMYB52,BW52,MYB52	myb domain protein 52	transcription factor LAF1-like	MYB	MYB	turquoise	module35	lignin biosynthesis
Potri.002G101800	AT1G72220	_	RING/U-box superfamily protein	RING-H2 finger ATL54-like	_	_	turquoise	module35	lignin biosynthesis
Potri.002G141700	AT1G04410	_	Lactate/malate dehydrogenase family protein	malate cytoplasmic-like isoform X1	_	_	turquoise	module35	lignin biosynthesis
Potri.005G063200	AT4G33450	ATMYB69,MYB69	myb domain protein 69	MYB transcriptional factor	MYB	MYB	turquoise	module35	lignin biosynthesis
Potri.005G117500	AT4G36220	CYP84A1,FAH1	ferulic acid 5-hydroxylase 1	cytochrome P450 family [Populus trichocarpa]	_	_	turquoise	module35	lignin biosynthesis
Potri.005G129500	AT2G23760	BLH4,SAW2	BEL1-like homeodomain 4	BEL1-like homeodomain 4	TALE	HB	turquoise	module35	lignin biosynthesis
Potri.007G106100	AT4G33450	ATMYB69,MYB69	myb domain protein 69	MYB transcriptional factor	MYB	MYB	turquoise	module35	lignin biosynthesis
Potri.009G075400	AT5G45840	_	Leucine-rich repeat protein kinase family protein	inactive receptor-like serine threonine- kinase At2g40270	_	_	turquoise	module35	lignin biosynthesis
Potri.010G193100	AT2G38080	ATLMCO4,IRX12,LAC4,LMCO4	Laccase/Diphenol oxidase family protein	laccase-4-like	_	_	turquoise	module35	lignin biosynthesis
Potri.010G224100	AT2G37040	ATPAL1,PAL1	PHE ammonia lyase 1	phenylalanine ammonia-lyase	_	_	turquoise	module35	lignin biosynthesis
Potri.010G224200	AT2G37040	ATPAL1,PAL1	PHE ammonia lyase 1	phenylalanine ammonia-lyase	_	_	turquoise	module35	lignin biosynthesis
Potri.013G004100	AT3G17390	MAT4,MTO3,SAMS3	S-adenosylmethionine synthetase family protein	S-adenosylmethionine synthase 2	_	MYB-related	turquoise	module35	lignin biosynthesis
Potri.013G061900	_	_	_	---NA---	_	_	turquoise	module35	lignin biosynthesis
Potri.016G111000	AT2G38060	PHT4;2	phosphate transporter 4;2	probable anion transporter chloroplastic	_	_	turquoise	module35	lignin biosynthesis

## Sheet: Table S7
Table S7 The genes in co-expression network of lignin biosynthetic.
GeneID	AtGeneName	AtGeneID	Annotation	BriefDescription	TF_family	PlnTFDB_family	Level	Name	NodeColor	NodeLabel
Potri.001G036900	4CL2,AT4CL2	AT3G21240	4-coumarate:CoA ligase 2	4-coumarate: ligase	_	_	0_Selected	_	Yellow	4CL2|001G036900
Potri.001G042900	HCT	AT5G48930	hydroxycinnamoyl-CoA shikimate/quinate hydroxycinnamoyl transferase	shikimate O-hydroxycinnamoyltransferase-like	_	_	0_Selected	_	Yellow	HCT|001G042900
Potri.001G045900	ATCCR1,CCR1,IRX4	AT1G15950	cinnamoyl coa reductase 1	cinnamoyl- reductase	_	_	0_Selected	_	Yellow	CCR1|001G045900
Potri.001G046100	ATCCR1,CCR1,IRX4	AT1G15950	cinnamoyl coa reductase 1	cinnamoyl- reductase	_	_	0_Selected	_	Yellow	CCR1|001G046100
Potri.001G046400	ATCCR1,CCR1,IRX4	AT1G15950	cinnamoyl coa reductase 1	cinnamoyl- reductase	_	_	0_Selected	_	Yellow	CCR1|001G046400
Potri.001G175000	LysoPL2	AT1G52760	lysophospholipase 2	esterase lipase thioesterase family [Populus trichocarpa]	_	_	0_Selected	_	Yellow	LysoPL2|001G175000
Potri.001G268600	ATCAD7,CAD7,ELI3,ELI3-1	AT4G37980	elicitor-activated gene 3-1	probable mannitol dehydrogenase	_	_	0_Selected	_	Yellow	CAD7|001G268600
Potri.001G304800	CCoAOMT1	AT4G34050	S-adenosyl-L-methionine-dependent methyltransferases superfamily protein	caffeoyl- O-methyltransferase	_	_	0_Selected	_	Yellow	CCoAOMT1|001G304800
Potri.001G372400	ATCAD9,CAD9	AT4G39330	cinnamyl alcohol dehydrogenase 9	probable mannitol dehydrogenase	_	_	0_Selected	_	Yellow	CAD9|001G372400
Potri.002G018300	ATCAD9,CAD9	AT4G39330	cinnamyl alcohol dehydrogenase 9	probable cinnamyl alcohol dehydrogenase 6	_	_	0_Selected	_	Yellow	CAD9|002G018300
Potri.002G076800	ATOMT1,OMT1	AT5G54160	O-methyltransferase 1	caffeic acid methyltransferase	_	_	0_Selected	_	Yellow	OMT1|002G076800
Potri.002G180600	ATOMT1,OMT1	AT5G54160	O-methyltransferase 1	eugenol O-methyltransferase family [Populus trichocarpa]	_	_	0_Selected	_	Yellow	OMT1|002G180600
Potri.002G180700	ATOMT1,OMT1	AT5G54160	O-methyltransferase 1	eugenol O-methyltransferase family [Populus trichocarpa]	_	_	0_Selected	_	Yellow	OMT1|002G180700
Potri.003G059200	LysoPL2	AT1G52760	lysophospholipase 2	esterase lipase thioesterase family [Populus trichocarpa]	_	_	0_Selected	_	Yellow	LysoPL2|003G059200
Potri.003G099700	4CL	AT4G19010	AMP-dependent synthetase and ligase family protein	4-coumarate-- ligase-like 6	_	_	0_Selected		Yellow	4CL|003G099700
Potri.003G188500	4CL2,AT4CL2	AT3G21240	4-coumarate:CoA ligase 2	4-coumarate: ligase	_	_	0_Selected	_	Yellow	4CL2|003G188500
Potri.004G161600	CYP84A1,FAH1	AT4G36220	ferulic acid 5-hydroxylase 1	cytochrome P450 84A1-like	_	_	0_Selected	_	Yellow	CYP84A1|004G161600
Potri.004G230900	CCR	AT2G02400	NAD(P)-binding Rossmann-fold superfamily protein	Cinnamoyl- isoform 1 [Theobroma cacao]	_	_	0_Selected		Yellow	CCR|004G230900
Potri.005G028000	HCT	AT5G48930	hydroxycinnamoyl-CoA shikimate/quinate hydroxycinnamoyl transferase	Hydroxycinnamoyl- shikimate quinate hydroxycinnamoyl transferase isoform 1 [Theobroma cacao]	_	_	0_Selected	_	Yellow	HCT|005G028000
Potri.005G028100	HCT	AT5G48930	hydroxycinnamoyl-CoA shikimate/quinate hydroxycinnamoyl transferase	Hydroxycinnamoyl- shikimate quinate hydroxycinnamoyl transferase isoform 1 [Theobroma cacao]	_	_	0_Selected	_	Yellow	HCT|005G028100
Potri.005G028400	HCT	AT5G48930	hydroxycinnamoyl-CoA shikimate/quinate hydroxycinnamoyl transferase	shikimate O-hydroxycinnamoyltransferase-like	_	_	0_Selected	_	Yellow	HCT|005G028400
Potri.005G117500	CYP84A1,FAH1	AT4G36220	ferulic acid 5-hydroxylase 1	cytochrome P450 family [Populus trichocarpa]	_	_	0_Selected	_	Yellow	CYP84A1|005G117500
Potri.005G183800	ATOMT1,OMT1	AT5G54160	O-methyltransferase 1	caffeic acid methyltransferase	_	_	0_Selected	_	Yellow	OMT1|005G183800
Potri.006G024300	ATCAD1,CAD1	AT1G72680	cinnamyl-alcohol dehydrogenase	Cinnamyl-alcohol dehydrogenase isoform 1 [Theobroma cacao]	_	_	0_Selected	_	Yellow	CAD1|006G024300
Potri.006G024400	ATCAD1,CAD1	AT1G72680	cinnamyl-alcohol dehydrogenase	probable cinnamyl alcohol dehydrogenase 1 [Populus euphratica]	_	_	0_Selected	_	Yellow	CAD1|006G024400
Potri.006G033300	CYP98A3	AT2G40890	cytochrome P450, family 98, subfamily A, polypeptide 3	cytochrome P450 98A2	_	_	0_Selected	_	Yellow	CYP98A3|006G033300
Potri.006G126800	ATPAL1,PAL1	AT2G37040	PHE ammonia lyase 1	phenylalanine ammonia-lyase	_	_	0_Selected	_	Yellow	PAL1|006G126800
Potri.006G241700	AtMYB3R4,MYB3R-4	AT5G11510	myb domain protein 3r-4	myb-related 3R-1-like isoform X2	MYB	MYB	0_Selected	PtrMYB160	Red	PtrMYB160|006G241700
Potri.007G016400	CYP84A1,FAH1	AT4G36220	ferulic acid 5-hydroxylase 1	cytochrome P450 family [Populus trichocarpa]	_	_	0_Selected	_	Yellow	CYP84A1|007G016400
Potri.008G038200	ATPAL1,PAL1	AT2G37040	PHE ammonia lyase 1	phenylalanine ammonia-lyase	_	_	0_Selected	_	Yellow	PAL1|008G038200
Potri.008G136600	CCOAMT	AT1G67980	caffeoyl-CoA 3-O-methyltransferase	caffeoyl- O-methyltransferase	_	_	0_Selected	_	Yellow	CCOAMT|008G136600
Potri.009G062800	ATCAD7,CAD7,ELI3,ELI3-1	AT4G37980	elicitor-activated gene 3-1	probable mannitol dehydrogenase	_	_	0_Selected	_	Yellow	CAD7|009G062800
Potri.009G063100	ATCAD7,CAD7,ELI3,ELI3-1	AT4G37980	elicitor-activated gene 3-1	probable mannitol dehydrogenase	_	_	0_Selected	_	Yellow	CAD7|009G063100
Potri.009G063300	ATCAD7,CAD7,ELI3,ELI3-1	AT4G37980	elicitor-activated gene 3-1	probable mannitol dehydrogenase	_	_	0_Selected	_	Yellow	CAD7|009G063300
Potri.009G099800	CCoAOMT1	AT4G34050	S-adenosyl-L-methionine-dependent methyltransferases superfamily protein	caffeoyl- O-methyltransferase family [Populus trichocarpa]	_	_	0_Selected	_	Yellow	CCoAOMT1|009G099800
Potri.009G123600	CYP84A1,FAH1	AT4G36220	ferulic acid 5-hydroxylase 1	cytochrome P450 84A1-like	_	_	0_Selected	_	Yellow	CYP84A1|009G123600
Potri.010G224100	ATPAL1,PAL1	AT2G37040	PHE ammonia lyase 1	phenylalanine ammonia-lyase	_	_	0_Selected	_	Yellow	PAL1|010G224100
Potri.010G224200	ATPAL1,PAL1	AT2G37040	PHE ammonia lyase 1	phenylalanine ammonia-lyase	_	_	0_Selected	_	Yellow	PAL1|010G224200
Potri.011G150500	ATOMT1,OMT1	AT5G54160	O-methyltransferase 1	caffeic acid 3-O-methyltransferase [Fragaria vesca vesca]	_	_	0_Selected	_	Yellow	OMT1|011G150500
Potri.012G006400	ATOMT1,OMT1	AT5G54160	O-methyltransferase 1	Chain A family [Populus trichocarpa]	_	_	0_Selected	_	Yellow	OMT1|012G006400
Potri.013G157900	ATC4H,C4H,CYP73A5,REF3	AT2G30490	cinnamate-4-hydroxylase	trans-cinnamate 4-hydroxylase	_	_	0_Selected	_	Yellow	C4H|013G157900
Potri.014G106500	ATOMT1,OMT1	AT5G54160	O-methyltransferase 1	eugenol O-methyltransferase family [Populus trichocarpa]	_	_	0_Selected	_	Yellow	OMT1|014G106500
Potri.014G106600	ATOMT1,OMT1	AT5G54160	O-methyltransferase 1	eugenol O-methyltransferase family [Populus trichocarpa]	_	_	0_Selected	_	Yellow	OMT1|014G106600
Potri.014G111200	AtMYB55,MYB55	AT4G01680	myb domain protein 55	transcription factor MYB86	MYB	MYB	0_Selected	PtrMYB55	Red	PtrMYB55|014G111200
Potri.015G082700	AtMYB50,MYB50	AT1G57560	myb domain protein 50	transcription factor MYB86-like	MYB	MYB	0_Selected	PtrMYB74	Red	PtrMYB74|015G082700
Potri.016G023300	ATCAD1,CAD1	AT1G72680	cinnamyl-alcohol dehydrogenase	Cinnamyl-alcohol dehydrogenase isoform 1 [Theobroma cacao]	_	_	0_Selected	_	Yellow	CAD1|016G023300
Potri.016G031000	CYP98A3	AT2G40890	cytochrome P450, family 98, subfamily A, polypeptide 3	cytochrome P450 98A2-like	_	_	0_Selected	_	Yellow	CYP98A3|016G031000
Potri.016G031100	CYP98A3	AT2G40890	cytochrome P450, family 98, subfamily A, polypeptide 3	cytochrome P450 98A2	_	_	0_Selected	_	Yellow	CYP98A3|016G031100
Potri.016G091100	ATPAL1,PAL1	AT2G37040	PHE ammonia lyase 1	phenylalanine ammonia-lyase	_	_	0_Selected	_	Yellow	PAL1|016G091100
Potri.018G094200	4CL2,AT4CL2	AT3G21240	4-coumarate:CoA ligase 2	4-coumarate-- ligase 2-like	_	_	0_Selected	_	Yellow	4CL2|018G094200
Potri.018G104700	HCT	AT5G48930	hydroxycinnamoyl-CoA shikimate/quinate hydroxycinnamoyl transferase	Hydroxycinnamoyl- shikimate quinate hydroxycinnamoyl transferase isoform 1 [Theobroma cacao]	_	_	0_Selected	_	Yellow	HCT|018G104700
Potri.018G105500	HCT	AT5G48930	hydroxycinnamoyl-CoA shikimate/quinate hydroxycinnamoyl transferase	Hydroxycinnamoyl- shikimate quinate hydroxycinnamoyl transferase isoform 1 [Theobroma cacao]	_	_	0_Selected	_	Yellow	HCT|018G105500
Potri.018G146100	ATC4H,C4H,CYP73A5,REF3	AT2G30490	cinnamate-4-hydroxylase	cytochrome P450 CYP73A100-like	_	_	0_Selected	_	Yellow	C4H|018G146100
Potri.019G049500	4CL3	AT1G65060	4-coumarate:CoA ligase 3	4-coumarate-- ligase 2	_	_	0_Selected	_	Yellow	4CL3|019G049500
Potri.019G130700	ATC4H,C4H,CYP73A5,REF3	AT2G30490	cinnamate-4-hydroxylase	trans-cinnamate 4-hydroxylase	_	_	0_Selected	_	Yellow	C4H|019G130700
Potri.001G099800	AtMYB103,MYB103	AT1G63910	myb domain protein 103	r2r3-myb transcription [Ricinus communis]	MYB	MYB	1_PCC095	MYB103	Red	MYB103|001G099800
Potri.001G267300	AtMYB83,MYB83	AT3G08500	myb domain protein 83	transcription factor MYB46-like	MYB	MYB	1_PCC095	MYB83	Red	MYB83|001G267300
Potri.003G132000	AtMYB103,MYB103	AT1G63910	myb domain protein 103	r2r3-myb transcription [Ricinus communis]	MYB	MYB	1_PCC095	MYB103	Red	MYB103|003G132000
Potri.005G116800	ANAC037,VND1	AT2G18060	vascular related NAC-domain protein 1	NAC domain-containing 7-like isoform X3 [Populus euphratica]	NAC	NAC	1_PCC095	VND1	Red	VND1|005G116800
Potri.007G106100	ATMYB69,MYB69	AT4G33450	myb domain protein 69	MYB transcriptional factor	MYB	MYB	1_PCC095	MYB69	Red	MYB69|007G106100
Potri.015G129100	AtMYB85,MYB85	AT4G22680	myb domain protein 85	ODORANT1-like	MYB	MYB	1_PCC095	MYB85	Red	MYB85|015G129100
Potri.017G016700	ANAC073,NAC073,SND2	AT4G28500	NAC domain containing protein 73	NAC domain-containing 8-like	NAC	NAC	1_PCC095	SND2	Red	SND2|017G016700
Potri.T011400	ATMYB4,MYB4	AT4G38620	myb domain protein 4	transcription repressor MYB6-like [Populus euphratica]	MYB	MYB	1_PCC095	MYB4	Red	MYB4|T011400
Potri.001G112200	IXR11,KNAT7	AT1G62990	KNOTTED-like homeobox of Arabidopsis thaliana 7	homeobox HD1	TALE	HB	2_PCC090	KNAT7	Red	KNAT7|001G112200
Potri.001G258700	ATMYB46,MYB46	AT5G12870	myb domain protein 46	transcription factor MYB46-like	MYB	MYB	2_PCC090	MYB46	Red	MYB46|001G258700
Potri.001G320900	AT-HSFA5,HSFA5	AT4G13980	winged-helix DNA-binding transcription factor family protein	heat stress transcription factor A-5-like	HSF	HSF	2_PCC090	HSFA5	Red	HSFA5|001G320900
Potri.001G448400	ANAC043,EMB2301,NST1	AT2G46770	NAC (No Apical Meristem) domain transcriptional regulator superfamily protein	NAC domain-containing 43-like	NAC	NAC	2_PCC090	NST1	Red	NST1|001G448400
Potri.002G173900	ATMYB3,MYB3	AT1G22640	myb domain protein 3	myb-related 308-like	MYB	MYB	2_PCC090	MYB3	Red	MYB3|002G173900
Potri.003G113000	ANAC007,EMB2749,NAC007,VND4	AT1G12260	NAC 007	NAC domain-containing 7-like [Populus euphratica]	NAC	NAC	2_PCC090	VND4	Red	VND4|003G113000
Potri.005G063200	ATMYB69,MYB69	AT4G33450	myb domain protein 69	MYB transcriptional factor	MYB	MYB	2_PCC090	MYB69	Red	MYB69|005G063200
Potri.006G122100	AtMYB27,MYB27	AT3G53200	myb domain protein 27	r2r3-myb transcription [Ricinus communis]	MYB	MYB	2_PCC090	MYB27	Red	MYB27|006G122100
Potri.007G014400	ANAC037,VND1	AT2G18060	vascular related NAC-domain protein 1	NAC domain-containing 7-like [Malus domestica]	NAC	NAC	2_PCC090	VND1	Red	VND1|007G014400
Potri.007G078200	ATWRKY13,WRKY13	AT4G39410	WRKY DNA-binding protein 13	probable WRKY transcription factor 13 [Populus euphratica]	WRKY	WRKY	2_PCC090	WRKY13	Red	WRKY13|007G078200
Potri.007G134500	ATMYB52,BW52,MYB52	AT1G17950	myb domain protein 52	MYB transcription factor family [Populus trichocarpa]	MYB	MYB	2_PCC090	MYB52	Red	MYB52|007G134500
Potri.007G135300	ANAC073,NAC073,SND2	AT4G28500	NAC domain containing protein 73	no apical meristem family [Populus trichocarpa]	NAC	NAC	2_PCC090	SND2	Red	SND2|007G135300
Potri.009G053900	ATMYB46,MYB46	AT5G12870	myb domain protein 46	transcription factor MYB46-like	MYB	MYB	2_PCC090	MYB46	Red	MYB46|009G053900
Potri.011G153300	ANAC043,EMB2301,NST1	AT2G46770	NAC (No Apical Meristem) domain transcriptional regulator superfamily protein	NAC domain-containing 43-like	NAC	NAC	2_PCC090	NST1	Red	NST1|011G153300
Potri.012G101000	ATWRKY75,WRKY75	AT5G13080	WRKY DNA-binding protein 75	probable WRKY transcription factor 75	WRKY	MYB-related	2_PCC090	WRKY75	Red	WRKY75|012G101000
Potri.013G149200	ATMYB14,MYB14,MYB14AT	AT2G31180	myb domain protein 14	myb-related Myb4-like	MYB	MYB	2_PCC090	MYB14	Red	MYB14|013G149200
Potri.014G104800	ANAC043,EMB2301,NST1	AT2G46770	NAC (No Apical Meristem) domain transcriptional regulator superfamily protein	no apical meristem family [Populus trichocarpa]	NAC	NAC	2_PCC090	NST1	Red	NST1|014G104800
Potri.015G033600	ATMYB52,BW52,MYB52	AT1G17950	myb domain protein 52	MYB transcription factor R2R3 type family [Populus trichocarpa]	MYB	MYB	2_PCC090	MYB52	Red	MYB52|015G033600
Potri.001G058800	ATWRKY75,WRKY75	AT5G13080	WRKY DNA-binding protein 75	probable WRKY transcription factor 75	WRKY	WRKY	3_PCC085	WRKY75	Red	WRKY75|001G058800
Potri.001G118800	AtMYB42,MYB42	AT4G12350	myb domain protein 42	myb family transcription factor family [Populus trichocarpa]	MYB	MYB	3_PCC085	MYB42	Red	MYB42|001G118800
Potri.001G121300	WRKY21	AT2G30590	WRKY DNA-binding protein 21	probable WRKY transcription factor 15	WRKY	WRKY	3_PCC085	WRKY21	Red	WRKY21|001G121300
Potri.001G325100	ANAC083,NAC083,VNI2	AT5G13180	NAC domain containing protein 83	NAC domain-containing 68	NAC	NAC	3_PCC085	VNI2	Red	VNI2|001G325100
Potri.001G328000	ATWRKY75,WRKY75	AT5G13080	WRKY DNA-binding protein 75	probable WRKY transcription factor 75	WRKY	WRKY	3_PCC085	WRKY75	Red	WRKY75|001G328000
Potri.002G073500	ATMYB52,BW52,MYB52	AT1G17950	myb domain protein 52	transcription factor LAF1-like	MYB	MYB	3_PCC085	MYB52	Red	MYB52|002G073500
Potri.002G124100	WOX4	AT1G46480	WUSCHEL related homeobox 4	homeobox-leucine zipper transcription factor family [Populus trichocarpa]	WOX	HB	3_PCC085	WOX4	Red	WOX4|002G124100
Potri.002G157600	AtMYB17,MYB17	AT3G61250	myb domain protein 17	myb-related 308 [Vitis vinifera]	MYB	MYB	3_PCC085	MYB17	Red	MYB17|002G157600
Potri.002G178700	ANAC043,EMB2301,NST1	AT2G46770	NAC (No Apical Meristem) domain transcriptional regulator superfamily protein	no apical meristem family [Populus trichocarpa]	NAC	NAC	3_PCC085	NST1	Red	NST1|002G178700
Potri.003G169100	ATWRKY75,WRKY75	AT5G13080	WRKY DNA-binding protein 75	probable WRKY transcription factor 75	WRKY	WRKY	3_PCC085	WRKY75	Red	WRKY75|003G169100
Potri.005G096600	ATMYB63,MYB63	AT1G79180	myb domain protein 63	myb-related Zm1-like	MYB	MYB	3_PCC085	MYB63	Red	MYB63|005G096600
Potri.006G109100	ATWRKY70,WRKY70	AT3G56400	WRKY DNA-binding protein 70	probable WRKY transcription factor 70	WRKY	WRKY	3_PCC085	WRKY70	Red	WRKY70|006G109100
Potri.009G134000	ATMYB4,MYB4	AT4G38620	myb domain protein 4	myb-related 308-like	MYB	MYB	3_PCC085	MYB4	Red	MYB4|009G134000
Potri.011G041600	ATM4,ATMYB102,MYB102	AT4G21440	MYB-like 102	ODORANT1-like	MYB	MYB	3_PCC085	MYB102	Red	MYB102|011G041600
Potri.013G090300	ATWRKY70,WRKY70	AT3G56400	WRKY DNA-binding protein 70	WRKY transcription factor 70 family [Populus trichocarpa]	WRKY	WRKY	3_PCC085	WRKY70	Red	WRKY70|013G090300
Potri.014G025300	WOX4	AT1G46480	WUSCHEL related homeobox 4	homeobox-leucine zipper transcription factor family [Populus trichocarpa]	WOX	HB	3_PCC085	WOX4	Red	WOX4|014G025300
Potri.017G063300	ANAC083,NAC083,VNI2	AT5G13180	NAC domain containing protein 83	NAC domain-containing 68	NAC	NAC	3_PCC085	VNI2	Red	VNI2|017G063300
Potri.017G112300	AS1,ATMYB91,ATPHAN,MYB91	AT2G37630	myb-like HTH transcriptional regulator family protein	rough sheath 2 homolog	MYB	MYB	3_PCC085	MYB91	Red	MYB91|017G112300
Potri.018G019000	ATWRKY32,WRKY32	AT4G30935	WRKY DNA-binding protein 32	probable WRKY transcription factor 32	WRKY	WRKY	3_PCC085	WRKY32	Red	WRKY32|018G019000
Potri.018G114100	KNAT3	AT5G25220	KNOTTED1-like homeobox gene 3	Homeobox knotted-1-like 3	HB-other	HB	3_PCC085	KNAT3	Red	KNAT3|018G114100
Potri.019G036300	ATMYB5,MYB5	AT3G13540	myb domain protein 5	transcription repressor MYB5-like	MYB	MYB	3_PCC085	MYB5	Red	MYB5|019G036300

## Sheet: Table S8
Table S8 Differentially expressed of vessel differentiation and PCD related genes.
GeneID	AtGeneID	AtGeneName	Annotation	Expression level (TPM)
				Pe1	Pe2	Pn1	Pd1	Pd2
Potri.007G105000	AT5G64530	XND1	xylem NAC domain 1	22.6178	18.9907	6.55537	14.72	12.0847
Potri.015G102100	AT5G13180	VNI2	NAC domain containing protein 83	14.1326	7.71825	4.54025	14.3377	8.61547
Potri.006G026500	AT5G04200	AtMC9,MC9	metacaspase 9	1.57333	0.43445	0.680275	1.9288	1.06625
Potri.016G024500	AT5G04200	AtMC9,MC9	metacaspase 9	0.827175	1.10183	0.663475	2.34125	1.45593
Potri.004G207600	AT4G35350	XCP1	xylem cysteine peptidase 1	0.20255	0.9342	3.14548	4.60675	0.4303
Potri.002G005700	AT1G20850	XCP2	xylem cysteine peptidase 2	0.5977	1.37177	3.27785	37.0658	1.46978
Potri.005G256000	AT1G20850	XCP2	xylem cysteine peptidase 2	0.15045	0.393775	7.52805	72.9829	0.4811
Potri.002G029800	AT1G09850	XBCP3	xylem bark cysteine peptidase 3	0.3944	0.1005	0.3322	0.02	0.03825
Potri.004G057700	AT1G09850	XBCP3	xylem bark cysteine peptidase 3	0.163825	0.38215	0.64025	0.45685	0.651225
Potri.011G066900	AT1G09850	XBCP3	xylem bark cysteine peptidase 3	3.93222	11.583	8.07245	5.05018	6.6376
Potri.006G232900	AT4G32940	VPE	gamma vacuolar processing enzyme	37.6131	38.9268	28.6455	65.9877	42.7157
Potri.018G059400	AT4G32940	VPE	gamma vacuolar processing enzyme	2.92698	3.61943	2.6689	6.76258	2.9006
Potri.006G222200	AT5G19530	ACL5	S-adenosyl-L-methionine-dependent methyltransferases superfamily protein	0.459375	0.520675	0.63	1.669	1.58567
Potri.008G151800	AT5G19530	ACL5	S-adenosyl-L-methionine-dependent methyltransferases superfamily protein	2.95863	10.7761	7.50205	20.0502	13.2049
Potri.010G089200	AT5G19530	ACL5	S-adenosyl-L-methionine-dependent methyltransferases superfamily protein	4.78337	12.0586	12.5885	18.2588	19.2926
Potri.011G044500	AT1G11190	BFN1,ENDO1	bifunctional nuclease I	7.50237	3.40033	2.61315	6.6786	4.75295
Potri.007G043500	AT4G37000	ACD2,ATRCCR	accelerated cell death 2 (ACD2)	11.5941	5.10668	6.57977	6.23767	6.00087
Potri.007G043600	AT4G37000	ACD2,ATRCCR	accelerated cell death 2 (ACD2)	3.54617	2.59523	5.07695	3.37032	2.72755
Potri.007G043700	AT4G37000	ACD2,ATRCCR	accelerated cell death 2 (ACD2)	10.824	5.08515	6.23323	5.67633	5.5269
Potri.012G108700	_	_	programmed cell death 4-like	162.363	144.111	94.8175	220.013	195.521
Potri.015G106700	_	_	programmed cell death 4-like	919.989	624.278	426.774	822.723	900.296
